# Supplementary material for: Emergence of Klebsiella pneumoniae ST14 co-harboring blaNDM-1, blaOXA-232, mcr-1.1, and a novel IncI1 tet(X4) plasmid, with evidence of ColKP3 mobilization under antibiotic pressure
Source: Curr Res Microb Sci. 2025 Aug 28;9:100466. doi: 10.1016/j.crmicr.2025.100466 (PMC12444185; doi:10.1016/j.crmicr.2025.100466)
Supplement: Supplementary file 4 [file mmc4.zip]

Archive with 1 entries (1 files):
- mmc4.TIF
