# Supplementary material for: Emergence of Klebsiella pneumoniae ST14 co-harboring blaNDM-1, blaOXA-232, mcr-1.1, and a novel IncI1 tet(X4) plasmid, with evidence of ColKP3 mobilization under antibiotic pressure
Source: Curr Res Microb Sci. 2025 Aug 28;9:100466. doi: 10.1016/j.crmicr.2025.100466 (PMC12444185; doi:10.1016/j.crmicr.2025.100466)
Supplement: Supplementary file 7 [file mmc7.xlsx]

## Sheet: Sheet1
id	isolate	country	Isolation_source
102	29358 BTF	USA	Animal
112	JD 2261A	USA	Animal
115	JD 716A	USA	Animal
30192	SRR10694637	USA	Animal
30193	SRR10694636	USA	Animal
30276	SRR10694537	USA	Animal
22103	30826	UK [Scotland]	Animal
22138	30870	UK [Scotland]	Animal
41191	SRR18175615	USA	Animal
35082	SRR14131175	USA	Animal
35084	SRR14131173	USA	Animal
48300	GCA_003346595.1	Algeria	Environmental
50030	GCA_003346495.1	Algeria	Environmental
50430	GCA_003346575.1	Algeria	Environmental
50903	GCA_003346535.1	Algeria	Environmental
50944	GCA_003346525.1	Algeria	Environmental
51286	GCA_003346435.1	Algeria	Environmental
50569	GCA_003937135.1	Pakistan	Environmental
46451	SRR2098765	USA	Environmental
1617	JHCK1	Argentina	Human
37592	SRR13279242	Australia	Human
30388	SRR11819413	USA	Human
30423	SRR11819376	USA	Human
30498	SRR11819290	USA	Human
30524	SRR11819260	USA	Human
29961	ERR6384950	South Africa	Human
32519	SRR10991646	UK	Human
32642	SRR10991802	UK	Human
32741	SRR10991936	UK	Human
32748	SRR10991948	UK	Human
32833	SRR10992069	UK	Human
42032	SRR18486035	USA	Human
58961	ERR926407	Malawi	Human
5801	1032/15	India	Human
8206	KPB-548/18	Russia	Human
27446	ERR3416080	Madagascar	Human
64	cur24339	Curacao	Human
57874	Kp20221002	France	Human
13654	SPARK_2303_C1	Italy	Human
42578	SRR8174957	Tanzania	Human
44409	SRR8174900	Tanzania	Human
45260	SRR8175023	Tanzania	Human
45262	SRR8175020	Tanzania	Human
45753	SRR8174974	Tanzania	Human
37532	SRR13246778	Vietnam	Human
37534	SRR13246773	Vietnam	Human
37538	SRR13246759	Vietnam	Human
37575	SRR13246632	Vietnam	Human
37748	SRR13873243	Singapore	Human
650	KP1.44	India	Human
12548	KpPi148	Brazil	Human
29135	ERR5432540	Germany	Human
29137	ERR5432558	Germany	Human
29160	ERR5442501	Germany	Human
30017	ERR6415348	The Netherlands	Human
25338	ERR5216503	Spain	Human
57220	377	UK [Scotland]	Human
25254	ERR3891052	Saudi Arabia	Human
26759	ERR3891035	Saudi Arabia	Human
26847	ERR3891226	Saudi Arabia	Human
26887	ERR3891189	Saudi Arabia	Human
26966	ERR3891028	Saudi Arabia	Human
27036	ERR3891059	Saudi Arabia	Human
27046	ERR3891074	Saudi Arabia	Human
27047	ERR3891160	Saudi Arabia	Human
27064	ERR3891184	Saudi Arabia	Human
27511	ERR3891018	Saudi Arabia	Human
27556	ERR3891209	Saudi Arabia	Human
27618	ERR3891225	Saudi Arabia	Human
27841	ERR3891186	Saudi Arabia	Human
27843	ERR3891025	Saudi Arabia	Human
27897	ERR3891177	Saudi Arabia	Human
27964	ERR3891144	Saudi Arabia	Human
28037	ERR3891142	Saudi Arabia	Human
28138	ERR3891136	Saudi Arabia	Human
28228	ERR3891176	Saudi Arabia	Human
28268	ERR3891229	Saudi Arabia	Human
28323	ERR3891211	Saudi Arabia	Human
28368	ERR3891039	Saudi Arabia	Human
28535	ERR3891185	Saudi Arabia	Human
28539	ERR3891212	Saudi Arabia	Human
28581	ERR3891021	Saudi Arabia	Human
28693	ERR3891012	Saudi Arabia	Human
28710	ERR3891187	Saudi Arabia	Human
28775	ERR3891200	Saudi Arabia	Human
28855	ERR3891181	Saudi Arabia	Human
34100	SRR11585156	Spain	Human
1298	HCD274	Brazil	Human
13350	SPARK_1731_C1	Italy	Human
3017	K102An	Vietnam	Human
37445	SRR13156980	USA	Human
25957	ERR4795721	Colombia	Human
26049	ERR4795671	Colombia	Human
57433	MEKPNU135	Uganda	Human
57441	MEKPNU143	Uganda	Human
57456	MEKPNU158	Uganda	Human
57463	MEKPNU165	Uganda	Human
57468	MEKPNU170	Uganda	Human
57471	MEKPNU173	Uganda	Human
57481	MEKPNU183	Uganda	Human
25800	ERR4785071	India	Human
3637	KP-212	China	Human
57267	MEKPNUOO16	Uganda	Human
57270	MEKPNUOO19	Uganda	Human
57275	MEKPNUOO25	Uganda	Human
57277	MEKPNUOO30	Uganda	Human
57279	MEKPNUOO32	Uganda	Human
57283	MEKPNUOO37	Uganda	Human
57351	MEKPNU076	Uganda	Human
57352	MEKPNU077	Uganda	Human
57366	MEKPNU091	Uganda	Human
57367	MEKPNU092	Uganda	Human
57368	MEKPNU093	Uganda	Human
57386	MEKPNU111	Uganda	Human
57387	MEKPNU112	Uganda	Human
57388	MEKPNU113	Uganda	Human
36336	SRR14532166	USA	Human
35015	SRR13893629	USA	Human
35029	SRR13893517	USA	Human
39901	SRR17431307	USA	Human
25814	ERR4784458	India	Human
26106	ERR4784081	India	Human
35159	SRR14402612	USA	Human
35193	SRR14402568	USA	Human
35196	SRR14402565	USA	Human
35200	SRR14402560	USA	Human
35217	SRR14402537	USA	Human
35224	SRR14402529	USA	Human
35242	SRR14402508	USA	Human
35315	SRR14402423	USA	Human
35332	SRR14402400	USA	Human
35336	SRR14402396	USA	Human
35337	SRR14402395	USA	Human
35342	SRR14402390	USA	Human
35351	SRR14402377	USA	Human
35361	SRR14402364	USA	Human
35366	SRR14402359	USA	Human
35412	SRR14402786	USA	Human
35498	SRR14402681	USA	Human
35539	SRR14402631	USA	Human
42157	SRR5047009	UK	Human
29322	ERR5685080	Bangladesh	Human
29324	ERR5685085	Bangladesh	Human
29326	ERR5685089	Bangladesh	Human
29327	ERR5685090	Bangladesh	Human
29347	ERR5685201	Bangladesh	Human
59581	ERR6057954	Malawi	Human
59587	ERR6057962	Malawi	Human
59596	ERR6057975	Malawi	Human
59616	ERR6058003	Malawi	Human
59628	ERR6058019	Malawi	Human
59638	ERR6058034	Malawi	Human
59675	ERR6058082	Malawi	Human
59681	ERR6058093	Malawi	Human
59687	ERR6057896	Malawi	Human
59715	ERR6058126	Malawi	Human
59717	ERR6058128	Malawi	Human
59728	ERR6058139	Malawi	Human
59739	ERR6057908	Malawi	Human
59743	ERR6057878	Malawi	Human
35124	SRR14292231	Qatar	Human
41123	SRR18062998	USA	Human
42031	SRR18486034	USA	Human
32402	ERR7672093	Switzerland	Human
32408	ERR7672100	Switzerland	Human
32411	ERR7672103	Switzerland	Human
32439	ERR7672133	Switzerland	Human
33880	SRR11791359	Canada	Human
30780	SRR12508802	USA	Human
31069	SRR12509541	USA	Human
31107	SRR12509461	USA	Human
35853	SRR14449930	USA	Human
42661	SRR5385492	USA	Human
42748	SRR9858702	USA	Human
45627	SRR5385537	USA	Human
58988	ERR971976	Malawi	Human
10511	OM596	Oman	Human
36372	SRR14532125	USA	Human
2962	AJ094	Australia	Human
40811	SRR5893983	China	Human
5793	1820/13	India	Human
5802	1210/15	India	Human
6849	MAR13-428	Russia	Human
44314	SRR9044171	Sudan	Human
32313	ERR7472262	UK	Human
35078	SRR14095492	USA	Human
42744	SRR3221675	USA	Human
43369	SRR8916513	Thailand	Human
44049	SRR8916516	Thailand	Human
44310	SRR8916527	Thailand	Human
35167	SRR14402602	USA	Human
35192	SRR14402569	USA	Human
35228	SRR14402524	USA	Human
35323	SRR14402412	USA	Human
35493	SRR14402687	USA	Human
36850	SRR15097990	Australia	Human
36875	SRR15097958	Australia	Human
32425	ERR7672118	Switzerland	Human
32428	ERR7672121	Switzerland	Human
65	cur24911	Curacao	Human
67	cur35850	Curacao	Human
22803	NMI6621/12	Poland	Human
25611	ERR4784848	India	Human
25496	ERR4784077	India	Human
26164	ERR4784041	India	Human
26250	ERR4785112	India	Human
26043	ERR1852944	Philippines	Human
26204	ERR1853015	Philippines	Human
26601	ERR1852833	Philippines	Human
37553	SRR13246707	Vietnam	Human
26950	ERR1740529	Germany	Human
27455	ERR349789	Nepal	Human
36733	SRR15098143	Australia	Human
42869	SRR6478760	Australia	Human
44340	SRR9734787	Australia	Human
45346	SRR9734523	Australia	Human
45874	SRR9734842	Australia	Human
29536	ERR6018694	Bahrain	Human
5500	ME170028M	Ireland	Human
5513	ME170308W	Ireland	Human
44691	SRR5886498	Ireland	Human
45046	SRR5886497	Ireland	Human
28505	ERR3164763	Italy	Human
25013	DRR281052	Japan	Human
25021	DRR281063	Japan	Human
27544	DRR065641	Japan	Human
28367	DRR065644	Japan	Human
40134	SRR17930989	Kenya	Human
40145	SRR17931000	Kenya	Human
40156	SRR17931011	Kenya	Human
30540	SRR12095317	Malawi	Human
30542	SRR12095314	Malawi	Human
30543	SRR12095313	Malawi	Human
30544	SRR12095312	Malawi	Human
30546	SRR12095310	Malawi	Human
30547	SRR12095309	Malawi	Human
30548	SRR12095308	Malawi	Human
24929	DRR065600	Philippines	Human
26774	DRR065633	Philippines	Human
26971	DRR065634	Philippines	Human
27698	DRR065604	Philippines	Human
28269	DRR065601	Philippines	Human
28279	DRR065603	Philippines	Human
28452	DRR065606	Philippines	Human
28766	DRR065602	Philippines	Human
29040	DRR065605	Philippines	Human
1095	INSRA10302	Portugal	Human
29517	ERR6017773	Saudi Arabia	Human
29518	ERR6017780	Saudi Arabia	Human
29519	ERR6017871	Saudi Arabia	Human
42360	SRR4302185	Singapore	Human
44760	SRR4302175	Singapore	Human
46431	SRR4302253	Singapore	Human
46597	SRR4302184	Singapore	Human
42904	SRR2244248	South Africa	Human
428	I5	Spain	Human
462	kp-71	Spain	Human
476	A60	Spain	Human
477	A78	Spain	Human
478	B43	Spain	Human
24803	ERR4999555	Spain	Human
30027	ERR6565008	Switzerland	Human
23352	DRR122233	Thailand	Human
23516	DRR150402	Thailand	Human
23743	DRR150985	Thailand	Human
23764	DRR151007	Thailand	Human
27044	DRR121834	Thailand	Human
27465	DRR121824	Thailand	Human
27538	DRR121829	Thailand	Human
27685	ERR2397580	Thailand	Human
28013	DRR121821	Thailand	Human
28717	DRR121812	Thailand	Human
28964	DRR121832	Thailand	Human
27170	ERR1616366	The Netherlands	Human
27239	ERR1616363	The Netherlands	Human
27728	ERR1618810	The Netherlands	Human
28515	ERR1616611	The Netherlands	Human
28627	ERR1618809	The Netherlands	Human
33767	SRR11841819	The Netherlands	Human
34156	SRR11841929	The Netherlands	Human
27835	ERR314561	UK	Human
28219	ERR314438	UK	Human
28361	ERR304789	UK	Human
38775	SRR17301897	UK	Human
38778	SRR17301901	UK	Human
38788	SRR17301921	UK	Human
38801	SRR17301963	UK	Human
38807	SRR17301975	UK	Human
38811	SRR17301986	UK	Human
38813	SRR17301991	UK	Human
38832	SRR17302030	UK	Human
38845	SRR17302057	UK	Human
38847	SRR17302061	UK	Human
38853	SRR17302077	UK	Human
38863	SRR17302099	UK	Human
38874	SRR17302127	UK	Human
38881	SRR17302142	UK	Human
38891	SRR17302160	UK	Human
38893	SRR17302172	UK	Human
38918	SRR17302228	UK	Human
38919	SRR17302230	UK	Human
38936	SRR17302273	UK	Human
38958	SRR17302325	UK	Human
38965	SRR17302344	UK	Human
38966	SRR17302347	UK	Human
38974	SRR17302364	UK	Human
38983	SRR17302380	UK	Human
38985	SRR17302384	UK	Human
38987	SRR17302386	UK	Human
38994	SRR17302399	UK	Human
39015	SRR17302446	UK	Human
39017	SRR17302448	UK	Human
39021	SRR17302461	UK	Human
39028	SRR17302484	UK	Human
39035	SRR17302499	UK	Human
39049	SRR17302527	UK	Human
39053	SRR17302532	UK	Human
39055	SRR17302536	UK	Human
39058	SRR17302541	UK	Human
39070	SRR17302572	UK	Human
39072	SRR17302580	UK	Human
39074	SRR17302583	UK	Human
39075	SRR17302584	UK	Human
39081	SRR17302596	UK	Human
39100	SRR17302644	UK	Human
39102	SRR17302648	UK	Human
39105	SRR17302657	UK	Human
39142	SRR17302725	UK	Human
39148	SRR17302732	UK	Human
39151	SRR17302736	UK	Human
39154	SRR17302744	UK	Human
39158	SRR17302750	UK	Human
39169	SRR17302776	UK	Human
39190	SRR17302817	UK	Human
39193	SRR17302824	UK	Human
39203	SRR17302845	UK	Human
39207	SRR17302852	UK	Human
39208	SRR17302859	UK	Human
39238	SRR17303609	UK	Human
39245	SRR17303622	UK	Human
39251	SRR17303633	UK	Human
39278	SRR17303694	UK	Human
39285	SRR17303714	UK	Human
39291	SRR17303725	UK	Human
39310	SRR17303762	UK	Human
39313	SRR17303769	UK	Human
39322	SRR17303793	UK	Human
39332	SRR17303828	UK	Human
39338	SRR17303841	UK	Human
39340	SRR17303849	UK	Human
39344	SRR17303854	UK	Human
39350	SRR17303873	UK	Human
39358	SRR17303890	UK	Human
39376	SRR17303950	UK	Human
39377	SRR17303951	UK	Human
39392	SRR17303992	UK	Human
39400	SRR17304015	UK	Human
39409	SRR17304049	UK	Human
39423	SRR17304088	UK	Human
39425	SRR17304095	UK	Human
39430	SRR17304101	UK	Human
39447	SRR17304137	UK	Human
39468	SRR17304187	UK	Human
39494	SRR17304251	UK	Human
39498	SRR17304269	UK	Human
39500	SRR17304274	UK	Human
39501	SRR17304275	UK	Human
39512	SRR17304305	UK	Human
39524	SRR17304350	UK	Human
39537	SRR17304388	UK	Human
39563	SRR17304439	UK	Human
39582	SRR17304487	UK	Human
39586	SRR17304493	UK	Human
39590	SRR17304509	UK	Human
39599	SRR17304529	UK	Human
39600	SRR17304530	UK	Human
39605	SRR17304538	UK	Human
39607	SRR17304544	UK	Human
39612	SRR17308417	UK	Human
39622	SRR17308441	UK	Human
39623	SRR17308442	UK	Human
39636	SRR17308469	UK	Human
39640	SRR17308473	UK	Human
39643	SRR17308482	UK	Human
39648	SRR17308491	UK	Human
39649	SRR17308493	UK	Human
39650	SRR17308494	UK	Human
39652	SRR17308498	UK	Human
39661	SRR17308516	UK	Human
39672	SRR17308547	UK	Human
39677	SRR17308569	UK	Human
39686	SRR17308585	UK	Human
39688	SRR17308590	UK	Human
39690	SRR17308593	UK	Human
39694	SRR17308600	UK	Human
39698	SRR17308611	UK	Human
39704	SRR17308622	UK	Human
39724	SRR17308660	UK	Human
39727	SRR17308670	UK	Human
39733	SRR17308678	UK	Human
39745	SRR17308709	UK	Human
39748	SRR17308718	UK	Human
39752	SRR17308725	UK	Human
39753	SRR17308727	UK	Human
39755	SRR17308739	UK	Human
39775	SRR17308776	UK	Human
39782	SRR17308785	UK	Human
39790	SRR17308799	UK	Human
39791	SRR17308800	UK	Human
39792	SRR17308801	UK	Human
39795	SRR17308807	UK	Human
39803	SRR17308829	UK	Human
39817	SRR17308870	UK	Human
39828	SRR17308900	UK	Human
39833	SRR17308915	UK	Human
39839	SRR17308928	UK	Human
39846	SRR17308949	UK	Human
39860	SRR17308981	UK	Human
39862	SRR17308990	UK	Human
39870	SRR17309013	UK	Human
39873	SRR17309019	UK	Human
39874	SRR17309020	UK	Human
39880	SRR17309027	UK	Human
39884	SRR17309035	UK	Human
41271	SRR18178377	UK	Human
29516	ERR6017729	United Arab Emirates	Human
29520	ERR6017872	United Arab Emirates	Human
29521	ERR6017875	United Arab Emirates	Human
29522	ERR6017905	United Arab Emirates	Human
29523	ERR6017906	United Arab Emirates	Human
29524	ERR6017908	United Arab Emirates	Human
29525	ERR6017916	United Arab Emirates	Human
29533	ERR6018690	United Arab Emirates	Human
29534	ERR6018691	United Arab Emirates	Human
29535	ERR6018693	United Arab Emirates	Human
29537	ERR6018695	United Arab Emirates	Human
29538	ERR6018696	United Arab Emirates	Human
29539	ERR6018697	United Arab Emirates	Human
29540	ERR6018698	United Arab Emirates	Human
29541	ERR6022147	United Arab Emirates	Human
38690	SRR17166946	Unknown	Human
1562	WGLW2	USA	Human
4722	US-CA-2011	USA	Human
4726	US-IL-2008b	USA	Human
4729	US-MD-2011	USA	Human
4731	US-MO-2006	USA	Human
31689	SRR12956524	USA	Human
31727	SRR12956486	USA	Human
31747	SRR12956466	USA	Human
31848	SRR12956354	USA	Human
32066	SRR12956582	USA	Human
32077	SRR12956571	USA	Human
32100	SRR12956543	USA	Human
34888	SRR13673975	USA	Human
34889	SRR13673976	USA	Human
36321	SRR14532182	USA	Human
37189	SRR13085679	USA	Human
43115	SRR4414059	USA	Human
44127	SRR8738481	USA	Human
44334	SRR4414061	USA	Human
44400	SRR8738425	USA	Human
44457	SRR8738474	USA	Human
44893	SRR8738400	USA	Human
44923	SRR8738433	USA	Human
44941	SRR8738399	USA	Human
45317	SRR8738398	USA	Human
30335	SRR11816186	Sweden	Human
22801	NMI6335/19	Poland	Human
32961	SRR11993066	Singapore	Human
37750	SRR13873246	Singapore	Human
37751	SRR13873248	Singapore	Human
37753	SRR13873254	Singapore	Human
36584	SRR14832345	USA	Human
1214	1327	Colombia	Human
62	cur15505	Curacao	Human
66	cur35389	Curacao	Human
38273	SRR16202845	Curaçao	Human
3500	M11928	Argentina	Human
2963	AJ097	Australia	Human
36855	SRR15097983	Australia	Human
5395	Kp107C	Brazil	Human
25589	ERR4795442	Colombia	Human
23999	ERR4014333	Denmark	Human
24005	ERR4014415	Denmark	Human
43275	SRR9615862	France	Human
8383	MRK9	India	Human
8692	M17B	India	Human
25428	ERR4784433	India	Human
25521	ERR4785124	India	Human
25550	ERR4784105	India	Human
25732	ERR4784107	India	Human
25835	ERR4784294	India	Human
25960	ERR4784429	India	Human
26434	ERR4784199	India	Human
26526	ERR4784101	India	Human
42569	SRR8859430	India	Human
43402	SRR8859441	India	Human
43952	SRR8859429	India	Human
45172	SRR8859437	India	Human
45481	SRR8859425	India	Human
45907	SRR8859436	India	Human
46311	SRR8859426	India	Human
13382	SPARK_1794_C1	Italy	Human
13651	SPARK_2300_C1	Italy	Human
14114	SPARK_497_C1	Italy	Human
14250	SPARK_675_C1	Italy	Human
14436	SPARK_952_C1	Italy	Human
3592	50884375	Norway	Human
43387	SRR2724137	Norway	Human
31490	SRR12823549	Pakistan	Human
31500	SRR12823587	Pakistan	Human
26541	ERR1852850	Philippines	Human
26627	ERR1852785	Philippines	Human
31256	SRR12570046	Qatar	Human
31298	SRR12569964	Qatar	Human
8203	KPB-784/18	Russia	Human
45306	SRR9217876	Singapore	Human
30334	SRR11816189	Sweden	Human
30349	SRR11816160	Sweden	Human
30351	SRR11816156	Sweden	Human
243	K30	The Netherlands	Human
247	K37	The Netherlands	Human
1748	MGH 46	Unknown	Human
1814	PittNDM01	USA	Human
30730	SRR12508888	USA	Human
31140	SRR12509410	USA	Human
31638	SRR12902508	USA	Human
33900	SRR12009625	USA	Human
34061	SRR11402705	USA	Human
35813	SRR14449317	USA	Human
36108	SRR14450249	USA	Human
36331	SRR14532172	USA	Human
36332	SRR14532171	USA	Human
36343	SRR14532157	USA	Human
36953	SRR15167005	USA	Human
37058	SRR15832687	USA	Human
37136	SRR13081114	USA	Human
40748	SRR5386551	USA	Human
40797	SRR5387031	USA	Human
41688	SRR18212479	USA	Human
42374	SRR5387390	USA	Human
42408	SRR4065644	USA	Human
42414	SRR5666456	USA	Human
42685	SRR8199030	USA	Human
42760	SRR5386954	USA	Human
43582	SRR5386754	USA	Human
43605	SRR5386292	USA	Human
43785	SRR5973300	USA	Human
43858	SRR5386329	USA	Human
44526	SRR5386364	USA	Human
46280	SRR3221674	USA	Human
46500	SRR5386265	USA	Human
41467	SRR18208959	Australia	Human
32326	ERR7472435	UK	Human
37429	SRR13156790	USA	Human
32370	ERR7672059	Switzerland	Human
32374	ERR7672063	Switzerland	Human
36480	SRR14673472	Australia	Human
14390	SPARK_869_C1	Italy	Human
41567	SRR18209100	Australia	Human
22802	NMI7224/19	Poland	Human
37747	SRR13873241	Singapore	Human
37754	SRR13873352	Singapore	Human
35134	SRR14319612	USA	Human
35820	SRR14449980	USA	Human
36107	SRR14450251	USA	Human
36981	SRR15263988	USA	Human
38620	SRR16887751	USA	Human
42461	SRR5385471	USA	Human
44451	SRR5386274	USA	Human
36352	SRR14532146	USA	Human
50205	GCA_000316265.2	Argentina	Human
50050	GCA_002934785.1	Cameroon	Human
48933	GCA_900506405.1	Ireland	Human
49080	GCA_900515055.1	Italy	Human
49169	GCA_900514385.1	Italy	Human
47382	GCA_002776375.1	Lebanon	Human
53174	GCA_001443245.1	Lebanon	Human
49991	GCA_002187025.1	Nigeria	Human
51277	GCA_002186595.1	Nigeria	Human
53578	GCA_001463475.1	Norway	Human
53662	GCA_001720875.1	Pakistan	Human
53663	GCA_001720805.1	Pakistan	Human
53664	GCA_001720705.1	Pakistan	Human
49418	GCA_900502775.1	Portugal	Human
49444	GCA_900501835.1	Portugal	Human
49474	GCA_900502175.1	Portugal	Human
50587	GCA_002102665.1	Portugal	Human
50601	GCA_002102655.1	Portugal	Human
52262	GCA_001574505.1	Saudi Arabia	Human
49598	GCA_900505205.1	Serbia	Human
51400	GCA_002510095.1	South Africa	Human
54065	GCA_001316865.2	South Africa	Human
51935	GCA_003428845.1	South Korea	Human
48628	GCA_900517445.1	Spain	Human
50026	GCA_003402105.1	Sweden	Human
46994	GCA_900493765.1	Thailand	Human
47012	GCA_900493825.1	Thailand	Human
47032	GCA_900494635.1	Thailand	Human
47099	GCA_900493455.1	Thailand	Human
47102	GCA_900492895.1	Thailand	Human
47115	GCA_900493005.1	Thailand	Human
50592	GCA_003574235.1	Thailand	Human
50614	GCA_003574255.1	Thailand	Human
50615	GCA_003574275.1	Thailand	Human
51132	GCA_004135795.1	Thailand	Human
51186	GCA_900092675.1	Thailand	Human
51602	GCA_002239715.1	Thailand	Human
51812	GCA_002246785.1	Thailand	Human
51834	GCA_002246895.1	Thailand	Human
51854	GCA_002246415.1	Thailand	Human
51855	GCA_002246395.1	Thailand	Human
53553	GCA_900494375.1	Thailand	Human
49716	GCA_900507615.1	Turkey	Human
49718	GCA_900507625.1	Turkey	Human
49719	GCA_900507635.1	Turkey	Human
49858	GCA_900508155.1	Turkey	Human
49868	GCA_900508295.1	Turkey	Human
49895	GCA_900503895.1	UK	Human
50231	GCA_900086185.1	UK	Human
50326	GCA_900085325.1	UK	Human
50370	GCA_900084705.1	UK	Human
50375	GCA_900085945.1	UK	Human
50388	GCA_900084665.1	UK	Human
50452	GCA_900085025.1	UK	Human
47485	GCA_000567405.1	Unknown	Human
50963	GCA_001033925.1	Unknown	Human
50992	GCA_000492775.1	Unknown	Human
52062	GCA_000300675.1	Unknown	Human
52257	GCA_003176295.1	Unknown	Human
46910	GCA_001709295.1	USA	Human
47785	GCA_001031795.1	USA	Human
47819	GCA_001185865.1	USA	Human
47922	GCA_000694235.1	USA	Human
50971	GCA_002152525.1	USA	Human
51719	GCA_002936165.2	USA	Human
51946	GCA_000733255.1	USA	Human
53483	GCA_001709275.1	USA	Human
53773	GCA_001483055.1	USA	Human
53879	GCA_002156785.1	USA	Human
53973	GCA_002271285.1	USA	Human
41214	SRR18175649	USA	Human
35083	SRR14131174	USA	Human
26027	ERR4795708	Colombia	Human
44222	SRR9858703	USA	Human
328	779	France	Human
32161	SRR13077371	Singapore	Human
32209	SRR13077240	Singapore	Human
37129	SRR13077453	Singapore	Human
39918	SRR17431325	USA	Human
25935	ERR4784097	India	Human
45737	SRR5642070	USA	Human
45866	SRR5642072	USA	Human
38505	SRR16492490	USA	Human
25892	ERR4784299	India	Human
26107	ERR4784745	India	Human
2984	AJ289	Australia	Human
2985	AJ290	Australia	Human
41284	SRR18207177	Australia	Human
43520	SRR8767561	Australia	Human
24550	ERR4920382	Bangladesh	Human
24551	ERR4920383	Bangladesh	Human
24554	ERR4920386	Bangladesh	Human
24555	ERR4920387	Bangladesh	Human
1314	HON348	Brazil	Human
33167	SRR10491531	Canada	Human
33228	SRR10272834	Canada	Human
33678	SRR10484689	Canada	Human
33949	SRR10490440	Canada	Human
34014	SRR10452810	Canada	Human
34135	SRR10491529	Canada	Human
34275	SRR11791360	Canada	Human
34329	SRR10491528	Canada	Human
36934	SRR15132477	Canada	Human
36935	SRR15132471	Canada	Human
1213	2035	Colombia	Human
25449	ERR4795808	Colombia	Human
25912	ERR4795558	Colombia	Human
58196	S1_KP_EGY	Egypt	Human
329	1584	France	Human
330	777	France	Human
1526	KpS13	France	Human
25197	ERR3162554	India	Human
25198	ERR3162563	India	Human
25199	ERR3162573	India	Human
25483	ERR4784076	India	Human
25547	ERR4785104	India	Human
25744	ERR4784762	India	Human
26083	ERR4784315	India	Human
26492	ERR4784453	India	Human
26508	ERR4784922	India	Human
26516	ERR4784986	India	Human
26752	ERR3162591	India	Human
26773	ERR3162593	India	Human
26824	ERR3162607	India	Human
26882	ERR3162566	India	Human
26884	ERR3162571	India	Human
26958	ERR3162580	India	Human
27038	ERR3162559	India	Human
27745	ERR3162635	India	Human
27933	ERR3162599	India	Human
28424	ERR3162574	India	Human
28579	ERR3162624	India	Human
16	11A094	Italy	Human
58978	ERR971959	Malawi	Human
58992	ERR971982	Malawi	Human
59003	ERR972002	Malawi	Human
59009	ERR972009	Malawi	Human
59015	ERR972016	Malawi	Human
59016	ERR972017	Malawi	Human
59023	ERR972025	Malawi	Human
59024	ERR972026	Malawi	Human
59028	ERR972030	Malawi	Human
27527	ERR3162527	Nepal	Human
27893	ERR349791	Nepal	Human
28819	ERR349756	Nepal	Human
29768	ERR6293824	Norway	Human
29776	ERR6293843	Norway	Human
29789	ERR6293871	Norway	Human
29791	ERR6293875	Norway	Human
29792	ERR6293876	Norway	Human
29801	ERR6293899	Norway	Human
29808	ERR6293911	Norway	Human
29818	ERR6293937	Norway	Human
29823	ERR6293950	Norway	Human
29862	ERR6294046	Norway	Human
30036	ERR6847229	Norway	Human
43045	SRR5132450	Pakistan	Human
45921	SRR4115668	Pakistan	Human
25464	ERR4635101	Philippines	Human
25640	ERR4635115	Philippines	Human
25708	ERR4635446	Philippines	Human
25772	ERR4635161	Philippines	Human
25911	ERR1853048	Philippines	Human
26004	ERR4635269	Philippines	Human
26063	ERR1853049	Philippines	Human
26132	ERR4635152	Philippines	Human
26265	ERR4635119	Philippines	Human
26399	ERR4635163	Philippines	Human
26483	ERR4635441	Philippines	Human
26550	ERR1853050	Philippines	Human
26572	ERR1852848	Philippines	Human
26703	ERR1853047	Philippines	Human
42804	SRR6505364	Singapore	Human
42859	SRR6505365	Singapore	Human
42863	SRR7828631	Singapore	Human
42926	SRR6505413	Singapore	Human
46552	SRR6505412	Singapore	Human
30333	SRR11816190	Sweden	Human
16694	i1	Turkey	Human
16695	i3	Turkey	Human
16696	i4	Turkey	Human
16698	i6	Turkey	Human
16699	i7	Turkey	Human
16700	i8	Turkey	Human
32336	ERR7472565	UK	Human
43025	SRR3051191	UK	Human
43932	SRR3051260	UK	Human
44820	SRR3051133	UK	Human
45276	SRR3051159	UK	Human
45323	SRR3051131	UK	Human
58931	ERR304801	UK [England]	Human
31146	SRR12509399	USA	Human
33062	SRR10383455	USA	Human
33783	SRR12009632	USA	Human
33891	SRR12009591	USA	Human
35761	SRR14449374	USA	Human
36369	SRR14532128	USA	Human
39965	SRR17621151	USA	Human
43693	SRR5387036	USA	Human
58174	MB7921	USA	Human
58189	MB9481	USA	Human
27742	ERR2586365	Vietnam	Human
37562	SRR13246664	Vietnam	Human
37569	SRR13246647	Vietnam	Human
37353	SRR13119833	USA	Human
44980	SRR9966442	India	Human
46409	SRR9966443	India	Human
37798	SRR14936159	USA	Human
41766	SRR18217115	Turkey	Human
41774	SRR18217125	Turkey	Human
41797	SRR18217153	Turkey	Human
41804	SRR18217162	Turkey	Human
41805	SRR18217163	Turkey	Human
41810	SRR18217170	Turkey	Human
41815	SRR18217175	Turkey	Human
41835	SRR18217208	Turkey	Human
41841	SRR18217216	Turkey	Human
41851	SRR18217227	Turkey	Human
41858	SRR18217236	Turkey	Human
41859	SRR18217237	Turkey	Human
41863	SRR18217242	Turkey	Human
41867	SRR18217246	Turkey	Human
41868	SRR18217247	Turkey	Human
41873	SRR18217253	Turkey	Human
41878	SRR18217258	Turkey	Human
41884	SRR18217264	Turkey	Human
41900	SRR18217289	Turkey	Human
41903	SRR18217293	Turkey	Human
41904	SRR18217296	Turkey	Human
41905	SRR18217297	Turkey	Human
41914	SRR18217307	Turkey	Human
41916	SRR18217309	Turkey	Human
41918	SRR18217311	Turkey	Human
41940	SRR18217341	Turkey	Human
41953	SRR18217363	Turkey	Human
41954	SRR18217365	Turkey	Human
41957	SRR18217369	Turkey	Human
43797	SRR5132447	Pakistan	Human
25850	ERR4784983	India	Human
36368	SRR14532129	USA	Human
14604	T7-040	Norway	Human
14625	T7-063	Norway	Human
14737	T7-219	Norway	Human
14779	T7-269	Norway	Human
14852	T7-364	Norway	Human
14893	T7-415	Norway	Human
14916	T7-446	Norway	Human
42626	SRR5714049	Canada	Human
43110	SRR5714080	Canada	Human
43114	SRR5714070	Canada	Human
43178	SRR5714075	Canada	Human
43558	SRR5714072	Canada	Human
43595	SRR5714071	Canada	Human
43721	SRR5714062	Canada	Human
44039	SRR5714099	Canada	Human
44202	SRR5714056	Canada	Human
44405	SRR5714069	Canada	Human
44475	SRR5714092	Canada	Human
44625	SRR5714079	Canada	Human
45004	SRR5714076	Canada	Human
45062	SRR5714065	Canada	Human
45278	SRR5714086	Canada	Human
45740	SRR5714089	Canada	Human
45899	SRR5714055	Canada	Human
45976	SRR5714042	Canada	Human
46161	SRR5714052	Canada	Human
46219	SRR5714057	Canada	Human
46350	SRR5714045	Canada	Human
46406	SRR5714100	Canada	Human
31219	SRR12517497	China	Human
51362	GCA_002934745.1	China	Human
51942	GCA_001521895.1	China	Human
47963	GCA_002854015.1	Colombia	Human
47970	GCA_002853975.1	Colombia	Human
47986	GCA_002851555.1	Colombia	Human
47995	GCA_002850955.1	Colombia	Human
47998	GCA_002850935.1	Colombia	Human
47999	GCA_002850885.1	Colombia	Human
48000	GCA_002851435.1	Colombia	Human
48006	GCA_002850805.1	Colombia	Human
48020	GCA_002854575.1	Colombia	Human
48021	GCA_002855295.1	Colombia	Human
48023	GCA_002855255.1	Colombia	Human
50532	GCA_002119955.1	Colombia	Human
48842	GCA_900506075.1	Croatia	Human
48871	GCA_900505005.1	Croatia	Human
48431	GCA_900508435.1	Czech Republic	Human
48695	GCA_900511715.1	France	Human
48703	GCA_900510945.1	France	Human
24205	ERR4463199	Germany	Human
24227	ERR4463252	Germany	Human
24237	ERR4463266	Germany	Human
24270	ERR4463452	Germany	Human
24330	ERR4463562	Germany	Human
24362	ERR4465126	Germany	Human
24380	ERR4465160	Germany	Human
24381	ERR4465161	Germany	Human
48452	GCA_900512305.1	Germany	Human
48454	GCA_900512495.1	Germany	Human
48455	GCA_900512605.1	Germany	Human
48468	GCA_900512315.1	Germany	Human
48484	GCA_900512525.1	Germany	Human
50095	GCA_900498605.1	Germany	Human
50096	GCA_900498775.1	Germany	Human
50099	GCA_900498845.1	Germany	Human
50105	GCA_900498805.1	Germany	Human
50106	GCA_900498655.1	Germany	Human
50111	GCA_900498785.1	Germany	Human
50112	GCA_900498645.1	Germany	Human
48752	GCA_900501335.1	Greece	Human
48770	GCA_900501435.1	Greece	Human
48773	GCA_900502265.1	Greece	Human
47429	GCA_002969015.1	India	Human
47554	GCA_002967835.1	India	Human
52261	GCA_001463165.1	India	Human
53621	GCA_001901585.1	India	Human
53632	GCA_002849465.1	India	Human
53680	GCA_001875535.1	India	Human
53681	GCA_001891185.1	India	Human
53685	GCA_001742865.1	India	Human
53988	GCA_001879425.1	India	Human
11912	51718	France	Human
47325	GCA_002948565.1	Unknown	Human
47326	GCA_002055855.1	Unknown	Human
47350	GCA_002180315.1	Unknown	Human
47355	GCA_003069525.1	Unknown	Human
47713	GCA_003267985.1	Unknown	Human
29526	ERR6018617	United Arab Emirates	Unk
29527	ERR6018620	United Arab Emirates	Unk
29528	ERR6018621	United Arab Emirates	Unk
29529	ERR6018622	United Arab Emirates	Unk
29530	ERR6018642	United Arab Emirates	Unk
29531	ERR6018644	United Arab Emirates	Unk
29532	ERR6018645	United Arab Emirates	Unk
51105	GCA_900451505.1	Unknown	Unk
51283	GCA_900205385.1	Unknown	Unk
51306	GCA_000689275.1	Unknown	Unk
26790	ERR3771737	Germany	Unk
26799	ERR3771762	Germany	Unk
27341	ERR3771741	Germany	Unk
27381	ERR3771738	Germany	Unk
27436	ERR3771745	Germany	Unk
27549	ERR3771736	Germany	Unk
27854	ERR3771748	Germany	Unk
28356	ERR3771761	Germany	Unk
28856	ERR3771763	Germany	Unk
27597	ERR2652666	UK	Unk
6708	ME170777	Ireland	Unk
37870	SRR15695248	Singapore	Unk
37873	SRR15695258	Singapore	Unk
37876	SRR15695267	Singapore	Unk
37877	SRR15695268	Singapore	Unk
37888	SRR15695318	Singapore	Unk
37893	SRR15695334	Singapore	Unk
37895	SRR15695340	Singapore	Unk
37896	SRR15695343	Singapore	Unk
37897	SRR15695344	Singapore	Unk
37919	SRR15695429	Singapore	Unk
37923	SRR15695439	Singapore	Unk
37930	SRR15695456	Singapore	Unk
37931	SRR15695457	Singapore	Unk
37933	SRR15695468	Singapore	Unk
37934	SRR15695469	Singapore	Unk
37946	SRR15695507	Singapore	Unk
37956	SRR15695533	Singapore	Unk
37958	SRR15695537	Singapore	Unk
37970	SRR15695568	Singapore	Unk
37973	SRR15695577	Singapore	Unk
37985	SRR15695610	Singapore	Unk
37991	SRR15695625	Singapore	Unk
37994	SRR15695631	Singapore	Unk
38002	SRR15695651	Singapore	Unk
38017	SRR15695696	Singapore	Unk
38018	SRR15695697	Singapore	Unk
38019	SRR15695698	Singapore	Unk
38028	SRR15695737	Singapore	Unk
38029	SRR15695738	Singapore	Unk
38030	SRR15695746	Singapore	Unk
38033	SRR15695751	Singapore	Unk
38034	SRR15695752	Singapore	Unk
38044	SRR15695784	Singapore	Unk
38048	SRR15695796	Singapore	Unk
38052	SRR15695802	Singapore	Unk
38091	SRR15695933	Singapore	Unk
38092	SRR15695934	Singapore	Unk
38131	SRR16078886	Singapore	Unk
38146	SRR16078932	Singapore	Unk
38153	SRR16078948	Singapore	Unk
38169	SRR16079016	Singapore	Unk
38203	SRR16079118	Singapore	Unk
38204	SRR16079119	Singapore	Unk
38213	SRR16079158	Singapore	Unk
38220	SRR16079189	Singapore	Unk
38229	SRR16079226	Singapore	Unk
38249	SRR16079302	Singapore	Unk
38264	SRR16079385	Singapore	Unk
40068	SRR17830933	Singapore	Unk
40069	SRR17830934	Singapore	Unk
40274	SRR18030090	Singapore	Unk
40276	SRR18030093	Singapore	Unk
40277	SRR18030095	Singapore	Unk
50613	GCA_001307175.1	South Korea	Unk
24816	ERR5037536	The Netherlands	Unk
27313	ERR3772329	The Netherlands	Unk
27407	ERR3712662	The Netherlands	Unk
27438	ERR3712832	The Netherlands	Unk
27857	ERR3772335	The Netherlands	Unk
28005	ERR3712983	The Netherlands	Unk
28067	ERR3713115	The Netherlands	Unk
28407	ERR3712653	The Netherlands	Unk
28435	ERR3713073	The Netherlands	Unk
28507	ERR3712977	The Netherlands	Unk
28589	ERR3772327	The Netherlands	Unk
28761	ERR3772336	The Netherlands	Unk
28967	ERR3712999	The Netherlands	Unk
24472	ERR4549871	UK	Unk
24477	ERR4549877	UK	Unk
26885	ERR2652668	UK	Unk
326	35	Unknown	Unk
1753	UCICRE 4	Unknown	Unk
52320	GCA_000492595.1	Unknown	Unk
53932	GCA_900451955.1	Unknown	Unk
53941	GCA_900451585.1	Unknown	Unk
4596	SB5550	Madagascar	Unk
25427	ERR4795824	Colombia	Unk
26961	ERR3771794	France	Unk
48704	GCA_900511735.1	France	Unk
57982	Kp2120062086	France	Unk
8097	CARB117	Spain	Unk
