# Supplementary material for: Emergence of Klebsiella pneumoniae ST14 co-harboring blaNDM-1, blaOXA-232, mcr-1.1, and a novel IncI1 tet(X4) plasmid, with evidence of ColKP3 mobilization under antibiotic pressure
Source: Curr Res Microb Sci. 2025 Aug 28;9:100466. doi: 10.1016/j.crmicr.2025.100466 (PMC12444185; doi:10.1016/j.crmicr.2025.100466)
Supplement: Supplementary file 8 [file mmc8.xlsx]

## Sheet: Sheet1
#Organism group	Isolate identifiers	Isolate	Location	Isolation source	Isolation type	BioSample	Assembly
Klebsiella pneumoniae	"AOCV","ATCC BAA-2146","ATCC:BAA-2146"	PDT000011598.3	USA	urine sample	clinical	SAMN02471909	GCA_000349285.2
Klebsiella pneumoniae	"303K","AVAN"	PDT000018092.2	Taiwan	rectal swab	clinical	SAMN02470628	GCA_000474635.1
Klebsiella pneumoniae	"ATCC BAA-2146","ATCC:BAA-2146","Kpn2146","SRS428645"	PDT000022644.2	USA	hospital patients	clinical	SAMN02152539	GCA_000364385.3
Klebsiella pneumoniae	"Klebsiella pneumoniae MGH 69","MGH 69","SRS565099"	PDT000030677.1	USA: Boston	sputum	clinical	SAMN02581242	GCA_000694615.1
Klebsiella pneumoniae	"PittNDM01","gb|CP006798.1"	PDT000035865.1	USA	urine		SAMN03081487	GCA_000733255.1
Klebsiella pneumoniae	"KPNDM1OH1","SRS631157","carbapenem-resistant blaNDM-1"	PDT000036761.1	USA: HHS Region 5	clinical urine culture	clinical	SAMN02777842	GCA_000739495.1
Klebsiella pneumoniae	"PMK1","SRS655051"	PDT000040526.1	Nepal	blood	clinical	SAMN02885365	GCA_000764615.1
Klebsiella pneumoniae	"J1143616","ND17","SRS733535"	PDT000046210.1	USA	excreted bodily substance	clinical	SAMN03012837	GCA_000802765.1
Klebsiella pneumoniae	"CCBH13327","klebsiella pneumoniae CCBH 13327"	PDT000046332.1	Brazil	Rectal swab		SAMN03144673	GCA_000805735.1
Klebsiella pneumoniae	"6234","GCID_KLEB_00005","SRS789602"	PDT000046565.2	Colombia	bodily fluid	clinical	SAMN03255440	GCA_000807515.2
Klebsiella pneumoniae	"JAPZ","JT4"	PDT000046662.1	Singapore	rectal swab	clinical	SAMN03273576	GCA_000809125.1
Klebsiella pneumoniae	"ERS611991","KPM_nasey","Klebsiella pneumoniae KMP_nasey"	PDT000050368.1	France:Marseille	human	clinical	SAMEA3140027	GCA_000826605.1
Klebsiella pneumoniae	"98","98-sc-2013-05-22T14:17:03Z-1634983","ERS249020"	PDT000050979.1	Nepal	Tracheal aspiration	clinical	SAMEA2072940	GCA_000943095.1
Klebsiella pneumoniae	"KP_st437","ST-437"	PDT000059992.1	USA: Connecticut	sputum	clinical	SAMN03451033	GCA_000971075.1
Klebsiella pneumoniae	"CDPH3020","Klebsiella pneumoniae CDPH3020"	PDT000061678.1	USA: California	respiratory secretion	clinical	SAMN02996352	GCA_000956395.1
Klebsiella pneumoniae	"CDPH3707","Klebsiella pneumoniae CDPH3707"	PDT000061679.1	USA:California	respiratory secretion	clinical	SAMN02996353	GCA_000956385.1
Klebsiella pneumoniae	"CDPH5262","Klebsiella pneumoniae CDPH5262"	PDT000061804.1	USA:California	respiratory secretions	clinical	SAMN02996355	GCA_000958965.1
Klebsiella pneumoniae	"CDPH3823","Klebsiella pneumoniae CDH3823"	PDT000061805.1	USA:California	respiratory secretions	clinical	SAMN02996354	GCA_000958945.1
Klebsiella pneumoniae	"CDPH3707","Klebsiella pneumoniae CDPH3707"	PDT000061806.1	USA:California	respiratory secretion	clinical	SAMN02996353	GCA_000958955.1
Klebsiella pneumoniae	"CDPH3020","Klebsiella pneumoniae CDPH3020"	PDT000061807.1	USA: California	respiratory secretion	clinical	SAMN02996352	GCA_000958975.1
Klebsiella pneumoniae	"MGH93","SRS1011384"	PDT000068092.1			clinical	SAMN03280392	GCA_001033585.1
Klebsiella pneumoniae	"CHS175","SRS1011192"	PDT000076917.1	USA		clinical	SAMN03280316	GCA_001185865.1
Klebsiella pneumoniae	"CDPH5262","Klebsiella pneumoniae CDPH5262"	PDT000086702.1	USA:California	respiratory secretions	clinical	SAMN02996355	GCA_000763925.1
Klebsiella pneumoniae	"CDPH3823","Klebsiella pneumoniae CDH3823"	PDT000086703.1	USA:California	respiratory secretions	clinical	SAMN02996354	GCA_000763935.1
Klebsiella pneumoniae	"KP617"	PDT000086751.1	Korea: Seoul	Burn Patient	clinical	SAMN04044480	GCA_001307175.1
Klebsiella pneumoniae	"SRS1056302","ST101:950171785","UNN39_S3"	PDT000088802.2	South Africa: Durban		clinical	SAMN04011419	GCA_001316495.2
Klebsiella pneumoniae	"SRS1056294","ST101:960186733","UNN46_S10"	PDT000088806.3	South Africa: Durban		clinical	SAMN04011426	GCA_001316565.3
Klebsiella pneumoniae	"S5","SRS1056287","ST101:951373950"	PDT000088809.2	South Africa: Durban	blood	clinical	SAMN04011433	GCA_001316645.2
Klebsiella pneumoniae	"S13","SRS1056280","ST2017:950118422"	PDT000088815.2	South Africa: Durban	abdominal swab	clinical	SAMN04011441	GCA_001316765.2
Klebsiella pneumoniae	"SRS1056300","ST101:950173000","UNN40_S4"	PDT000088816.2	South Africa: Durban		clinical	SAMN04011420	GCA_001316785.2
Klebsiella pneumoniae	"SRS1056295","ST323:941530379","UNN45_S9"	PDT000088819.2	South Africa: Durban		clinical	SAMN04011425	GCA_001316845.2
Klebsiella pneumoniae	"S6","SRS1056286","ST2016:951362657"	PDT000088821.2	South Africa: Durban		clinical	SAMN04011434	GCA_001316895.2
Klebsiella pneumoniae	"S12","SRS1056279","ST2017:950117510"	PDT000088822.2	South Africa: Durban	urine	clinical	SAMN04011440	GCA_001316925.2
Klebsiella pneumoniae	"S11","SRS1056281","ST2017:950142398"	PDT000088824.3	South Africa: Durban	tracheal fluid	clinical	SAMN04011439	GCA_001316945.3
Klebsiella pneumoniae	"S15","SRS1056277","ST101:951384356"	PDT000088825.2	South Africa: Durban	TIP	clinical	SAMN04011443	GCA_001316985.2
Klebsiella pneumoniae	"S27","SRS1056266","ST101:951363981"	PDT000088840.2	South Africa: Durban	urine	clinical	SAMN04011455	GCA_001317295.2
Klebsiella pneumoniae	"KpN01"	PDT000096584.3	Canada: Calgary	urine	clinical	SAMN04168649	GCA_001456055.3
Klebsiella pneumoniae	"K66-45","SRS1120692"	PDT000097252.1	Norway	urine	clinical	SAMN04158282	GCA_001462735.1
Klebsiella pneumoniae	"50531633","SRS1120707"	PDT000097259.1	Norway	Rectal swab	clinical	SAMN04158291	GCA_001462885.1
Klebsiella pneumoniae	"50580255","SRS1120705"	PDT000097267.1	Norway	Thigh tissue	clinical	SAMN04158293	GCA_001463085.1
Klebsiella pneumoniae	"50627996","SRS1120716"	PDT000097268.1	Norway	urine	clinical	SAMN04158298	GCA_001463125.1
Klebsiella pneumoniae	"50675619","SRS1120725"	PDT000097272.1	Norway	blood	clinical	SAMN04158306	GCA_001463215.1
Klebsiella pneumoniae	"50877064","SRS1120741"	PDT000097278.1	Norway	Rectal swab	clinical	SAMN04158325	GCA_001463445.1
Klebsiella pneumoniae	"50690310","SRS1120721"	PDT000097282.1	Norway	urine	clinical	SAMN04158309	GCA_001463555.1
Klebsiella pneumoniae	"50752501","SRS1120729"	PDT000097283.1	Norway	Abdominal drain tube	clinical	SAMN04158315	GCA_001463615.1
Klebsiella pneumoniae	"50825040","SRS1120746"	PDT000097285.1	Norway	Rectal swab	clinical	SAMN04158320	GCA_001463665.1
Klebsiella pneumoniae	"AMA425","ERS1019671","sam_144405_20151214_AMA425"	PDT000098351.2	Denmark		clinical	SAMEA3712522	GCA_022316525.1
Klebsiella pneumoniae	"AMA534","ERS1019676","sam_144405_20151214_AMA534"	PDT000098356.2	Denmark		clinical	SAMEA3712527	GCA_022316485.1
Klebsiella pneumoniae	"AMA571","ERS1019680","sam_144405_20151214_AMA571"	PDT000098360.2	Denmark		clinical	SAMEA3712531	GCA_022316445.1
Klebsiella pneumoniae	"AMA621","ERS1019682","sam_144405_20151214_AMA621"	PDT000098362.5	Denmark		clinical	SAMEA3712533
Klebsiella pneumoniae	"AMA650","ERS1019685","sam_144405_20151214_AMA650"	PDT000098365.2	Denmark		clinical	SAMEA3712536	GCA_022316505.1
Klebsiella pneumoniae	"AMA652","ERS1019686","sam_144405_20151214_AMA652"	PDT000098366.2	Denmark		clinical	SAMEA3712537	GCA_022316465.1
Klebsiella pneumoniae	"GCID_ENTES_00060_biosample","SMART_888","SRS1179704"	PDT000100560.1	Guatemala		clinical	SAMN04252940	GCA_001472935.1
Klebsiella pneumoniae	"CPO-2015-0003"	PDT000100717.1	Denmark			SAMN03740593	GCA_001482605.1
Klebsiella pneumoniae	"Klebsiella pneumoniae subsp.pneumoniae NUHL24835","NUHL24835"	PDT000103642.1	China: Jiangxi	urine	clinical	SAMN04421276	GCA_001521895.1
Klebsiella pneumoniae	"SRS1366893","U41","Urine"	PDT000111253.1	Saudi Arabia: Makkah	urine	clinical	SAMN04498375	GCA_001574505.1
Klebsiella pneumoniae	"MRSN 14170","MRSN14170","SRS1308342"	PDT000111517.2	Afghanistan	SURVEILLANCE	clinical	SAMN04514120	GCA_022316325.1
Klebsiella pneumoniae	"MRSN 20094","MRSN20094","SRS1308339"	PDT000111520.2	USA:Maryland,Bethesa	SURVEILLANCE	clinical	SAMN04514123	GCA_022316285.1
Klebsiella pneumoniae	"MRSN 20097","MRSN20097","SRS1308371"	PDT000111521.2	Germany:Landstuhl	SURVEILLANCE	clinical	SAMN04514124	GCA_022316195.1
Klebsiella pneumoniae	"FDA-CDC-AR_0106","SRS1350028"	PDT000115277.2			clinical	SAMN04014947
Klebsiella pneumoniae	"EA_Carb","klebsiella pneumoniae EA_Carb"	PDT000129635.1	Lebanon	urine from Syrian refugee	clinical	SAMN04456062	GCA_001640185.1
Klebsiella pneumoniae	"22","DHQP1400874","SRS1336656"	PDT000130442.2	USA: Connecticut	sputum	clinical	SAMN04448240	GCA_022316015.1
Klebsiella pneumoniae	"9","DHQP1300177","SRS1336145"	PDT000130464.2	USA: Illinois	urine	clinical	SAMN04448227	GCA_022315655.1
Klebsiella pneumoniae	"12","DHQP1301314","SRS1336150"	PDT000130466.2	USA: Pennsylvania	sputum	clinical	SAMN04448230	GCA_022315595.1
Klebsiella pneumoniae	"AATZP","SRS1340414"	PDT000131245.1	USA			SAMN03455970	GCA_001648215.1
Klebsiella pneumoniae	"ERS839013","PB509","PB509-sc-2403209"	PDT000140933.1	Thailand	sputum	clinical	SAMEA3531864	GCA_900093045.1
Klebsiella pneumoniae	"ERS838997","PB463","PB463-sc-2403193"	PDT000140945.1	Thailand	urine	clinical	SAMEA3531848	GCA_900093195.1
Klebsiella pneumoniae	"11","DHQP1300920","SRS1336149"	PDT000145746.1	USA: Pennsylvania	urine	clinical	SAMN04448229	GCA_001709275.1
Klebsiella pneumoniae	"DHQP1500333","MUGSI_190","Pasteur MLST 147","SRS1646061"	PDT000145837.5	USA	urine	clinical	SAMN05170329
Klebsiella pneumoniae	"CCBH16302","Klebsiella quasipneumoniae strain CCBH16302 NDM-1"	PDT000146358.1	Brazil	Rectal Swab	clinical	SAMN05505619	GCA_001715345.1
Klebsiella pneumoniae	"CFSAN044569","SRS1495393"	PDT000148423.1	Pakistan	body fluid	clinical	SAMN05213499	GCA_001720705.1
Klebsiella pneumoniae	"CFSAN044570","SRS1495394"	PDT000148425.1	Pakistan	blood	clinical	SAMN05213500	GCA_001720755.1
Klebsiella pneumoniae	"CFSAN044568","SRS1495392"	PDT000148428.1	Pakistan	blood	clinical	SAMN05213498	GCA_001720805.1
Klebsiella pneumoniae	"CFSAN044564","SRS1495389"	PDT000148429.1	Pakistan	urine	clinical	SAMN05213495	GCA_001720845.1
Klebsiella pneumoniae	"CFSAN044563","SRS1495388"	PDT000148430.1	Pakistan	blood	clinical	SAMN05213494	GCA_001720865.1
Klebsiella pneumoniae	"CFSAN044566","SRS2809972"	PDT000148431.1	Pakistan	blood	clinical	SAMN05252770	GCA_001720875.1
Klebsiella pneumoniae	"CFSAN044565","SRS1495390"	PDT000148432.1	Pakistan	body fluid	clinical	SAMN05213496	GCA_001720905.1
Klebsiella pneumoniae	"MD-CRE0112","SRS1738154"	PDT000152033.2	USA		clinical	SAMN05861039	GCA_022308595.1
Klebsiella pneumoniae	"MD-CRE0018","SRS1738156"	PDT000152035.2	USA		clinical	SAMN05860991	GCA_022308575.1
Klebsiella pneumoniae	"202M1D0-sc-2013-04-03T11:21:05Z-1606408","ERS227111"	PDT000154491.8				SAMEA1920836
Klebsiella pneumoniae	"202M1D3-sc-2013-04-03T11:21:09Z-1606411","ERS227114"	PDT000154492.3				SAMEA1920838
Klebsiella pneumoniae	"ERS227123","sing207M1D1128-sc-2013-04-03T11:21:20Z-1606420"	PDT000154493.5				SAMEA1920847
Klebsiella pneumoniae	"KP5"	PDT000155119.1	Singapore	hospital	clinical	SAMN03770912	GCA_001855315.1
Klebsiella pneumoniae	"AR_0041","FDA-CDC-AR_0041","SRS1256909"	PDT000158317.1			clinical	SAMN04014882	GCA_001875125.1
Klebsiella pneumoniae	"KpN07"	PDT000162477.1	Canada: Calgary	hospital room swab	clinical	SAMN04168655	GCA_001884325.1
Klebsiella pneumoniae	"KpN03"	PDT000162478.1	Canada: Calgary	urine	clinical	SAMN04168651	GCA_001884315.1
Klebsiella pneumoniae	"KpN02"	PDT000162479.1	Canada: Calgary	rectal swab	clinical	SAMN04168650	GCA_001884335.1
Klebsiella pneumoniae	"KpN08"	PDT000162480.1	Canada: Calgary	hospital room swab	clinical	SAMN04168660	GCA_001884385.1
Klebsiella pneumoniae	"KpN04"	PDT000162481.1	Canada: Calgary	urine	clinical	SAMN04168652	GCA_001884395.1
Klebsiella pneumoniae	"KpN05"	PDT000162482.1	Canada: Calgary	rectal swab	clinical	SAMN04168653	GCA_001884415.1
Klebsiella pneumoniae	"KpN10"	PDT000162483.1	Canada: Calgary	hospital room swab	clinical	SAMN04168662	GCA_001884425.1
Klebsiella pneumoniae	"KpN09"	PDT000162484.1	Canada: Calgary	hospital room swab	clinical	SAMN04168661	GCA_001884465.1
Klebsiella pneumoniae	"KpN11"	PDT000162485.1	Canada: Calgary	hospital room swab	clinical	SAMN04168689	GCA_001884485.1
Klebsiella pneumoniae	"Klebsiella pneumoniae WCHKP1845","SRS1971407","WCHKP095845"	PDT000168553.2	China: Sichuan	sputum	clinical	SAMN06019523	GCA_001887995.2
Klebsiella pneumoniae	"Kp_Goe_62629"	PDT000171848.1	Germany: Goettingen	urine	clinical	SAMN05412811	GCA_001902355.1
Klebsiella pneumoniae	"CRK0103","GCID_KLEBC_00111","SRS1848789"	PDT000172172.4	USA: Ohio	not available	clinical	SAMN05956151	GCA_001904245.4
Klebsiella pneumoniae	"FDA-CDC-AR_0049","SRS1613885"	PDT000175509.1			clinical	SAMN04014890	GCA_001922465.1
Klebsiella pneumoniae	"ERS381167","MDR1232-sc-1792397","k2134"	PDT000176165.2				SAMEA2273772	GCA_022305915.1
Klebsiella pneumoniae	"GJ1"	PDT000186194.1	South Korea	river water		SAMN05361763	GCA_001989495.1
Klebsiella pneumoniae	"GJ2"	PDT000186195.1		riverwater		SAMN05361854	GCA_001989515.1
Klebsiella pneumoniae	"GJ3"	PDT000186196.1		riverwater		SAMN05361855	GCA_001989535.1
Klebsiella pneumoniae	"SRS692183","US-CA-2010a"	PDT000193296.2	USA: California		clinical	SAMN02927808	GCA_022302095.1
Klebsiella pneumoniae	"SRS692184","US-CA-2010b"	PDT000193297.2	USA: California		clinical	SAMN02927809	GCA_022302055.1
Klebsiella pneumoniae	"SRS692185","US-CA-2011"	PDT000193298.2	USA: California		clinical	SAMN02927810	GCA_022302065.1
Klebsiella pneumoniae	"SRS692206","US-MD-2011"	PDT000193319.2	USA: Maryland		clinical	SAMN02927831	GCA_022301415.1
Klebsiella pneumoniae	"AR_0068","FDA-CDC-AR_0068","SRS1350017"	PDT000197021.1			clinical	SAMN04014909	GCA_002055855.1
Klebsiella pneumoniae	"KpvST147L_NDM","SRS2095444","pKpvST147L from KpvST147L_NDM"	PDT000203051.1	United Kingdom:London	rectal swab	clinical	SAMN06392936	GCA_002087215.1
Klebsiella pneumoniae	"ARPG-340"	PDT000205338.1	Philippines	urine	clinical	SAMN06670983	GCA_002108235.1
Klebsiella pneumoniae	"ARPG-372"	PDT000205340.1	Philippines	lumbar drain tip	clinical	SAMN06670984	GCA_002108245.1
Klebsiella pneumoniae	"ARPG-379"	PDT000205341.1	Philippines	cerebrospinal fluid	clinical	SAMN06670985	GCA_002108285.1
Klebsiella pneumoniae	"ARP-657"	PDT000205343.1	Philippines	penile discharge	clinical	SAMN06670989	GCA_002108335.1
Klebsiella pneumoniae	"ARP-664"	PDT000205345.1	Philippines	urine	clinical	SAMN06670990	GCA_002108355.1
Klebsiella pneumoniae	"ARPG-380"	PDT000205347.1	Philippines	lumbar drain tip	clinical	SAMN06670986	GCA_002108405.1
Klebsiella pneumoniae	"ARPG-381"	PDT000205348.1	Philippines	cerebrospinal fluid	clinical	SAMN06670987	GCA_002108415.1
Klebsiella pneumoniae	"K66-45","SRS1120692"	PDT000206610.1	Norway	urine	clinical	SAMN04158282	GCA_002113865.1
Klebsiella pneumoniae	"Klebsiella pneumoniae MGH157","MGH157","SRS2937379"	PDT000210742.1	USA: Massachusetts, Boston		clinical	SAMN04521906	GCA_002152525.1
Klebsiella pneumoniae	"KPN1481","SRS2079021"	PDT000212966.1	USA: Houston	urine	clinical	SAMN06438458	GCA_002156765.1
Klebsiella pneumoniae	"KPN528","SRS2077825"	PDT000212967.1	USA: Houston	respiratory	clinical	SAMN06437491	GCA_002156785.1
Klebsiella pneumoniae	"Klebsiella pneumoniae strain WCHKP73","SRS3138954","WCHKP73"	PDT000216049.1	China: Sichuan		clinical	SAMN06909165	GCA_002164765.1
Klebsiella pneumoniae	"Klebsiella pneumoniae strain WCHKP70","SRS3138960","WCHKP70"	PDT000216050.1	China: Sichuan		clinical	SAMN06909164	GCA_002164795.1
Klebsiella pneumoniae	"FDA-CDC-AR_0146","SRS1613988"	PDT000217000.1			clinical	SAMN04014987	GCA_002180175.1
Klebsiella pneumoniae	"AR_0158","FDA-CDC-AR_0158","SRS1613996"	PDT000217001.1			clinical	SAMN04014999	GCA_002180255.1
Klebsiella pneumoniae	"AR_0143","FDA-CDC-AR_0143","SRS1613985"	PDT000217003.1			clinical	SAMN04014984	GCA_002180315.1
Klebsiella pneumoniae	"G4612","GCID_KLEB_00075","SRS2169225"	PDT000217826.1	Nigeria	blood	clinical	SAMN05960939	GCA_002187175.1
Klebsiella pneumoniae	"G4582","GCID_KLEB_00067","SRS2169219"	PDT000217828.1	Nigeria	blood	clinical	SAMN05960931	GCA_002187215.1
Klebsiella pneumoniae	"G4601","GCID_KLEB_00072","SRS2169226"	PDT000217829.1	Nigeria	blood	clinical	SAMN05960936	GCA_002187225.1
Klebsiella pneumoniae	"G4593","GCID_KLEB_00070","SRS2169221"	PDT000217869.1	Nigeria	blood	clinical	SAMN05960934	GCA_002188025.1
Klebsiella pneumoniae	"C9-E5-15"	PDT000217893.1	Tunisia: Sousse	urine	clinical	SAMN06208877	GCA_002189385.1
Klebsiella pneumoniae	"DHQP1600755","MUGSI_376","Pasteur MLST 43","SRS2268841"	PDT000218102.4	USA	urine	clinical	SAMN07212796
Klebsiella pneumoniae	"AR_0138","FDA-CDC-AR_0138","SRS1613983"	PDT000218724.1			clinical	SAMN04014979	GCA_002192375.1
Klebsiella pneumoniae	"MGF008"	PDT000219966.1	Malaysia: Johor Bharu, Johor	urine	clinical	SAMN06886016	GCA_002197725.1
Klebsiella pneumoniae	"MGF005"	PDT000219967.1	Malaysia: Johor Bharu, Johor		clinical	SAMN06885982	GCA_002197675.1
Klebsiella pneumoniae	"AR_0139","FDA-CDC-AR_0139","SRS1613984"	PDT000219968.1			clinical	SAMN04014980	GCA_002202195.1
Klebsiella pneumoniae	"AR_0145","FDA-CDC-AR_0145","SRS1613986"	PDT000219969.1			clinical	SAMN04014986	GCA_002202215.1
Klebsiella pneumoniae	"AR_0152","FDA-CDC-AR_0152","SRS1613993"	PDT000219970.1			clinical	SAMN04014993	GCA_002202235.1
Klebsiella pneumoniae	"AR_0148","FDA-CDC-AR_0148","SRS1613989"	PDT000219971.1			clinical	SAMN04014989	GCA_002202255.1
Klebsiella pneumoniae	"852K","Sample852K"	PDT000220296.1	Nigeria	urine	clinical	SAMN06704522	GCA_002205015.1
Klebsiella pneumoniae	"852","Sample852"	PDT000220297.1	Nigeria	urine	clinical	SAMN06704523	GCA_002205025.1
Klebsiella pneumoniae	"DHQP1605752_NV","SRS2710033"	PDT000222346.1	USA: Nevada	wound	clinical	SAMN07265011	GCA_002211905.1
Klebsiella pneumoniae	"2-CREC014-1","KPCRETH02","SRS2263950"	PDT000230880.1	Thailand	Rectal swab	clinical	SAMN07203032	GCA_002239705.1
Klebsiella pneumoniae	"1-CREC003-1","KPCRETH01","SRS2263951"	PDT000230881.1	Thailand	Rectal swab	clinical	SAMN07203007	GCA_002239715.1
Klebsiella pneumoniae	"G4584","GCID_KLEB_00068","SRS2288014"	PDT000230885.2	Nigeria	blood	clinical	SAMN05960932	GCA_002239895.2
Klebsiella pneumoniae	"GCID_GNCIT_00065_biosam","KPCTRPRTH04","SRS2437571"	PDT000233361.1	Thailand: Bangkok	Rectal swab	clinical	SAMN07450620	GCA_002246035.1
Klebsiella pneumoniae	"GCID_GNCIT_00066_biosam","KPCTRPRTH05","SRS2437572"	PDT000233362.1	Thailand: Bangkok	Rectal swab	clinical	SAMN07450619	GCA_002246045.1
Klebsiella pneumoniae	"GCID_GNCIT_00042_biosam","KPCRETH20","SRS2437253"	PDT000233366.1	Thailand: Bangkok	Rectal swab	clinical	SAMN07450565	GCA_002246235.1
Klebsiella pneumoniae	"GCID_GNCIT_00040_biosam","KPCRETH18","SRS2437407"	PDT000233367.1	Thailand: Bangkok	Rectal swab	clinical	SAMN07450567	GCA_002246245.1
Klebsiella pneumoniae	"GCID_GNCIT_00044_biosam","KPCRETH22","SRS2437414"	PDT000233368.1	Thailand: Bangkok	Rectal swab	clinical	SAMN07450563	GCA_002246275.1
Klebsiella pneumoniae	"GCID_GNCIT_00045_biosam","KPCRETH23","SRS2437413"	PDT000233369.1	Thailand: Bangkok	Rectal swab	clinical	SAMN07450562	GCA_002246285.1
Klebsiella pneumoniae	"GCID_GNCIT_00046_biosam","KPCRETH24","SRS2437415"	PDT000233371.1	Thailand: Bangkok	Rectal swab	clinical	SAMN07450561	GCA_002246325.1
Klebsiella pneumoniae	"GCID_GNCIT_00050_biosam","KPCRETH28","SRS2437427"	PDT000233372.1	Thailand: Bangkok	Rectal swab	clinical	SAMN07450557	GCA_002246365.1
Klebsiella pneumoniae	"GCID_GNCIT_00052_biosam","KPCRETH30","SRS2437428"	PDT000233374.1	Thailand: Bangkok	Rectal swab	clinical	SAMN07450555	GCA_002246395.1
Klebsiella pneumoniae	"GCID_GNCIT_00051_biosam","KPCRETH29","SRS2437429"	PDT000233375.1	Thailand: Bangkok	Rectal swab	clinical	SAMN07450556	GCA_002246415.1
Klebsiella pneumoniae	"GCID_GNCIT_00063_biosam","KPCTRPRTH02","SRS2437463"	PDT000233379.1	Thailand: Bangkok	Rectal swab	clinical	SAMN07450622	GCA_002246555.1
Klebsiella pneumoniae	"GCID_GNCIT_00027_biosam","KPCRETH09","SRS2437033"	PDT000233380.1	Thailand: Bangkok	Rectal swab	clinical	SAMN07450587	GCA_002246575.1
Klebsiella pneumoniae	"GCID_GNCIT_00041_biosam","KPCRETH19","SRS2437406"	PDT000233381.1	Thailand: Bangkok	Rectal swab	clinical	SAMN07450566	GCA_002246635.1
Klebsiella pneumoniae	"GCID_GNCIT_00025_biosam","KPCRETH07","SRS2437022"	PDT000233385.1	Thailand: Bangkok	Rectal swab	clinical	SAMN07450589	GCA_002246695.1
Klebsiella pneumoniae	"GCID_GNCIT_00062_biosam","KPCTRPRTH01","SRS2437462"	PDT000233391.1	Thailand: Bangkok	Rectal swab	clinical	SAMN07450577	GCA_002246875.1
Klebsiella pneumoniae	"GCID_GNCIT_00021_biosam","KPCRETH05","SRS2436994"	PDT000233392.1	Thailand: Bangkok	Rectal swab	clinical	SAMN07450551	GCA_002246895.1
Klebsiella pneumoniae	"GCID_GNCIT_00030_biosam","KPCRETH12","SRS2437035"	PDT000233394.1	Thailand: Bangkok	Rectal swab	clinical	SAMN07450583	GCA_002247375.1
Klebsiella pneumoniae	"GCID_GNCIT_00031_biosam","KPCRETH13","SRS2437036"	PDT000233417.1	Thailand: Bangkok	Rectal swab	clinical	SAMN07450576	GCA_002248625.1
Klebsiella pneumoniae	"SCKP-LL83","SRS2787373","The Microbe sample of SCKP-LL83"	PDT000233991.1	China: Sichuan, Deyang		clinical	SAMN07371089	GCA_002252415.1
Klebsiella pneumoniae	"Klebsiella pneumoniae strain WCHKP7J8","SRS3138887","WCHKP7J8"	PDT000234610.1	China: Sichuan, Chengdu		clinical	SAMN06671968	GCA_002257775.1
Klebsiella pneumoniae	"Klebsiella pneumoniae strain WCHKP85522","SRS3138944","WCHKP85522"	PDT000234613.1	China: Sichuan, Chengdu		clinical	SAMN06671969	GCA_002257785.1
Klebsiella pneumoniae	"Klebsiella pneumoniae strain WCHKP14G4","SRS3138951","WCHKP14G4"	PDT000234617.1	China: Sichuan, Chengdu		clinical	SAMN06671958	GCA_002257875.1
Klebsiella pneumoniae	"Klebsiella pneumoniae strain WCHKP107220","SRS3127784","WCHKP107220"	PDT000234621.1	China: Sichuan, Chengdu		clinical	SAMN06671976	GCA_002257975.1
Klebsiella pneumoniae	"Klebsiella pneumoniae strain WCHKP1911","SRS3138939","WCHKP1911"	PDT000234630.1	China: Sichuan, Chengdu		clinical	SAMN06671959	GCA_002258155.1
Klebsiella pneumoniae	"Klebsiella pneumoniae strain WCHKP085031","SRS3138886","WCHKP085031"	PDT000234631.2	China: Sichuan, Chengdu		clinical	SAMN06671955	GCA_002258175.2
Klebsiella pneumoniae	"2017 Sample 88","KPB-417/16","SCPM-O-B-7954","SRS2242270"	PDT000236085.1				SAMN07179229	GCA_002263345.1
Klebsiella pneumoniae	"2017 Sample 89","KPB-1470/16","SCPM-O-B-8045","SRS2242281"	PDT000236086.1				SAMN07179230	GCA_002263375.1
Klebsiella pneumoniae	"K950","s0950"	PDT000236088.1	China:Jiangxi	blood	clinical	SAMN07345013	GCA_002264195.1
Klebsiella pneumoniae	"FDA:FDAARGOS_446","FDAARGOS_446","SRS2397463"	PDT000253694.1	Canada:BC	rectal	clinical	SAMN07312490	GCA_002587885.1
Klebsiella pneumoniae	"FDA:FDAARGOS_435","FDAARGOS_435","SRS2397398"	PDT000253695.1	Canada:BC	urine	clinical	SAMN07312479	GCA_002588365.1
Klebsiella pneumoniae	"FDA:FDAARGOS_439","FDAARGOS_439","SRS2397402"	PDT000253696.1	Canada:BC	urine	clinical	SAMN07312483	GCA_002591075.1
Klebsiella pneumoniae	"FDA:FDAARGOS_440","FDAARGOS_440","SRS2397403"	PDT000257789.1	Canada:BC	blood	clinical	SAMN07312484	GCA_002635725.1
Klebsiella pneumoniae	"FDA:FDAARGOS_436","FDAARGOS_436","SRS2397400"	PDT000257790.1	Canada:BC	respiratory	clinical	SAMN07312480	GCA_002636095.1
Klebsiella pneumoniae	"LKP723703-1","Labnet KP3 (LKP3)"	PDT000262354.1	Greece: Larissa	Pig-tail ureteric stent	clinical	SAMN07816529	GCA_002759035.1
Klebsiella pneumoniae	"0000-0071-5443","523","SRS2703997"	PDT000265737.3	USA:Boston	urine	clinical	SAMN08045836	GCA_022299455.1
Klebsiella pneumoniae	"AUH-KIMP209"	PDT000266979.1	Lebanon		clinical	SAMN07175066	GCA_002775175.1
Klebsiella pneumoniae	"AUH-KIMP300"	PDT000266982.1	Lebanon		clinical	SAMN07175654	GCA_002775255.1
Klebsiella pneumoniae	"AUH-KIMP217"	PDT000266989.1	Lebanon		clinical	SAMN07175068	GCA_002775405.1
Klebsiella pneumoniae	"AUH-KIMP461"	PDT000266997.1	Lebanon		clinical	SAMN07178579	GCA_002775595.1
Klebsiella pneumoniae	"CRKP-1215"	PDT000267143.1	South Korea: Seoul	Bronchial washing	clinical	SAMN07944237	GCA_002786755.1
Klebsiella pneumoniae	"CRKP-2297"	PDT000267152.1	South Korea: Seoul	Peritoneal fluid	clinical	SAMN07944238	GCA_002787755.1
Klebsiella pneumoniae	"KP_DC"	PDT000270325.1	France: Marseille	bone	clinical	SAMN07259825	GCA_002807065.1
Klebsiella pneumoniae	"SRS2809338","The sample of Klebsiella pneumoniae strain WCHKP020034","WCHKP020034"	PDT000270522.4	China: Sichuan, Chengdu		clinical	SAMN07235708	GCA_002811335.4
Klebsiella pneumoniae	"SRS3139004","The sample of Klebsiella pneumoniae strain WCHKP1936","WCHKP1936"	PDT000270532.1	China: Sichuan, Chengdu	Sewage		SAMN07510676	GCA_002811525.1
Klebsiella pneumoniae	"SRS3139003","The sample of Klebsiella pneumoniae strain WCHKP1931","WCHKP1931"	PDT000270534.1	China: Sichuan, Chengdu	Sewage		SAMN07510675	GCA_002811535.1
Klebsiella pneumoniae	"SRS3139006","The sample of Klebsiella pneumoniae strain WCHKP1929","WCHKP1929"	PDT000270535.1	China: Sichuan, Chengdu	Sewage		SAMN07510674	GCA_002811585.1
Klebsiella pneumoniae	"SRS3138893","The sample of Klebsiella pneumoniae strain WCHKP118","WCHKP118"	PDT000270539.1	China: Sichuan, Chengdu		clinical	SAMN07602138	GCA_002811735.1
Klebsiella pneumoniae	"HA-99"	PDT000274003.1	China		clinical	SAMN08176475	GCA_002845065.1
Klebsiella pneumoniae	"GD-KPC30"	PDT000274007.1	China		clinical	SAMN08176456	GCA_002845135.1
Klebsiella pneumoniae	"BD_DM_413"	PDT000275567.1	Bangladesh: Dhaka		clinical	SAMN08238507	GCA_002848835.1
Klebsiella pneumoniae	"SCKP020077","SRS3138956","The sample of Klebsiella pneumoniae subsp. pneumoniae strain SCKP020077"	PDT000276032.1	China: Sichuan		clinical	SAMN07609086	GCA_002850595.1
Klebsiella pneumoniae	"SRS3139234","The sample of Klebsiella pneumoniae subsp. pneumoniae strain WCHKP015096","WCHKP015096"	PDT000276101.2	China: Sichuan, Chengdu		clinical	SAMN07609146	GCA_002852325.2
Klebsiella pneumoniae	"SCKP020046","SRS2836237","The sample of Klebsiella pneumoniae subsp. pneumoniae strain SCKP020046"	PDT000276130.3	China: Yibin, Sichuan		clinical	SAMN07609114	GCA_002852945.3
Klebsiella pneumoniae	"SCKP020049","SRS3138992","The sample of Klebsiella pneumoniae subsp. pneumoniae strain SCKP020049"	PDT000276132.3	China: Leshan, Sichuan	pus	clinical	SAMN07609113	GCA_002852995.3
Klebsiella pneumoniae	"SCKQ020050","SRS3138990","The sample of Klebsiella quasipneumoniae subsp. similipneumoniae strain SCKQ020050"	PDT000276133.1	China: Sichuan		clinical	SAMN07609112	GCA_002853015.1
Klebsiella pneumoniae	"SCKQ020041","SRS3138991","The sample of Klebsiella quasipneumoniae subsp. quasipneumoniae strain SCKQ020041"	PDT000276135.1	China: Sichuan		clinical	SAMN07609110	GCA_002853045.1
Klebsiella pneumoniae	"SCKV020148","SRS3138977","The sample of Klebsiella variicola strain SCKV020148"	PDT000276143.1	China: Sichuan		clinical	SAMN07609098	GCA_002853275.1
Klebsiella pneumoniae	"SCKP020150","SRS3138981","The sample of Klebsiella pneumoniae subsp. ozaenae strain SCKP020150"	PDT000276147.1	China: Sichuan		clinical	SAMN07609093	GCA_002853355.1
Klebsiella pneumoniae	"SCKP020151","SRS3138979","The sample of Klebsiella pneumoniae subsp. ozaenae strain SCKP020151"	PDT000276149.2	China: Sichuan		clinical	SAMN07609094	GCA_002853385.2
Klebsiella pneumoniae	"SCKP020146","SRS3138978","The sample of Klebsiella pneumoniae subsp. pneumoniae strain SCKP020146"	PDT000276150.1	China: Sichuan		clinical	SAMN07609092	GCA_002853395.1
Klebsiella pneumoniae	"SCKP020137","SRS3138973","The sample of Klebsiella pneumoniae subsp. ozaenae strain SCKP020137"	PDT000276152.1	China: Sichuan		clinical	SAMN07609090	GCA_002853455.1
Klebsiella pneumoniae	"SCKP020135","SRS3138919","The sample of Klebsiella pneumoniae subsp. ozaenae strain SCKP020135"	PDT000276153.2	China: Sichuan		clinical	SAMN07609088	GCA_002853475.2
Klebsiella pneumoniae	"SCKP020136","SRS3138974","The sample of Klebsiella pneumoniae subsp. ozaenae strain SCKP020136"	PDT000276154.1	China: Sichuan		clinical	SAMN07609089	GCA_002853465.1
Klebsiella pneumoniae	"SCKP020071","SRS3138953","The sample of Klebsiella pneumoniae subsp. pneumoniae strain SCKP020071"	PDT000276155.1	China: Sichuan		clinical	SAMN07609084	GCA_002853515.1
Klebsiella pneumoniae	"SCKP020075","SRS3138955","The sample of Klebsiella pneumoniae subsp. pneumoniae strain SCKP020075"	PDT000276156.1	China: Sichuan		clinical	SAMN07609085	GCA_002853535.1
Klebsiella pneumoniae	"SCKP020134","SRS3138918","The sample of Klebsiella pneumoniae subsp. ozaenae strain SCKP020134"	PDT000276158.1	China: Sichuan		clinical	SAMN07609087	GCA_002853525.1
Klebsiella pneumoniae	"BD.DM.165"	PDT000276244.1	Bangladesh: Dhaka	blood	clinical	SAMN08176563	GCA_002855465.1
Klebsiella pneumoniae	"SCKA020061","SRS3138985","The sample of Klebsiella aerogenes strain SCKA020061"	PDT000276293.1	China: Sichuan		clinical	SAMN07609119	GCA_002852865.1
Klebsiella pneumoniae	"AUH-KIMP148"	PDT000277130.1	Lebanon		clinical	SAMN07173925	GCA_002866605.1
Klebsiella pneumoniae	"MH17-016D"	PDT000281815.1	Viet Nam:Hanoi		clinical	SAMD00109349	GCA_002897415.1
Klebsiella pneumoniae	"NUHL30457"	PDT000290061.1	China:Nanchang		clinical	SAMN08455837	GCA_002944845.1
Klebsiella pneumoniae	"BA2275","CMC_VBA2275"	PDT000292896.2	India	blood	clinical	SAMN08605586	GCA_002967795.2
Klebsiella pneumoniae	"CFSAN054111","GMI16-006-BACT"	PDT000304280.1	Germany		clinical	SAMN08663449	GCA_003030145.1
Klebsiella pneumoniae	"KPNH25","NH25","SRS2708307"	PDT000304316.1	Thailand	sputum	clinical	SAMN08022168	GCA_003031325.1
Klebsiella pneumoniae	"SCKP040067","SRS3138911","The Microbe sample of Klebsiella pneumoniae strain SCKP040067"	PDT000304474.1	China: Sichuan		clinical	SAMN08624700	GCA_003036445.1
Klebsiella pneumoniae	"SRS3138971","The Microbe sample of Klebsiella pneumoniae strain WCHKP040009","WCHKP040009"	PDT000304484.2	China: Chengdu, Sichuan		clinical	SAMN08624675	GCA_003036645.2
Klebsiella pneumoniae	"SRS2809341","The Microbe sample of Klebsiella pneumoniae subsp. pneumoniae strain WCHKP020117","WCHKP020117"	PDT000304510.1	China: Sichuan, Chengdu		clinical	SAMN08295362	GCA_003037165.1
Klebsiella pneumoniae	"SCKP020018","SRS3135789","The Microbe sample of Klebsiella pneumoniae strain SCKP020018"	PDT000304511.2	China: Meishan, Sichuan		clinical	SAMN08624691	GCA_003037185.2
Klebsiella pneumoniae	"SCKP040074","SRS2687895","The micro sample of Klebsiella pneumoniae subsp. pneumoniae strain SCKP040074"	PDT000304532.2	China: Sichuan		clinical	SAMN08027262	GCA_003037615.2
Klebsiella pneumoniae	"SCKP040075","SRS3138908","The Microbe sample of Klebsiella pneumoniae strain SCKP040075"	PDT000304534.1	China: Sichuan		clinical	SAMN08624703	GCA_003037655.1
Klebsiella pneumoniae	"SCKP040073","SRS3138909","The Microbe sample of Klebsiella pneumoniae strain SCKP040073"	PDT000304535.1	China: Sichuan		clinical	SAMN08624702	GCA_003037665.1
Klebsiella pneumoniae	"SCKP020138","SRS3138976","The Microbe sample of Klebsiella pneumoniae strain SCKP020138"	PDT000304538.1	China: Sichuan		clinical	SAMN08624698	GCA_003037715.1
Klebsiella pneumoniae	"SRS3138923","The Microbe sample of Klebsiella pneumoniae strain WCHKP020116","WCHKP020116"	PDT000304555.1	China: Chengdu, Sichuan		clinical	SAMN08624627	GCA_003038115.1
Klebsiella pneumoniae	"SCM96"	PDT000308161.1	China	Sputum sample	clinical	SAMN08848079	GCA_003054385.1
Klebsiella pneumoniae	"AR_0153","FDA-CDC-AR_0153","SRS1256895"	PDT000309563.1			clinical	SAMN04014994	GCA_003069525.1
Klebsiella pneumoniae	"MRSN479404","MRSN<USA>:479404","QS17-0029"	PDT000311279.1	Thailand: Chonburi		clinical	SAMN07792096	GCA_003073235.1
Klebsiella pneumoniae	"MH15-289M"	PDT000313817.2	Viet Nam:Hanoi		clinical	SAMD00112932	GCA_003115015.2
Klebsiella pneumoniae	"MH16-398D"	PDT000313818.2	Viet Nam:Hanoi		clinical	SAMD00112933	GCA_003115035.2
Klebsiella pneumoniae	"MH15-208H"	PDT000313820.2	Viet Nam:Hanoi		clinical	SAMD00112935	GCA_003115075.2
Klebsiella pneumoniae	"MH13-055M"	PDT000313822.2	Viet Nam:Hanoi		clinical	SAMD00112937	GCA_003115115.2
Klebsiella pneumoniae	"MH16-390M"	PDT000313825.2	Viet Nam:Hanoi		clinical	SAMD00112940	GCA_003115175.2
Klebsiella pneumoniae	"MH17-556D"	PDT000313826.1	Viet Nam:Hanoi		clinical	SAMD00112941	GCA_003115195.1
Klebsiella pneumoniae	"MH16-335M"	PDT000313827.2	Viet Nam:Hanoi		clinical	SAMD00112942	GCA_003115215.2
Klebsiella pneumoniae	"KPL0.2","SRS3604286"	PDT000318267.1	France: Lille		clinical	SAMN08733388	GCA_003123945.1
Klebsiella pneumoniae	"SRS3174994","The Microbe sample of Klebsiella pneumoniae strain WCHKP080018","WCHKP080018"	PDT000336614.1	China: Chengdu, Sichuan	Sewage		SAMN08932883	GCA_003261645.1
Klebsiella pneumoniae	"CDC 0106","Klebsiella pneumoniae CDC 0106"	PDT000339987.1			clinical	SAMN07373332	GCA_003267985.1
Klebsiella pneumoniae	"4300STDY6470396","ERS1276026","bc5605a0-41e1-11e6-9a3d-3c4a9275d6c8"	PDT000354574.1	Thailand	not available	clinical	SAMEA4364577	GCA_900493765.1
Klebsiella pneumoniae	"4300STDY6470415","ERS1276045","bd51a3b0-41e1-11e6-9a3d-3c4a9275d6c8"	PDT000354592.1	Thailand	not available	clinical	SAMEA4364596	GCA_900493825.1
Klebsiella pneumoniae	"4300STDY6470432","ERS1276062","bdf6bd50-41e1-11e6-9a3d-3c4a9275d6c8"	PDT000354608.1	Thailand	not available	clinical	SAMEA4364613	GCA_900493955.1
Klebsiella pneumoniae	"4300STDY6470436","ERS1276066","be2176d0-41e1-11e6-9a3d-3c4a9275d6c8"	PDT000354612.1	Thailand	not available	clinical	SAMEA4364617	GCA_900494755.1
Klebsiella pneumoniae	"4300STDY6470437","ERS1276067","be2c7350-41e1-11e6-9a3d-3c4a9275d6c8"	PDT000354613.1	Thailand	not available	clinical	SAMEA4364618	GCA_900494635.1
Klebsiella pneumoniae	"4300STDY6470450","ERS1276080","beca39f0-41e1-11e6-9a3d-3c4a9275d6c8"	PDT000354626.1	Thailand	not available	clinical	SAMEA4364631	GCA_900494015.1
Klebsiella pneumoniae	"4300STDY6470452","ERS1276082","bedc1440-41e1-11e6-9a3d-3c4a9275d6c8"	PDT000354627.1	Thailand	not available	clinical	SAMEA4364633	GCA_900494505.1
Klebsiella pneumoniae	"4300STDY6470470","ERS1276100","bf745ca0-41e1-11e6-9a3d-3c4a9275d6c8"	PDT000354644.1	Thailand	not available	clinical	SAMEA4364651	GCA_900494195.1
Klebsiella pneumoniae	"4300STDY6470479","ERS1276109","bfcd7920-41e1-11e6-9a3d-3c4a9275d6c8"	PDT000354652.1	Thailand	not available	clinical	SAMEA4364660	GCA_900494375.1
Klebsiella pneumoniae	"Kp NDM1/OXA48","NDM1/OXA48"	PDT000354697.1	Italy			SAMN08897786	GCA_003339395.1
Klebsiella pneumoniae	"JNM10C3"	PDT000362547.1	India: West Bengal	nasal swab from moderately born preterm neonate admitted to the sick neonatal care unit with respiratory distress	clinical	SAMN09604068	GCA_003368365.1
Klebsiella pneumoniae	"BD_DM_166","SRS11748873"	PDT000363581.1	Bangladesh: Dhaka	blood	clinical	SAMN09769805	GCA_003384975.1
Klebsiella pneumoniae	"BD_DM_97"	PDT000363585.1	Bangladesh: Dhaka	blood	clinical	SAMN09769778	GCA_003386925.1
Klebsiella pneumoniae	"BD_DM_169","SRS11748875"	PDT000363588.1	Bangladesh: Dhaka	blood	clinical	SAMN09770410	GCA_003386995.1
Klebsiella pneumoniae	"CRE28","SRS3009021"	PDT000364535.1	USA: Palo Alto, California	bloodstream	clinical	SAMN08623803	GCA_003400795.1
Klebsiella pneumoniae	"CRE18","SRS3008994"	PDT000364540.1	USA: Palo Alto, California	bloodstream	clinical	SAMN08623794	GCA_003400925.1
Klebsiella pneumoniae	"H1"	PDT000365439.1	Sweden	urine	clinical	SAMN08963294	GCA_003402105.1
Klebsiella pneumoniae	"3754STDY6169984-sc-2367922","ERS806152","EuSCAPE_CZ007"	PDT000369064.1	Czech Republic	Wound Secretion	clinical	SAMEA3499003	GCA_900511105.1
Klebsiella pneumoniae	"3754STDY6169753-sc-2367690","ERS807044","EuSCAPE_AT023"	PDT000369103.1	Austria	Lower Respiratory Tract Secrection	clinical	SAMEA3499895	GCA_900509915.1
Klebsiella pneumoniae	"3754STDY6169759-sc-2367696","ERS807050","EuSCAPE_AT029"	PDT000369108.1	Austria	Wound Secretion	clinical	SAMEA3499901	GCA_900511255.1
Klebsiella pneumoniae	"3754STDY6169832-sc-2367735","ERS807088","EuSCAPE_PL046"	PDT000369137.1	Poland	Lower Respiratory Tract Secrection	clinical	SAMEA3499939	GCA_900510265.1
Klebsiella pneumoniae	"3754STDY6169834-sc-2367739","ERS807092","EuSCAPE_PL048"	PDT000369139.1	Poland	urine	clinical	SAMEA3499943	GCA_900511495.1
Klebsiella pneumoniae	"3754STDY6170037-sc-2367958","ERS819195","EuSCAPE_DE019"	PDT000369263.1	Germany	Lower Respiratory Tract Secrection	clinical	SAMEA3512046	GCA_900512285.1
Klebsiella pneumoniae	"3754STDY6170113-sc-2368050","ERS819271","EuSCAPE_NO002"	PDT000369317.2	Norway	Other (pancreas secretion)	clinical	SAMEA3512122	GCA_900512795.2
Klebsiella pneumoniae	"3754STDY6170326-sc-2368263","ERS822239","EuSCAPE_IT058"	PDT000369334.1	Italy	blood	clinical	SAMEA3515090	GCA_900513195.1
Klebsiella pneumoniae	"3754STDY6170236-sc-2368173","ERS845679","EuSCAPE_IL073"	PDT000369542.1	Israel	urine	clinical	SAMEA3538530	GCA_900513675.1
Klebsiella pneumoniae	"3754STDY6170238","3754STDY6170238-sc-2368175","ERS845681"	PDT000369543.2	Israel	urine	clinical	SAMEA3538532	GCA_900513705.2
Klebsiella pneumoniae	"3754STDY6170252-sc-2368189","ERS845695","EuSCAPE_ME004"	PDT000369557.1	Montenegro	blood	clinical	SAMEA3538546	GCA_900513825.1
Klebsiella pneumoniae	"3754STDY6170253-sc-2368190","ERS845696","EuSCAPE_ME005"	PDT000369558.1	Montenegro	Other (tracheoflex)	clinical	SAMEA3538547	GCA_900513855.1
Klebsiella pneumoniae	"3754STDY6170256-sc-2368193","ERS845699","EuSCAPE_ME008"	PDT000369561.1	Montenegro	blood	clinical	SAMEA3538550	GCA_900513885.1
Klebsiella pneumoniae	"3754STDY6170258-sc-2368195","ERS845701","EuSCAPE_ME010"	PDT000369563.1	Montenegro	Other (tracheoflex)	clinical	SAMEA3538552	GCA_900513935.1
Klebsiella pneumoniae	"3754STDY6170259-sc-2368196","ERS845702","EuSCAPE_ME011"	PDT000369564.1	Montenegro	Other (tube)	clinical	SAMEA3538553	GCA_900513925.1
Klebsiella pneumoniae	"3754STDY6170261-sc-2368198","ERS845704","EuSCAPE_ME013"	PDT000369566.1	Montenegro	Lower Respiratory Tract Secrection	clinical	SAMEA3538555	GCA_900513975.1
Klebsiella pneumoniae	"3754STDY6170264-sc-2368201","ERS845707","EuSCAPE_ME016"	PDT000369569.1	Montenegro	Other (tube)	clinical	SAMEA3538558	GCA_900513945.1
Klebsiella pneumoniae	"3754STDY6170268-sc-2368205","ERS845711","EuSCAPE_ME020"	PDT000369573.1	Montenegro	urine	clinical	SAMEA3538562	GCA_900514035.1
Klebsiella pneumoniae	"3754STDY6170707-sc-2368580","ERS845892","EuSCAPE_BU022"	PDT000369689.1	Bulgaria	urine	clinical	SAMEA3538743	GCA_900516945.1
Klebsiella pneumoniae	"3754STDY6170868-sc-2368839","ERS846114","EuSCAPE_ES093"	PDT000369801.1	Spain	urine	clinical	SAMEA3538965	GCA_900516635.1
Klebsiella pneumoniae	"3754STDY6171082-sc-2368985","ERS956736","EuSCAPE_GR001"	PDT000369891.1	Greece	blood	clinical	SAMEA3649587	GCA_900501265.1
Klebsiella pneumoniae	"3754STDY6171089-sc-2368999","ERS956750","EuSCAPE_GR008"	PDT000369901.1	Greece	urine	clinical	SAMEA3649601	GCA_900501545.1
Klebsiella pneumoniae	"3754STDY6171091-sc-2369002","ERS956753","EuSCAPE_GR010"	PDT000369904.1	Greece	urine	clinical	SAMEA3649604	GCA_900501575.1
Klebsiella pneumoniae	"3754STDY6171097-sc-2369014","ERS956765","EuSCAPE_GR016"	PDT000369911.1	Greece	urine	clinical	SAMEA3649616	GCA_900500745.1
Klebsiella pneumoniae	"3754STDY6171107-sc-2369035","ERS956786","EuSCAPE_GR026"	PDT000369922.1	Greece	Other (CVC)	clinical	SAMEA3649637	GCA_900500735.1
Klebsiella pneumoniae	"3754STDY6171108-sc-2369038","ERS956789","EuSCAPE_GR027"	PDT000369925.1	Greece	urine	clinical	SAMEA3649640	GCA_900500715.1
Klebsiella pneumoniae	"3754STDY6171155-sc-2369092","ERS956842","EuSCAPE_GR074"	PDT000369956.1	Greece	urine	clinical	SAMEA3649693	GCA_900500895.1
Klebsiella pneumoniae	"3754STDY6171176-sc-2369113","ERS956862","EuSCAPE_GR094"	PDT000369967.1	Greece	Wound Secretion	clinical	SAMEA3649713	GCA_900502635.1
Klebsiella pneumoniae	"3754STDY6171203-sc-2369140","ERS956889","EuSCAPE_GR121"	PDT000369987.1	Greece	urine	clinical	SAMEA3649740	GCA_900502285.1
Klebsiella pneumoniae	"3754STDY6171215-sc-2369152","ERS956901","EuSCAPE_GR133"	PDT000369993.1	Greece	urine	clinical	SAMEA3649752	GCA_900502325.1
Klebsiella pneumoniae	"3754STDY6171216-sc-2369153","ERS956902","EuSCAPE_GR134"	PDT000369994.1	Greece	urine	clinical	SAMEA3649753	GCA_900502385.1
Klebsiella pneumoniae	"3754STDY6171217-sc-2369154","ERS956903","EuSCAPE_GR135"	PDT000369995.1	Greece	urine	clinical	SAMEA3649754	GCA_900501515.1
Klebsiella pneumoniae	"3754STDY6171257-sc-2369203","ERS956951","EuSCAPE_RS002"	PDT000370021.1	Serbia	urine	clinical	SAMEA3649802	GCA_900502455.1
Klebsiella pneumoniae	"3754STDY6171279-sc-2369210","ERS956958","EuSCAPE_DK013"	PDT000370025.1	Denmark	Puncture Fluids	clinical	SAMEA3649809	GCA_900502585.1
Klebsiella pneumoniae	"3754STDY6171265-sc-2369220","ERS956968","EuSCAPE_RS010"	PDT000370032.1	Serbia	urine	clinical	SAMEA3649819	GCA_900501645.1
Klebsiella pneumoniae	"36366180-3608-11e5-a83d-3c4a9275d6c6","ERS980168","EuSCAPE_SI002"	PDT000370139.1	Slovenia	urine	clinical	SAMEA3673019	GCA_900502985.1
Klebsiella pneumoniae	"370c7630-3608-11e5-a83d-3c4a9275d6c6","ERS980191","EuSCAPE_SI025"	PDT000370151.1	Slovenia	Lower Respiratory Tract Secrection	clinical	SAMEA3673042	GCA_900503095.1
Klebsiella pneumoniae	"3edeb850-3608-11e5-a83d-3c4a9275d6c6","ERS1028074","EuSCAPE_UK041"	PDT000370216.1	United Kingdom (England, Wales & N. Ireland)	urine	clinical	SAMEA3720925	GCA_900504905.1
Klebsiella pneumoniae	"3ff3f8e0-3608-11e5-a83d-3c4a9275d6c6","ERS1028095","EuSCAPE_UK075"	PDT000370230.1	United Kingdom (England, Wales & N. Ireland)	urine	clinical	SAMEA3720946	GCA_900503115.1
Klebsiella pneumoniae	"4418ea70-3608-11e5-998e-3c4a9275d6c6","ERS1028105","EuSCAPE_RO046"	PDT000370239.1	Romania	urine	clinical	SAMEA3720956	GCA_900504005.1
Klebsiella pneumoniae	"44509c40-3608-11e5-998e-3c4a9275d6c6","ERS1028111","EuSCAPE_RO052"	PDT000370244.1	Romania	urine	clinical	SAMEA3720962	GCA_900503275.1
Klebsiella pneumoniae	"4467cdc0-3608-11e5-998e-3c4a9275d6c6","ERS1028112","EuSCAPE_RO054"	PDT000370245.1	Romania	Lower Respiratory Tract Secrection	clinical	SAMEA3720963	GCA_900504085.1
Klebsiella pneumoniae	"4472ca40-3608-11e5-998e-3c4a9275d6c6","ERS1028113","EuSCAPE_RO055"	PDT000370246.1	Romania	urine	clinical	SAMEA3720964	GCA_900504075.1
Klebsiella pneumoniae	"4d4cdf70-3608-11e5-998e-3c4a9275d6c6","ERS1028287","EuSCAPE_RS015"	PDT000370390.1	Serbia	urine	clinical	SAMEA3721138	GCA_900505065.1
Klebsiella pneumoniae	"4d5a7400-3608-11e5-998e-3c4a9275d6c6","ERS1028289","EuSCAPE_RS017"	PDT000370392.1	Serbia	urine	clinical	SAMEA3721140	GCA_900505135.1
Klebsiella pneumoniae	"4d87c590-3608-11e5-998e-3c4a9275d6c6","ERS1028293","EuSCAPE_RS021"	PDT000370394.1	Serbia	urine	clinical	SAMEA3721144	GCA_900505115.1
Klebsiella pneumoniae	"4dcac200-3608-11e5-998e-3c4a9275d6c6","ERS1028298","EuSCAPE_RS028"	PDT000370399.1	Serbia	blood	clinical	SAMEA3721149	GCA_900505195.1
Klebsiella pneumoniae	"4df861b0-3608-11e5-998e-3c4a9275d6c6","ERS1028302","EuSCAPE_RS032"	PDT000370402.1	Serbia	blood	clinical	SAMEA3721153	GCA_900505165.1
Klebsiella pneumoniae	"4e3e1d40-3608-11e5-998e-3c4a9275d6c6","ERS1028310","EuSCAPE_RS040"	PDT000370409.1	Serbia	blood	clinical	SAMEA3721161	GCA_900505235.1
Klebsiella pneumoniae	"4e777cc0-3608-11e5-998e-3c4a9275d6c6","ERS1028315","EuSCAPE_RS045"	PDT000370414.1	Serbia	urine	clinical	SAMEA3721166	GCA_900503485.1
Klebsiella pneumoniae	"4e81dd00-3608-11e5-998e-3c4a9275d6c6","ERS1028316","EuSCAPE_RS046"	PDT000370415.1	Serbia	urine	clinical	SAMEA3721167	GCA_900503465.1
Klebsiella pneumoniae	"4ea395d0-3608-11e5-998e-3c4a9275d6c6","ERS1028319","EuSCAPE_RS049"	PDT000370418.1	Serbia	urine	clinical	SAMEA3721170	GCA_900505295.1
Klebsiella pneumoniae	"4ec66010-3608-11e5-998e-3c4a9275d6c6","ERS1028322","EuSCAPE_RS052"	PDT000370421.1	Serbia	Lower Respiratory Tract Secrection	clinical	SAMEA3721173	GCA_900505315.1
Klebsiella pneumoniae	"4ed26e00-3608-11e5-998e-3c4a9275d6c6","ERS1028323","EuSCAPE_RS053"	PDT000370422.1	Serbia	blood	clinical	SAMEA3721174	GCA_900505345.1
Klebsiella pneumoniae	"4edf8d60-3608-11e5-998e-3c4a9275d6c6","ERS1028324","EuSCAPE_RS054"	PDT000370423.1	Serbia	urine	clinical	SAMEA3721175	GCA_900503505.1
Klebsiella pneumoniae	"4f02ccd0-3608-11e5-998e-3c4a9275d6c6","ERS1028327","EuSCAPE_RS057"	PDT000370425.1	Serbia	Lower Respiratory Tract Secrection	clinical	SAMEA3721178	GCA_900505355.1
Klebsiella pneumoniae	"4f51d730-3608-11e5-998e-3c4a9275d6c6","ERS1028333","EuSCAPE_RS064"	PDT000370430.1	Serbia	Other (drainage)	clinical	SAMEA3721184	GCA_900505385.1
Klebsiella pneumoniae	"4fb2e2f0-3608-11e5-998e-3c4a9275d6c6","ERS1028341","EuSCAPE_RS072"	PDT000370436.1	Serbia	urine	clinical	SAMEA3721192	GCA_900503555.1
Klebsiella pneumoniae	"4fbf17f0-3608-11e5-998e-3c4a9275d6c6","ERS1028343","EuSCAPE_RS074"	PDT000370437.1	Serbia	Wound Secretion	clinical	SAMEA3721194	GCA_900505435.1
Klebsiella pneumoniae	"4fd3ff80-3608-11e5-998e-3c4a9275d6c6","ERS1028346","EuSCAPE_RS077"	PDT000370440.1	Serbia	blood	clinical	SAMEA3721197	GCA_900505425.1
Klebsiella pneumoniae	"4ff0af40-3608-11e5-998e-3c4a9275d6c6","ERS1028350","EuSCAPE_RS081"	PDT000370443.1	Serbia	urine	clinical	SAMEA3721201	GCA_900503575.1
Klebsiella pneumoniae	"505df000-3608-11e5-998e-3c4a9275d6c6","ERS1028367","EuSCAPE_RS100"	PDT000370456.1	Serbia	blood	clinical	SAMEA3721218	GCA_900505555.1
Klebsiella pneumoniae	"5069fdf0-3608-11e5-998e-3c4a9275d6c6","ERS1028369","EuSCAPE_RS102"	PDT000370457.1	Serbia	urine	clinical	SAMEA3721220	GCA_900503605.1
Klebsiella pneumoniae	"5070b4b0-3608-11e5-998e-3c4a9275d6c6","ERS1028370","EuSCAPE_RS103"	PDT000370458.1	Serbia	Wound Secretion	clinical	SAMEA3721221	GCA_900505595.1
Klebsiella pneumoniae	"507d5ee0-3608-11e5-998e-3c4a9275d6c6","ERS1028372","EuSCAPE_RS105"	PDT000370459.1	Serbia	urine	clinical	SAMEA3721223	GCA_900505615.1
Klebsiella pneumoniae	"4fa21a10-3608-11e5-a83d-3c4a9275d6c6","ERS1034707","EuSCAPE_IE008"	PDT000370471.1	Ireland	urine	clinical	SAMEA3727558	GCA_900506465.1
Klebsiella pneumoniae	"4ff34750-3608-11e5-a83d-3c4a9275d6c6","ERS1034718","EuSCAPE_IE019"	PDT000370478.1	Ireland	urine	clinical	SAMEA3727569	GCA_900506355.1
Klebsiella pneumoniae	"56468a90-3608-11e5-998e-3c4a9275d6c6","ERS1034789","EuSCAPE_BE050"	PDT000370527.1	Belgium	Lower Respiratory Tract Secrection	clinical	SAMEA3727640	GCA_900506705.1
Klebsiella pneumoniae	"571c5120-3608-11e5-998e-3c4a9275d6c6","ERS1034812","EuSCAPE_BE075"	PDT000370540.1	Belgium	Lower Respiratory Tract Secrection	clinical	SAMEA3727663	GCA_900506895.1
Klebsiella pneumoniae	"048dd550-bdc1-11e5-aed5-3c4a9275d6c6","ERS1036803","EuSCAPE_TR126"	PDT000370582.1	Turkey	Wound Secretion	clinical	SAMEA3729654	GCA_900507395.1
Klebsiella pneumoniae	"066fb4b0-bdc1-11e5-9e10-3c4a9275d6c6","ERS1036892","EuSCAPE_TR061"	PDT000370633.1	Turkey	urine	clinical	SAMEA3729743	GCA_900507975.1
Klebsiella pneumoniae	"06875b60-bdc1-11e5-aed5-3c4a9275d6c6","ERS1036897","EuSCAPE_TR184"	PDT000370637.1	Turkey	urine	clinical	SAMEA3729748	GCA_900508595.1
Klebsiella pneumoniae	"06e30ff0-bdc1-11e5-9e10-3c4a9275d6c6","ERS1036919","EuSCAPE_TR083"	PDT000370653.1	Turkey	Wound Secretion	clinical	SAMEA3729770	GCA_900508065.1
Klebsiella pneumoniae	"06fb04c0-bdc1-11e5-9e10-3c4a9275d6c6","ERS1036923","EuSCAPE_TR085"	PDT000370656.1	Turkey	urine	clinical	SAMEA3729774	GCA_900508075.1
Klebsiella pneumoniae	"070516e0-bdc1-11e5-9e10-3c4a9275d6c6","ERS1036926","EuSCAPE_TR086"	PDT000370659.1	Turkey	urine	clinical	SAMEA3729777	GCA_900508105.1
Klebsiella pneumoniae	"071320a0-bdc1-11e5-9e10-3c4a9275d6c6","ERS1036930","EuSCAPE_TR089"	PDT000370663.1	Turkey	urine	clinical	SAMEA3729781	GCA_900508125.1
Klebsiella pneumoniae	"07bef100-bdc1-11e5-9e10-3c4a9275d6c6","ERS1036976","EuSCAPE_TR118"	PDT000370691.1	Turkey	Wound Secretion	clinical	SAMEA3729827	GCA_900507325.1
Klebsiella pneumoniae	"07e42c40-bdc1-11e5-9e10-3c4a9275d6c6","ERS1036986","EuSCAPE_TR123"	PDT000370696.1	Turkey	Wound Secretion	clinical	SAMEA3729837	GCA_900507365.1
Klebsiella pneumoniae	"0efb34b0-bdc1-11e5-9e10-3c4a9275d6c6","ERS1037021","EuSCAPE_TR275"	PDT000370719.1	Turkey	Lower Respiratory Tract Secrection	clinical	SAMEA3729872	GCA_900509175.1
Klebsiella pneumoniae	"EA-2016","EA1"	PDT000370775.1	China	ascites	clinical	SAMN07425777	GCA_003425735.1
Klebsiella pneumoniae	"KZ00371410"	PDT000371004.1	South Africa: Durban	Rectum	clinical	SAMN09469776	GCA_003432545.1
Klebsiella pneumoniae	"KZ00370220"	PDT000371005.1	South Africa: Durban	Rectum	clinical	SAMN09469778	GCA_003432555.1
Klebsiella pneumoniae	"AA03509400"	PDT000371006.1	South Africa: Durban	Rectum	clinical	SAMN09469780	GCA_003432565.1
Klebsiella pneumoniae	"AA03064255"	PDT000371007.1	South Africa: Durban	Rectum	clinical	SAMN09469783	GCA_003432535.1
Klebsiella pneumoniae	"KZ00369997"	PDT000371008.1	South Africa: Durban	Rectum	clinical	SAMN09469777	GCA_003432625.1
Klebsiella pneumoniae	"AA03814079"	PDT000371009.1	South Africa: Durban	Rectum	clinical	SAMN09469782	GCA_003432615.1
Klebsiella pneumoniae	"AA03535901"	PDT000371010.1	South Africa: Durban	Rectum	clinical	SAMN09469779	GCA_003432645.1
Klebsiella pneumoniae	"KZ00372150"	PDT000371011.1	South Africa: Durban	Rectum	clinical	SAMN09469775	GCA_003432685.1
Klebsiella pneumoniae	"KZ00361153","SRS3952658"	PDT000371012.1	South Africa: Durban	Rectum	clinical	SAMN09469774	GCA_003432695.1
Klebsiella pneumoniae	"KP64"	PDT000381702.1	Thailand:Bangkok		clinical	SAMD00059741	GCA_003574255.1
Klebsiella pneumoniae	"KP67"	PDT000381703.1	Thailand:Bangkok		clinical	SAMD00059744	GCA_003574275.1
Klebsiella pneumoniae	"1014809","SRS4134217","Sentry-2017-1014809"	PDT000398327.1	Malaysia			SAMN10252241	GCA_003687795.1
Klebsiella pneumoniae	"1035290","SRS4134200","Sentry-2017-1035290"	PDT000398331.1	Turkey			SAMN10252254	GCA_003687865.1
Klebsiella pneumoniae	"1002865","SRS4134209","Sentry-2017-1002865"	PDT000398333.1	Mexico			SAMN10252232	GCA_003687895.1
Klebsiella pneumoniae	"1018775","SRS4134220","Sentry-2017-1018775"	PDT000398336.1	Thailand			SAMN10252245	GCA_003687955.1
Klebsiella pneumoniae	"KL8"	PDT000399803.1	Italy: Treviso	urine	clinical	SAMN10267049	GCA_003693335.1
Klebsiella pneumoniae	"KL11"	PDT000399804.1	Italy: Treviso	blood	clinical	SAMN10267038	GCA_003693405.1
Klebsiella pneumoniae	"ERS2735158","kpneu038"	PDT000411417.1	Switzerland	hospital	clinical	SAMEA4916106	GCA_900608215.1
Klebsiella pneumoniae	"ERS2735168","kpneu044"	PDT000411423.1	Switzerland	hospital	clinical	SAMEA4916116	GCA_900608315.1
Klebsiella pneumoniae	"ERS2735170","kpneu046"	PDT000411425.1	Switzerland	hospital	clinical	SAMEA4916118	GCA_900608325.1
Klebsiella pneumoniae	"ERS2735171","kpneu047"	PDT000411426.1	Switzerland	hospital	clinical	SAMEA4916119	GCA_900608345.1
Klebsiella pneumoniae	"ERS2735184","kpneu057"	PDT000411436.1	Switzerland	hospital	clinical	SAMEA4916132	GCA_900608475.1
Klebsiella pneumoniae	"KP_317","SRS5369322"	PDT000417702.1	Pakistan	alcohol foam dispenser in hospital intensive care unit		SAMN10248982	GCA_003936365.1
Klebsiella pneumoniae	"KP_121","SRS5369305"	PDT000417705.1	Pakistan	bedside rail in hospital intensive care unit		SAMN10249080	GCA_003936435.1
Klebsiella pneumoniae	"KP_089","SRS5369300"	PDT000417708.1	Pakistan	nursing call button in hospital intensive care unit		SAMN10249108	GCA_003936505.1
Klebsiella pneumoniae	"KP_346","SRS5369327"	PDT000417710.1	Pakistan	alcohol foam dispenser in hospital intensive care unit		SAMN10248967	GCA_003937005.1
Klebsiella pneumoniae	"KP_301","SRS5369319"	PDT000417711.1	Pakistan	nursing call button in hospital intensive care unit		SAMN10249119	GCA_003937025.1
Klebsiella pneumoniae	"KP_160","SRS5369311"	PDT000417716.2	Pakistan	bedside light switch in hospital intensive care unit		SAMN10249009	GCA_003937135.2
Klebsiella pneumoniae	"KP_123","SRS5369306"	PDT000417719.1	Pakistan	bedside light switch in hospital intensive care unit		SAMN10248999	GCA_003937185.1
Klebsiella pneumoniae	"KP_063","SRS5369298"	PDT000417721.1	Pakistan	alcohol foam dispenser in hospital intensive care unit		SAMN10248966	GCA_003937245.1
Klebsiella pneumoniae	"KP_310","SRS5369321"	PDT000417723.1	Pakistan	bedside light switch in hospital intensive care unit		SAMN10249038	GCA_003937465.1
Klebsiella pneumoniae	"KP_158","SRS5369310"	PDT000417725.1	Pakistan	bedside rail in hospital intensive care unit		SAMN10249056	GCA_003937455.1
Klebsiella pneumoniae	"KP_307","SRS5369320"	PDT000417731.1	Pakistan	bedside rail in hospital intensive care unit		SAMN10249090	GCA_003940165.1
Klebsiella pneumoniae	"KP_343","SRS5369326"	PDT000418046.1	Pakistan	washroom sink in hospital intensive care unit		SAMN10249165	GCA_003944885.1
Klebsiella pneumoniae	"13ARS_DMC0035","ERS1431185","b1b15230-6f4a-11e6-a83e-3c4a9275d6c8"	PDT000423589.1				SAMEA4532006	GCA_022296795.1
Klebsiella pneumoniae	"13ARS_DMC0104","ERS1431186","b1b98f90-6f4a-11e6-a83e-3c4a9275d6c8"	PDT000423590.1				SAMEA4532007	GCA_022296735.1
Klebsiella pneumoniae	"13ARS_DMC0106","ERS1431187","b1c1ccf0-6f4a-11e6-a83e-3c4a9275d6c8"	PDT000423591.1				SAMEA4532008
Klebsiella pneumoniae	"13ARS_DMC0155","ERS1431188","b1ca5870-6f4a-11e6-a83e-3c4a9275d6c8"	PDT000423592.1				SAMEA4532009	GCA_022296755.1
Klebsiella pneumoniae	"13ARS_EVR0075","ERS1431189","b1d295d0-6f4a-11e6-a83e-3c4a9275d6c8"	PDT000423593.1				SAMEA4532010
Klebsiella pneumoniae	"13ARS_EVR0077","ERS1431190","b1dad330-6f4a-11e6-a83e-3c4a9275d6c8"	PDT000423594.1				SAMEA4532011
Klebsiella pneumoniae	"13ARS_EVR0078","ERS1431191","b1e31090-6f4a-11e6-a83e-3c4a9275d6c8"	PDT000423595.1				SAMEA4532012
Klebsiella pneumoniae	"13ARS_EVR0021","ERS1431192","b1eb4df0-6f4a-11e6-a83e-3c4a9275d6c8"	PDT000423596.1				SAMEA4532013	GCA_022296715.1
Klebsiella pneumoniae	"13ARS_EVR0019","ERS1431193","b1f42790-6f4a-11e6-a83e-3c4a9275d6c8"	PDT000423597.1				SAMEA4532014	GCA_022296675.1
Klebsiella pneumoniae	"13ARS_GMH0067","ERS1431196","b20d2dd0-6f4a-11e6-a83e-3c4a9275d6c8"	PDT000423600.1				SAMEA4532017	GCA_022296655.1
Klebsiella pneumoniae	"13ARS_GMH0045","ERS1431197","b2154420-6f4a-11e6-a83e-3c4a9275d6c8"	PDT000423601.1				SAMEA4532018	GCA_022296575.1
Klebsiella pneumoniae	"13ARS_GMH0099","ERS1431198","b21dcfa0-6f4a-11e6-a83e-3c4a9275d6c8"	PDT000423602.1				SAMEA4532019	GCA_022296595.1
Klebsiella pneumoniae	"13ARS_GMH0112","ERS1431199","b22d11e0-6f4a-11e6-a83e-3c4a9275d6c8"	PDT000423603.1				SAMEA4532020	GCA_022296615.1
Klebsiella pneumoniae	"13ARS_GMH0125","ERS1431200","b2413620-6f4a-11e6-a83e-3c4a9275d6c8"	PDT000423604.1				SAMEA4532021	GCA_022296555.1
Klebsiella pneumoniae	"13ARS_GMH0126","ERS1431201","b2572f20-6f4a-11e6-a83e-3c4a9275d6c8"	PDT000423605.1				SAMEA4532022	GCA_022296535.1
Klebsiella pneumoniae	"13ARS_GMH0156","ERS1431202","b2607df0-6f4a-11e6-a83e-3c4a9275d6c8"	PDT000423606.1				SAMEA4532023	GCA_022296495.1
Klebsiella pneumoniae	"13ARS_GMH0157","ERS1431203","b268e260-6f4a-11e6-a83e-3c4a9275d6c8"	PDT000423607.1				SAMEA4532024	GCA_022296435.1
Klebsiella pneumoniae	"13ARS_GMH0178","ERS1431204","b27146d0-6f4a-11e6-a83e-3c4a9275d6c8"	PDT000423608.1				SAMEA4532025	GCA_022296505.1
Klebsiella pneumoniae	"13ARS_GMH0179","ERS1431205","b279d250-6f4a-11e6-a83e-3c4a9275d6c8"	PDT000423609.1				SAMEA4532026	GCA_022296475.1
Klebsiella pneumoniae	"13ARS_JLM0097","ERS1431207","b2a17e90-6f4a-11e6-a83e-3c4a9275d6c8"	PDT000423611.1				SAMEA4532028
Klebsiella pneumoniae	"13ARS_MMH0026","ERS1431209","b2b331d0-6f4a-11e6-a83e-3c4a9275d6c8"	PDT000423613.1				SAMEA4532030	GCA_022296415.1
Klebsiella pneumoniae	"13ARS_MMH0074","ERS1431210","b2bc80a0-6f4a-11e6-a83e-3c4a9275d6c8"	PDT000423614.1				SAMEA4532031
Klebsiella pneumoniae	"13ARS_MMH0006","ERS1431211","b2c4e510-6f4a-11e6-a83e-3c4a9275d6c8"	PDT000423615.1				SAMEA4532032
Klebsiella pneumoniae	"13ARS_MMH0038","ERS1431213","b2d5adf0-6f4a-11e6-a83e-3c4a9275d6c8"	PDT000423617.1				SAMEA4532034
Klebsiella pneumoniae	"13ARS_MMH0082","ERS1431214","b2ddeb50-6f4a-11e6-a83e-3c4a9275d6c8"	PDT000423618.1				SAMEA4532035	GCA_022296395.1
Klebsiella pneumoniae	"13ARS_MMH0021","ERS1431215","b2e71310-6f4a-11e6-a83e-3c4a9275d6c8"	PDT000423619.1				SAMEA4532036	GCA_022296375.1
Klebsiella pneumoniae	"13ARS_MMH0131","ERS1431216","b2ef9e90-6f4a-11e6-a83e-3c4a9275d6c8"	PDT000423620.1				SAMEA4532037	GCA_022296355.1
Klebsiella pneumoniae	"13ARS_MMH0115","ERS1431217","b2f7dbf0-6f4a-11e6-a83e-3c4a9275d6c8"	PDT000423621.1				SAMEA4532038	GCA_022296335.1
Klebsiella pneumoniae	"13ARS_MMH0112","ERS1431218","b301c700-6f4a-11e6-a83e-3c4a9275d6c8"	PDT000423622.1				SAMEA4532039	GCA_022296255.1
Klebsiella pneumoniae	"13ARS_MMH0114","ERS1431219","b30a2b70-6f4a-11e6-a83e-3c4a9275d6c8"	PDT000423623.1				SAMEA4532040	GCA_022296315.1
Klebsiella pneumoniae	"13ARS_MMH0111","ERS1431220","b312b6f0-6f4a-11e6-a83e-3c4a9275d6c8"	PDT000423624.1				SAMEA4532041	GCA_022296275.1
Klebsiella pneumoniae	"13ARS_MMH0113","ERS1431221","b31b1b60-6f4a-11e6-a83e-3c4a9275d6c8"	PDT000423625.1				SAMEA4532042	GCA_022296295.1
Klebsiella pneumoniae	"13ARS_MMH0132","ERS1431222","b325f0d0-6f4a-11e6-a83e-3c4a9275d6c8"	PDT000423626.1				SAMEA4532043	GCA_022296215.1
Klebsiella pneumoniae	"13ARS_MMH0127","ERS1431223","b32ea360-6f4a-11e6-a83e-3c4a9275d6c8"	PDT000423627.1				SAMEA4532044	GCA_022296195.1
Klebsiella pneumoniae	"13ARS_MMH0178","ERS1431224","b33951c0-6f4a-11e6-a83e-3c4a9275d6c8"	PDT000423628.1				SAMEA4532045	GCA_022296235.1
Klebsiella pneumoniae	"13ARS_STU0128","ERS1431231","b37633b0-6f4a-11e6-a83e-3c4a9275d6c8"	PDT000423635.1				SAMEA4532052
Klebsiella pneumoniae	"13ARS_VSM0716","ERS1431235","b39aaba0-6f4a-11e6-a83e-3c4a9275d6c8"	PDT000423639.1				SAMEA4532056	GCA_022295995.1
Klebsiella pneumoniae	"13ARS_VSM0032","ERS1431237","b3ab7480-6f4a-11e6-a83e-3c4a9275d6c8"	PDT000423641.1				SAMEA4532058	GCA_022295975.1
Klebsiella pneumoniae	"13ARS_VSM0028","ERS1431238","b3b38ad0-6f4a-11e6-a83e-3c4a9275d6c8"	PDT000423642.1				SAMEA4532059	GCA_022295875.1
Klebsiella pneumoniae	"13ARS_VSM0246","ERS1431239","b3bbef40-6f4a-11e6-a83e-3c4a9275d6c8"	PDT000423643.1				SAMEA4532060	GCA_022295895.1
Klebsiella pneumoniae	"13ARS_VSM0421","ERS1431240","b3c42ca0-6f4a-11e6-a83e-3c4a9275d6c8"	PDT000423644.1				SAMEA4532061	GCA_022295915.1
Klebsiella pneumoniae	"13ARS_VSM0323","ERS1431241","b3cc6a00-6f4a-11e6-a83e-3c4a9275d6c8"	PDT000423645.1				SAMEA4532062	GCA_022295935.1
Klebsiella pneumoniae	"13ARS_VSM0174","ERS1431242","b3d4ce70-6f4a-11e6-a83e-3c4a9275d6c8"	PDT000423646.1				SAMEA4532063	GCA_022295855.1
Klebsiella pneumoniae	"13ARS_VSM0034","ERS1431243","b3dce4c0-6f4a-11e6-a83e-3c4a9275d6c8"	PDT000423647.1				SAMEA4532064	GCA_022295775.1
Klebsiella pneumoniae	"13ARS_VSM0075","ERS1431247","b3fe0150-6f4a-11e6-a83e-3c4a9275d6c8"	PDT000423651.1				SAMEA4532068	GCA_022295755.1
Klebsiella pneumoniae	"13ARS_VSM0243","ERS1431248","b40665c0-6f4a-11e6-a83e-3c4a9275d6c8"	PDT000423652.1				SAMEA4532069	GCA_022295695.1
Klebsiella pneumoniae	"13ARS_VSM0319","ERS1431249","b40eca30-6f4a-11e6-a83e-3c4a9275d6c8"	PDT000423653.1				SAMEA4532070	GCA_022295735.1
Klebsiella pneumoniae	"13ARS_VSM0483","ERS1431250","b417a3d0-6f4a-11e6-a83e-3c4a9275d6c8"	PDT000423654.1				SAMEA4532071	GCA_022295675.1
Klebsiella pneumoniae	"13ARS_VSM0591","ERS1431251","b4207d70-6f4a-11e6-a83e-3c4a9275d6c8"	PDT000423655.1				SAMEA4532072	GCA_022295655.1
Klebsiella pneumoniae	"13ARS_VSM0593","ERS1431253","b432ccf0-6f4a-11e6-a83e-3c4a9275d6c8"	PDT000423657.1				SAMEA4532074	GCA_022295635.1
Klebsiella pneumoniae	"13ARS_VSM0721","ERS1431254","b44347b0-6f4a-11e6-a83e-3c4a9275d6c8"	PDT000423658.1				SAMEA4532075	GCA_022295615.1
Klebsiella pneumoniae	"13ARS_VSM0872","ERS1431255","b44c4860-6f4a-11e6-a83e-3c4a9275d6c8"	PDT000423659.1				SAMEA4532076	GCA_022295595.1
Klebsiella pneumoniae	"13ARS_VSM0592","ERS1431256","b45485c0-6f4a-11e6-a83e-3c4a9275d6c8"	PDT000423660.1				SAMEA4532077	GCA_022295555.1
Klebsiella pneumoniae	"13ARS_VSM0027","ERS1431257","bacf9c50-6f4a-11e6-a83e-3c4a9275d6c8"	PDT000423661.1				SAMEA4532078	GCA_022295575.1
Klebsiella pneumoniae	"13ARS_ZMC0042","ERS1431259","bae19db0-6f4a-11e6-a83e-3c4a9275d6c8"	PDT000423663.1				SAMEA4532080	GCA_022295515.1
Klebsiella pneumoniae	"13ARS_ZMC0072","ERS1431261","baf21870-6f4a-11e6-a83e-3c4a9275d6c8"	PDT000423665.1				SAMEA4532082	GCA_022295495.1
Klebsiella pneumoniae	"13ARS_ZMC0066","ERS1431263","bb03f2c0-6f4a-11e6-a83e-3c4a9275d6c8"	PDT000423667.1				SAMEA4532084	GCA_022295435.1
Klebsiella pneumoniae	"13ARS_ZMC0068","ERS1431264","bb0c7e40-6f4a-11e6-a83e-3c4a9275d6c8"	PDT000423668.1				SAMEA4532085	GCA_022295335.1
Klebsiella pneumoniae	"13ARS_ZMC0069","ERS1431266","bb24c130-6f4a-11e6-a83e-3c4a9275d6c8"	PDT000423670.1				SAMEA4532087	GCA_022295395.1
Klebsiella pneumoniae	"14ARS_BRH0082","ERS1431269","bb4ce2a0-6f4a-11e6-a83e-3c4a9275d6c8"	PDT000423673.1				SAMEA4532090	GCA_022295315.1
Klebsiella pneumoniae	"14ARS_BRH0011","ERS1431270","bb571bd0-6f4a-11e6-a83e-3c4a9275d6c8"	PDT000423674.1				SAMEA4532091	GCA_022295295.1
Klebsiella pneumoniae	"14ARS_BRT0008","ERS1431271","bb606aa0-6f4a-11e6-a83e-3c4a9275d6c8"	PDT000423675.1				SAMEA4532092	GCA_022295275.1
Klebsiella pneumoniae	"14ARS_CVM0082","ERS1431272","bb696b50-6f4a-11e6-a83e-3c4a9275d6c8"	PDT000423676.1				SAMEA4532093	GCA_022295255.1
Klebsiella pneumoniae	"14ARS_CVM0041","ERS1431273","bb71a8b0-6f4a-11e6-a83e-3c4a9275d6c8"	PDT000423677.1				SAMEA4532094	GCA_022295215.1
Klebsiella pneumoniae	"14ARS_CVM0040","ERS1431274","bb79e610-6f4a-11e6-a83e-3c4a9275d6c8"	PDT000423678.1				SAMEA4532095	GCA_022295195.1
Klebsiella pneumoniae	"14ARS_DMC0022","ERS1431276","bb8be770-6f4a-11e6-a83e-3c4a9275d6c8"	PDT000423680.1				SAMEA4532097	GCA_022295175.1
Klebsiella pneumoniae	"14ARS_DMC0115","ERS1431277","bb9424d0-6f4a-11e6-a83e-3c4a9275d6c8"	PDT000423681.1				SAMEA4532098	GCA_022295135.1
Klebsiella pneumoniae	"14ARS_DMC0026","ERS1431278","bb9c6230-6f4a-11e6-a83e-3c4a9275d6c8"	PDT000423682.1				SAMEA4532099	GCA_022295155.1
Klebsiella pneumoniae	"14ARS_EVR0065","ERS1431279","bba47880-6f4a-11e6-a83e-3c4a9275d6c8"	PDT000423683.1				SAMEA4532100	GCA_022295115.1
Klebsiella pneumoniae	"14ARS_EVR0017","ERS1431280","bbacb5e0-6f4a-11e6-a83e-3c4a9275d6c8"	PDT000423684.1				SAMEA4532101
Klebsiella pneumoniae	"14ARS_EVR0066","ERS1431281","bbb4f340-6f4a-11e6-a83e-3c4a9275d6c8"	PDT000423685.1				SAMEA4532102
Klebsiella pneumoniae	"14ARS_EVR0067","ERS1431282","bbbd30a0-6f4a-11e6-a83e-3c4a9275d6c8"	PDT000423686.1				SAMEA4532103
Klebsiella pneumoniae	"14ARS_EVR0078","ERS1431283","bbc546f0-6f4a-11e6-a83e-3c4a9275d6c8"	PDT000423687.1				SAMEA4532104
Klebsiella pneumoniae	"14ARS_GMH0127","ERS1431287","bbe66380-6f4a-11e6-a83e-3c4a9275d6c8"	PDT000423691.1				SAMEA4532108	GCA_022295055.1
Klebsiella pneumoniae	"14ARS_GMH0053","ERS1431288","bbff42b0-6f4a-11e6-a83e-3c4a9275d6c8"	PDT000423692.1				SAMEA4532109	GCA_022295015.1
Klebsiella pneumoniae	"14ARS_GMH0001","ERS1431290","bc1bf270-6f4a-11e6-a83e-3c4a9275d6c8"	PDT000423694.1				SAMEA4532111	GCA_022294995.1
Klebsiella pneumoniae	"14ARS_GMH0128","ERS1431291","bc27d950-6f4a-11e6-a83e-3c4a9275d6c8"	PDT000423695.1				SAMEA4532112	GCA_022294935.1
Klebsiella pneumoniae	"14ARS_GMH0040","ERS1431293","bc4154c0-6f4a-11e6-a83e-3c4a9275d6c8"	PDT000423697.1				SAMEA4532114	GCA_022294915.1
Klebsiella pneumoniae	"14ARS_GMH0084","ERS1431294","bc50be10-6f4a-11e6-a83e-3c4a9275d6c8"	PDT000423698.1				SAMEA4532115	GCA_022294875.1
Klebsiella pneumoniae	"14ARS_JLM0280","ERS1431296","bc683db0-6f4a-11e6-a83e-3c4a9275d6c8"	PDT000423700.1				SAMEA4532117	GCA_022294835.1
Klebsiella pneumoniae	"14ARS_JLM0057","ERS1431297","bc73af60-6f4a-11e6-a83e-3c4a9275d6c8"	PDT000423701.1				SAMEA4532118
Klebsiella pneumoniae	"14ARS_JLM0058","ERS1431298","bc7f2110-6f4a-11e6-a83e-3c4a9275d6c8"	PDT000423702.1				SAMEA4532119	GCA_022294855.1
Klebsiella pneumoniae	"14ARS_JLM0237","ERS1431299","bc8d2ad0-6f4a-11e6-a83e-3c4a9275d6c8"	PDT000423703.1				SAMEA4532120
Klebsiella pneumoniae	"14ARS_JLM0174","ERS1431300","bc9986e0-6f4a-11e6-a83e-3c4a9275d6c8"	PDT000423704.1				SAMEA4532121
Klebsiella pneumoniae	"14ARS_MAR0099","ERS1431304","bcc83800-6f4a-11e6-a83e-3c4a9275d6c8"	PDT000423708.1				SAMEA4532125	GCA_022294735.1
Klebsiella pneumoniae	"14ARS_MAR0241","ERS1431306","bcdef450-6f4a-11e6-a83e-3c4a9275d6c8"	PDT000423710.1				SAMEA4532127	GCA_022294675.1
Klebsiella pneumoniae	"14ARS_MAR0062","ERS1431307","bcea6600-6f4a-11e6-a83e-3c4a9275d6c8"	PDT000423711.1				SAMEA4532128	GCA_022294715.1
Klebsiella pneumoniae	"14ARS_MMH0083","ERS1431309","bd00d430-6f4a-11e6-a83e-3c4a9275d6c8"	PDT000423713.1				SAMEA4532130	GCA_022294655.1
Klebsiella pneumoniae	"14ARS_MMH0207","ERS1431310","bd0ae650-6f4a-11e6-a83e-3c4a9275d6c8"	PDT000423714.1				SAMEA4532131	GCA_022294635.1
Klebsiella pneumoniae	"14ARS_MMH0240","ERS1431311","bd1323b0-6f4a-11e6-a83e-3c4a9275d6c8"	PDT000423715.1				SAMEA4532132	GCA_022294575.1
Klebsiella pneumoniae	"14ARS_MMH0033","ERS1431312","bd1b8820-6f4a-11e6-a83e-3c4a9275d6c8"	PDT000423716.1				SAMEA4532133	GCA_022294615.1
Klebsiella pneumoniae	"14ARS_MMH0157","ERS1431315","bd36d850-6f4a-11e6-a83e-3c4a9275d6c8"	PDT000423719.1				SAMEA4532136	GCA_022294495.1
Klebsiella pneumoniae	"14ARS_MMH0284","ERS1431316","bd3f8ae0-6f4a-11e6-a83e-3c4a9275d6c8"	PDT000423720.1				SAMEA4532137	GCA_022294505.1
Klebsiella pneumoniae	"14ARS_MMH0338","ERS1431317","bd481660-6f4a-11e6-a83e-3c4a9275d6c8"	PDT000423721.1				SAMEA4532138	GCA_022294535.1
Klebsiella pneumoniae	"14ARS_MMH0195","ERS1431318","bd52c4c0-6f4a-11e6-a83e-3c4a9275d6c8"	PDT000423722.1				SAMEA4532139	GCA_022294475.1
Klebsiella pneumoniae	"14ARS_MMH0289","ERS1431319","bd5b7750-6f4a-11e6-a83e-3c4a9275d6c8"	PDT000423723.1				SAMEA4532140
Klebsiella pneumoniae	"14ARS_MMH0238","ERS1431320","bd63b4b0-6f4a-11e6-a83e-3c4a9275d6c8"	PDT000423724.1				SAMEA4532141
Klebsiella pneumoniae	"14ARS_MMH0169","ERS1431323","bd819cf0-6f4a-11e6-a83e-3c4a9275d6c8"	PDT000423727.1				SAMEA4532144	GCA_022294435.1
Klebsiella pneumoniae	"14ARS_MMH0237","ERS1431324","bd8bfd30-6f4a-11e6-a83e-3c4a9275d6c8"	PDT000423728.1				SAMEA4532145
Klebsiella pneumoniae	"14ARS_MMH0288","ERS1431325","bd94fde0-6f4a-11e6-a83e-3c4a9275d6c8"	PDT000423729.1				SAMEA4532146
Klebsiella pneumoniae	"14ARS_MMH0287","ERS1431326","bd9d3b40-6f4a-11e6-a83e-3c4a9275d6c8"	PDT000423730.1				SAMEA4532147
Klebsiella pneumoniae	"14ARS_MMH0286","ERS1431327","bda578a0-6f4a-11e6-a83e-3c4a9275d6c8"	PDT000423731.1				SAMEA4532148
Klebsiella pneumoniae	"14ARS_MMH0344","ERS1431328","bdad8ef0-6f4a-11e6-a83e-3c4a9275d6c8"	PDT000423732.1				SAMEA4532149
Klebsiella pneumoniae	"14ARS_MMH0106","ERS1431329","bdb5f360-6f4a-11e6-a83e-3c4a9275d6c8"	PDT000423733.1				SAMEA4532150	GCA_022294355.1
Klebsiella pneumoniae	"14ARS_MMH0032","ERS1431330","bdbe30c0-6f4a-11e6-a83e-3c4a9275d6c8"	PDT000423734.1				SAMEA4532151	GCA_022294395.1
Klebsiella pneumoniae	"14ARS_MMH0055","ERS1431331","bdc66e20-6f4a-11e6-a83e-3c4a9275d6c8"	PDT000423735.1				SAMEA4532152	GCA_022294365.1
Klebsiella pneumoniae	"14ARS_MMH0060","ERS1431332","bdced290-6f4a-11e6-a83e-3c4a9275d6c8"	PDT000423736.1				SAMEA4532153	GCA_022294315.1
Klebsiella pneumoniae	"14ARS_MMH0036","ERS1431333","bdd6e8e0-6f4a-11e6-a83e-3c4a9275d6c8"	PDT000423737.1				SAMEA4532154	GCA_022294335.1
Klebsiella pneumoniae	"14ARS_MMH0058","ERS1431334","bddeff30-6f4a-11e6-a83e-3c4a9275d6c8"	PDT000423738.1				SAMEA4532155	GCA_022294295.1
Klebsiella pneumoniae	"14ARS_MMH0134","ERS1431335","bde71580-6f4a-11e6-a83e-3c4a9275d6c8"	PDT000423739.1				SAMEA4532156	GCA_022294275.1
Klebsiella pneumoniae	"14ARS_MMH0111","ERS1431336","bdef52e0-6f4a-11e6-a83e-3c4a9275d6c8"	PDT000423740.1				SAMEA4532157	GCA_022294255.1
Klebsiella pneumoniae	"14ARS_MMH0112","ERS1431337","bdf76930-6f4a-11e6-a83e-3c4a9275d6c8"	PDT000423741.1				SAMEA4532158	GCA_022294235.1
Klebsiella pneumoniae	"14ARS_MMH0113","ERS1431338","be012d30-6f4a-11e6-a83e-3c4a9275d6c8"	PDT000423742.1				SAMEA4532159	GCA_022294215.1
Klebsiella pneumoniae	"14ARS_MMH0104","ERS1431339","be096a90-6f4a-11e6-a83e-3c4a9275d6c8"	PDT000423743.1				SAMEA4532160
Klebsiella pneumoniae	"14ARS_MMH0101","ERS1431340","be15c6a0-6f4a-11e6-a83e-3c4a9275d6c8"	PDT000423744.1				SAMEA4532161	GCA_022294195.1
Klebsiella pneumoniae	"14ARS_MMH0196","ERS1431341","be1ec750-6f4a-11e6-a83e-3c4a9275d6c8"	PDT000423745.1				SAMEA4532162	GCA_022294175.1
Klebsiella pneumoniae	"14ARS_MMH0135","ERS1431342","be2779e0-6f4a-11e6-a83e-3c4a9275d6c8"	PDT000423746.1				SAMEA4532163	GCA_022294135.1
Klebsiella pneumoniae	"14ARS_MMH0138","ERS1431343","be313de0-6f4a-11e6-a83e-3c4a9275d6c8"	PDT000423747.1				SAMEA4532164	GCA_022294155.1
Klebsiella pneumoniae	"14ARS_MMH0136","ERS1431344","be3adad0-6f4a-11e6-a83e-3c4a9275d6c8"	PDT000423748.1				SAMEA4532165	GCA_022294115.1
Klebsiella pneumoniae	"14ARS_MMH0209","ERS1431345","be436650-6f4a-11e6-a83e-3c4a9275d6c8"	PDT000423749.1				SAMEA4532166	GCA_022294095.1
Klebsiella pneumoniae	"14ARS_MMH0199","ERS1431346","be5826d0-6f4a-11e6-a83e-3c4a9275d6c8"	PDT000423750.1				SAMEA4532167
Klebsiella pneumoniae	"14ARS_MMH0208","ERS1431347","be660980-6f4a-11e6-a83e-3c4a9275d6c8"	PDT000423751.1				SAMEA4532168
Klebsiella pneumoniae	"14ARS_MMH0290","ERS1431348","be7a7be0-6f4a-11e6-a83e-3c4a9275d6c8"	PDT000423752.1				SAMEA4532169	GCA_022294075.1
Klebsiella pneumoniae	"14ARS_MMH0297","ERS1431349","be832e70-6f4a-11e6-a83e-3c4a9275d6c8"	PDT000423753.1				SAMEA4532170	GCA_022294055.1
Klebsiella pneumoniae	"14ARS_MMH0292","ERS1431350","c5235930-6f4a-11e6-a83e-3c4a9275d6c8"	PDT000423754.1				SAMEA4532171	GCA_022294015.1
Klebsiella pneumoniae	"14ARS_NMC0052","ERS1431355","c54f7240-6f4a-11e6-a83e-3c4a9275d6c8"	PDT000423759.1				SAMEA4532176	GCA_022293935.1
Klebsiella pneumoniae	"14ARS_NMC0075","ERS1431356","c557fdc0-6f4a-11e6-a83e-3c4a9275d6c8"	PDT000423760.1				SAMEA4532177	GCA_022293955.1
Klebsiella pneumoniae	"14ARS_NMC0174","ERS1431357","c56173a0-6f4a-11e6-a83e-3c4a9275d6c8"	PDT000423761.1				SAMEA4532178	GCA_022293915.1
Klebsiella pneumoniae	"14ARS_NMC0224","ERS1431359","c5723c80-6f4a-11e6-a83e-3c4a9275d6c8"	PDT000423763.1				SAMEA4532180	GCA_022293875.1
Klebsiella pneumoniae	"14ARS_SLH0052","ERS1431361","c5835380-6f4a-11e6-a83e-3c4a9275d6c8"	PDT000423765.1				SAMEA4532182	GCA_022293835.1
Klebsiella pneumoniae	"14ARS_SLH0002","ERS1431362","c58b90e0-6f4a-11e6-a83e-3c4a9275d6c8"	PDT000423766.1				SAMEA4532183	GCA_022293815.1
Klebsiella pneumoniae	"14ARS_SLH0006","ERS1431363","c593ce40-6f4a-11e6-a83e-3c4a9275d6c8"	PDT000423767.1				SAMEA4532184	GCA_022293775.1
Klebsiella pneumoniae	"14ARS_STU0202","ERS1431364","c59be490-6f4a-11e6-a83e-3c4a9275d6c8"	PDT000423768.1				SAMEA4532185
Klebsiella pneumoniae	"14ARS_STU0134","ERS1431365","c5a3fae0-6f4a-11e6-a83e-3c4a9275d6c8"	PDT000423769.1				SAMEA4532186
Klebsiella pneumoniae	"14ARS_STU0123","ERS1431366","c5ac1130-6f4a-11e6-a83e-3c4a9275d6c8"	PDT000423770.1				SAMEA4532187	GCA_022293795.1
Klebsiella pneumoniae	"14ARS_STU0196","ERS1431368","c5bc64e0-6f4a-11e6-a83e-3c4a9275d6c8"	PDT000423772.1				SAMEA4532189	GCA_022293735.1
Klebsiella pneumoniae	"14ARS_STU0200","ERS1431369","c5c4a240-6f4a-11e6-a83e-3c4a9275d6c8"	PDT000423773.1				SAMEA4532190	GCA_022293715.1
Klebsiella pneumoniae	"14ARS_STU0042","ERS1431370","c5ccdfa0-6f4a-11e6-a83e-3c4a9275d6c8"	PDT000423774.1				SAMEA4532191	GCA_022293695.1
Klebsiella pneumoniae	"14ARS_STU0046","ERS1431371","c5d51d00-6f4a-11e6-a83e-3c4a9275d6c8"	PDT000423775.1				SAMEA4532192	GCA_022293655.1
Klebsiella pneumoniae	"14ARS_STU0195","ERS1431374","c5ed8700-6f4a-11e6-a83e-3c4a9275d6c8"	PDT000423778.1				SAMEA4532195	GCA_022293615.1
Klebsiella pneumoniae	"14ARS_VSM0471","ERS1431377","c606b450-6f4a-11e6-a83e-3c4a9275d6c8"	PDT000423781.1				SAMEA4532198	GCA_022293535.1
Klebsiella pneumoniae	"14ARS_VSM0162","ERS1431378","c60ef1b0-6f4a-11e6-a83e-3c4a9275d6c8"	PDT000423782.1				SAMEA4532199	GCA_022293555.1
Klebsiella pneumoniae	"14ARS_VSM0371","ERS1431379","c6172f10-6f4a-11e6-a83e-3c4a9275d6c8"	PDT000423783.1				SAMEA4532200	GCA_022293515.1
Klebsiella pneumoniae	"14ARS_VSM0052","ERS1431380","c61f9380-6f4a-11e6-a83e-3c4a9275d6c8"	PDT000423784.1				SAMEA4532201
Klebsiella pneumoniae	"14ARS_VSM0586","ERS1431382","c631bbf0-6f4a-11e6-a83e-3c4a9275d6c8"	PDT000423786.1				SAMEA4532203	GCA_022293495.1
Klebsiella pneumoniae	"14ARS_VSM0576","ERS1431383","c63a4770-6f4a-11e6-a83e-3c4a9275d6c8"	PDT000423787.1				SAMEA4532204	GCA_022293445.1
Klebsiella pneumoniae	"14ARS_VSM0779","ERS1431384","c64284d0-6f4a-11e6-a83e-3c4a9275d6c8"	PDT000423788.1				SAMEA4532205	GCA_022293415.1
Klebsiella pneumoniae	"14ARS_VSM0688","ERS1431385","c64b5e70-6f4a-11e6-a83e-3c4a9275d6c8"	PDT000423789.1				SAMEA4532206	GCA_022293375.1
Klebsiella pneumoniae	"14ARS_VSM0687","ERS1431386","c653c2e0-6f4a-11e6-a83e-3c4a9275d6c8"	PDT000423790.1				SAMEA4532207	GCA_022293435.1
Klebsiella pneumoniae	"14ARS_VSM0776","ERS1431387","c65c0040-6f4a-11e6-a83e-3c4a9275d6c8"	PDT000423791.1				SAMEA4532208	GCA_022293395.1
Klebsiella pneumoniae	"14ARS_VSM1164","ERS1431388","c66464b0-6f4a-11e6-a83e-3c4a9275d6c8"	PDT000423792.1				SAMEA4532209	GCA_022293275.1
Klebsiella pneumoniae	"14ARS_VSM0843","ERS1431389","c66e01a0-6f4a-11e6-a83e-3c4a9275d6c8"	PDT000423793.1				SAMEA4532210	GCA_022293315.1
Klebsiella pneumoniae	"14ARS_VSM0850","ERS1431392","c68e5ae0-6f4a-11e6-a83e-3c4a9275d6c8"	PDT000423796.1				SAMEA4532213	GCA_022293355.1
Klebsiella pneumoniae	"14ARS_VSM0956","ERS1431393","c6969840-6f4a-11e6-a83e-3c4a9275d6c8"	PDT000423797.1				SAMEA4532214	GCA_022293285.1
Klebsiella pneumoniae	"14ARS_VSM0946","ERS1431394","c69eae90-6f4a-11e6-a83e-3c4a9275d6c8"	PDT000423798.1				SAMEA4532215	GCA_022293215.1
Klebsiella pneumoniae	"14ARS_VSM0377","ERS1431396","c6af5060-6f4a-11e6-a83e-3c4a9275d6c8"	PDT000423800.1				SAMEA4532217	GCA_022293235.1
Klebsiella pneumoniae	"14ARS_VSM0778","ERS1431398","c6bfa410-6f4a-11e6-a83e-3c4a9275d6c8"	PDT000423802.1				SAMEA4532219	GCA_022293135.1
Klebsiella pneumoniae	"14ARS_VSM0944","ERS1431399","c6c80880-6f4a-11e6-a83e-3c4a9275d6c8"	PDT000423803.1				SAMEA4532220	GCA_022293155.1
Klebsiella pneumoniae	"14ARS_VSM0950","ERS1431400","c6cff7c0-6f4a-11e6-a83e-3c4a9275d6c8"	PDT000423804.1				SAMEA4532221	GCA_022293175.1
Klebsiella pneumoniae	"14ARS_VSM0945","ERS1431401","c6e63ee0-6f4a-11e6-a83e-3c4a9275d6c8"	PDT000423805.1				SAMEA4532222	GCA_022293115.1
Klebsiella pneumoniae	"14ARS_ZMC0032","ERS1431407","c71a4730-6f4a-11e6-a83e-3c4a9275d6c8"	PDT000423811.1				SAMEA4532228	GCA_022292995.1
Klebsiella pneumoniae	"14ARS_MMH0236","ERS1431410","c73f0d40-6f4a-11e6-a83e-3c4a9275d6c8"	PDT000423814.1				SAMEA4532231	GCA_022292935.1
Klebsiella pneumoniae	"ERS1338803","SCP09-71"	PDT000425217.1	Netherlands		clinical	SAMEA4427354
Klebsiella pneumoniae	"3754STDY6171099-sc-2369019","ERS956770","EuSCAPE_GR018"	PDT000427292.1				SAMEA3649621
Klebsiella pneumoniae	"3754STDY6171110-sc-2369042","ERS956793","EuSCAPE_GR029"	PDT000427296.1				SAMEA3649644	GCA_022291395.1
Klebsiella pneumoniae	"3754STDY6171226-sc-2369163","ERS956912","EuSCAPE_GR144"	PDT000427377.1				SAMEA3649763	GCA_022290235.1
Klebsiella pneumoniae	"3dc5ce40-3608-11e5-998e-3c4a9275d6c6","ERS980288","EuSCAPE_RO038"	PDT000427569.1				SAMEA3673139	GCA_022288255.1
Klebsiella pneumoniae	"3f406050-3608-11e5-a83d-3c4a9275d6c6","ERS1028082","EuSCAPE_UK054"	PDT000427613.1				SAMEA3720933	GCA_022288205.1
Klebsiella pneumoniae	"504c8ae0-3608-11e5-998e-3c4a9275d6c6","ERS1028364","EuSCAPE_RS097"	PDT000427671.1				SAMEA3721215	GCA_022287625.1
Klebsiella pneumoniae	"564f1610-3608-11e5-998e-3c4a9275d6c6","ERS1034790","EuSCAPE_BE051"	PDT000427680.1				SAMEA3727641	GCA_022287565.1
Klebsiella pneumoniae	"05e59d20-bdc1-11e5-aed5-3c4a9275d6c6","ERS1036860","EuSCAPE_TR162"	PDT000427795.1				SAMEA3729711	GCA_022287425.1
Klebsiella pneumoniae	"GCID_CRE_0019","SRS4116110"	PDT000429860.1	Egypt	urine	clinical	SAMN10527295	GCA_003977085.1
Klebsiella pneumoniae	"GCID_CRE_0009","SRS4116103"	PDT000429863.1	Egypt	urine	clinical	SAMN10527287	GCA_003977175.1
Klebsiella pneumoniae	"GCID_CRE_0008","SRS4116102"	PDT000429864.1	Egypt	urine	clinical	SAMN10527286	GCA_003977205.1
Klebsiella pneumoniae	"DHQP1203149","MLST-147","SRS1568905"	PDT000431782.1	USA: Colorado	Isolate	clinical	SAMN05388963
Klebsiella pneumoniae	"DHQP1203147","MLST-147","SRS1568978"	PDT000431783.1	USA: Colorado	Isolate	clinical	SAMN05388964
Klebsiella pneumoniae	"DHQP1300095","MLST-147","SRS1569029"	PDT000431784.1	USA: Colorado	Isolate	clinical	SAMN05388965
Klebsiella pneumoniae	"DHQP1300093","MLST-147","SRS1569037"	PDT000431785.1	USA: Colorado	Rectal	clinical	SAMN05388966
Klebsiella pneumoniae	"DHQP1300091","MLST-147","SRS1569038"	PDT000431786.1	USA: Colorado	Rectal	clinical	SAMN05388967
Klebsiella pneumoniae	"DHQP1300090","MLST-147","SRS1569039"	PDT000431787.1	USA: Colorado	Rectal	clinical	SAMN05388968
Klebsiella pneumoniae	"DHQP1300088","MLST-147","SRS1569041"	PDT000431788.1	USA: Colorado	Rectal	clinical	SAMN05388969
Klebsiella pneumoniae	"DHQP1300087","MLST-147","SRS1569042"	PDT000431789.1	USA: Colorado	Rectal	clinical	SAMN05388970
Klebsiella pneumoniae	"M106"	PDT000431862.1	Myanmar:Yangon		clinical	SAMD00099755	GCA_022283405.1
Klebsiella pneumoniae	"M211"	PDT000431865.1	Myanmar:Yangon		clinical	SAMD00099758	GCA_022283385.1
Klebsiella pneumoniae	"M405"	PDT000431869.1	Myanmar:Yangon		clinical	SAMD00099762	GCA_022283345.1
Klebsiella pneumoniae	"M414"	PDT000431872.1	Myanmar:Yangon		clinical	SAMD00099765	GCA_022283365.1
Klebsiella pneumoniae	"M415"	PDT000431873.1	Myanmar:Yangon		clinical	SAMD00099766	GCA_022283325.1
Klebsiella pneumoniae	"M501"	PDT000431878.1	Myanmar:Yangon		clinical	SAMD00099771	GCA_022283305.1
Klebsiella pneumoniae	"M503"	PDT000431879.1	Myanmar:Yangon		clinical	SAMD00099772	GCA_022283285.1
Klebsiella pneumoniae	"M520R"	PDT000431895.1	Myanmar:Yangon		clinical	SAMD00099788	GCA_022283265.1
Klebsiella pneumoniae	"M602"	PDT000431896.1	Myanmar:Yangon		clinical	SAMD00099789	GCA_022283245.1
Klebsiella pneumoniae	"M604"	PDT000431898.2	Myanmar:Yangon		clinical	SAMD00099791	GCA_022283225.2
Klebsiella pneumoniae	"M605"	PDT000431899.1	Myanmar:Yangon		clinical	SAMD00099792	GCA_022283205.1
Klebsiella pneumoniae	"M606"	PDT000431900.1	Myanmar:Yangon		clinical	SAMD00099793	GCA_022283185.1
Klebsiella pneumoniae	"M612"	PDT000431904.1	Myanmar:Yangon		clinical	SAMD00099797	GCA_022283145.1
Klebsiella pneumoniae	"W033V"	PDT000431913.1	Myanmar:Yangon			SAMD00108700	GCA_022283165.1
Klebsiella pneumoniae	"W040V"	PDT000431917.1	Myanmar:Yangon			SAMD00108704	GCA_022283105.1
Klebsiella pneumoniae	"W052bV"	PDT000431922.2	Myanmar:Yangon			SAMD00108709	GCA_022283125.2
Klebsiella pneumoniae	"KP08"	PDT000431924.1	Thailand:Bangkok		clinical	SAMD00110856	GCA_022283085.1
Klebsiella pneumoniae	"KP21"	PDT000431925.1	Thailand:Bangkok		clinical	SAMD00110859	GCA_022283065.1
Klebsiella pneumoniae	"KP34"	PDT000431927.2	Thailand:Bangkok		clinical	SAMD00110862	GCA_022283005.2
Klebsiella pneumoniae	"KP35"	PDT000431928.1	Thailand:Bangkok		clinical	SAMD00110863	GCA_022283025.1
Klebsiella pneumoniae	"KP36"	PDT000431929.1	Thailand:Bangkok		clinical	SAMD00110864	GCA_022282965.1
Klebsiella pneumoniae	"KP38"	PDT000431930.1	Thailand:Bangkok		clinical	SAMD00110865	GCA_022282915.1
Klebsiella pneumoniae	"KP60"	PDT000431931.1	Thailand:Bangkok		clinical	SAMD00110866	GCA_022282985.1
Klebsiella pneumoniae	"KP68"	PDT000431932.1	Thailand:Bangkok		clinical	SAMD00110867	GCA_022282895.1
Klebsiella pneumoniae	"KP74"	PDT000431933.1	Thailand:Bangkok		clinical	SAMD00110868	GCA_022282845.1
Klebsiella pneumoniae	"KP77"	PDT000431935.1	Thailand:Bangkok		clinical	SAMD00110870	GCA_022282825.1
Klebsiella pneumoniae	"KP87"	PDT000431938.1	Thailand:Bangkok		clinical	SAMD00110873	GCA_022282775.1
Klebsiella pneumoniae	"KP90"	PDT000431939.1	Thailand:Bangkok		clinical	SAMD00110874	GCA_022282805.1
Klebsiella pneumoniae	"KP91"	PDT000431940.1	Thailand:Bangkok		clinical	SAMD00110875	GCA_022282725.1
Klebsiella pneumoniae	"KP95"	PDT000431941.1	Thailand:Bangkok		clinical	SAMD00110876	GCA_022282705.1
Klebsiella pneumoniae	"KP97"	PDT000431942.1	Thailand:Bangkok		clinical	SAMD00110877	GCA_022282755.1
Klebsiella pneumoniae	"KP99"	PDT000431943.1	Thailand:Bangkok		clinical	SAMD00110878	GCA_022282665.1
Klebsiella pneumoniae	"KP100"	PDT000431944.1	Thailand:Bangkok		clinical	SAMD00110879	GCA_022282685.1
Klebsiella pneumoniae	"KP116"	PDT000431945.1	Thailand:Bangkok		clinical	SAMD00110880	GCA_022282645.1
Klebsiella pneumoniae	"KP117"	PDT000431946.1	Thailand:Bangkok		clinical	SAMD00110881	GCA_022282605.1
Klebsiella pneumoniae	"KP121"	PDT000431947.1	Thailand:Bangkok		clinical	SAMD00110882	GCA_022282585.1
Klebsiella pneumoniae	"KP135"	PDT000431948.1	Thailand:Bangkok		clinical	SAMD00110883	GCA_022282565.1
Klebsiella pneumoniae	"KP137"	PDT000431950.1	Thailand:Bangkok		clinical	SAMD00110885	GCA_022282525.1
Klebsiella pneumoniae	"KP141"	PDT000431951.1	Thailand:Bangkok		clinical	SAMD00110886	GCA_022282545.1
Klebsiella pneumoniae	"KP143"	PDT000431953.1	Thailand:Bangkok		clinical	SAMD00110888	GCA_022282505.1
Klebsiella pneumoniae	"KP163"	PDT000431955.1	Thailand:Bangkok		clinical	SAMD00110890	GCA_022282445.1
Klebsiella pneumoniae	"KP199"	PDT000431959.1	Thailand:Bangkok		clinical	SAMD00110894	GCA_022282365.1
Klebsiella pneumoniae	"KP200"	PDT000431960.1	Thailand:Bangkok		clinical	SAMD00110895	GCA_022282305.1
Klebsiella pneumoniae	"KP202"	PDT000431961.1	Thailand:Bangkok		clinical	SAMD00110896	GCA_022282345.1
Klebsiella pneumoniae	"KP207"	PDT000431962.1	Thailand:Bangkok		clinical	SAMD00110897	GCA_022282285.1
Klebsiella pneumoniae	"KP219"	PDT000431966.1	Thailand:Bangkok		clinical	SAMD00110901	GCA_022282225.1
Klebsiella pneumoniae	"KP247"	PDT000431969.1	Thailand:Bangkok		clinical	SAMD00110904	GCA_022276405.1
Klebsiella pneumoniae	"KP256"	PDT000431970.1	Thailand:Bangkok		clinical	SAMD00110905	GCA_022276305.1
Klebsiella pneumoniae	"KP261"	PDT000431972.1	Thailand:Bangkok		clinical	SAMD00110907	GCA_022276365.1
Klebsiella pneumoniae	"001-50264-Kpn"	PDT000431973.1	Viet Nam:Hanoi		clinical	SAMD00112494
Klebsiella pneumoniae	"006-48456-Kpn"	PDT000431977.1	Viet Nam:Hanoi		clinical	SAMD00112498
Klebsiella pneumoniae	"009-25436-Kpn"	PDT000431980.1	Viet Nam:Hanoi		clinical	SAMD00112501
Klebsiella pneumoniae	"015-65353-Kpn"	PDT000431983.1	Viet Nam:Hanoi		clinical	SAMD00112504
Klebsiella pneumoniae	"018-25437-Kpn"	PDT000431985.1	Viet Nam:Hanoi		clinical	SAMD00112506
Klebsiella pneumoniae	"022-22412-Kpn"	PDT000431989.1	Viet Nam:Hanoi		clinical	SAMD00112510
Klebsiella pneumoniae	"023-48240-Kpn"	PDT000431990.1	Viet Nam:Hanoi		clinical	SAMD00112511	GCA_022276345.1
Klebsiella pneumoniae	"025-10570-Kpn"	PDT000431991.1	Viet Nam:Hanoi		clinical	SAMD00112512
Klebsiella pneumoniae	"034-67398-Kpn"	PDT000431996.1	Viet Nam:Hanoi		clinical	SAMD00112517
Klebsiella pneumoniae	"037-66327-Kpn"	PDT000431999.1	Viet Nam:Hanoi		clinical	SAMD00112520
Klebsiella pneumoniae	"040-66188-Kpn"	PDT000432000.1	Viet Nam:Hanoi		clinical	SAMD00112521
Klebsiella pneumoniae	"042-34733-Kpn"	PDT000432002.1	Viet Nam:Hanoi		clinical	SAMD00112523
Klebsiella pneumoniae	"043-67381-Kpn"	PDT000432003.1	Viet Nam:Hanoi		clinical	SAMD00112524
Klebsiella pneumoniae	"049-10618-Kpn"	PDT000432008.1	Viet Nam:Hanoi		clinical	SAMD00112529
Klebsiella pneumoniae	"052-67724-Kpn"	PDT000432009.1	Viet Nam:Hanoi		clinical	SAMD00112530
Klebsiella pneumoniae	"058-50610-Kpn"	PDT000432012.1	Viet Nam:Hanoi		clinical	SAMD00112533
Klebsiella pneumoniae	"061-68521-Kpn"	PDT000432014.1	Viet Nam:Hanoi		clinical	SAMD00112535
Klebsiella pneumoniae	"064-67511-Kpn"	PDT000432016.1	Viet Nam:Hanoi		clinical	SAMD00112537
Klebsiella pneumoniae	"067-50253-Kpn"	PDT000432017.1	Viet Nam:Hanoi		clinical	SAMD00112538
Klebsiella pneumoniae	"076-39969-Kpn"	PDT000432023.1	Viet Nam:Hanoi		clinical	SAMD00112544
Klebsiella pneumoniae	"079-47210-Kpn"	PDT000432024.1	Viet Nam:Hanoi		clinical	SAMD00112545
Klebsiella pneumoniae	"082-41565-Kpn"	PDT000432025.1	Viet Nam:Hanoi		clinical	SAMD00112546
Klebsiella pneumoniae	"083-36868-Kpn"	PDT000432026.1	Viet Nam:Hanoi		clinical	SAMD00112547
Klebsiella pneumoniae	"087-49302-Kpn"	PDT000432028.1	Viet Nam:Hanoi		clinical	SAMD00112549
Klebsiella pneumoniae	"089-66891-Kpn"	PDT000432030.1	Viet Nam:Hanoi		clinical	SAMD00112551
Klebsiella pneumoniae	"100-45512-Kpn"	PDT000432036.1	Viet Nam:Hanoi		clinical	SAMD00112557
Klebsiella pneumoniae	"K3210"	PDT000432039.1	Japan:Osaka		clinical	SAMD00112597	GCA_022276285.1
Klebsiella pneumoniae	"M616"	PDT000432042.1	Myanmar:Yangon		clinical	SAMD00129392	GCA_022276215.1
Klebsiella pneumoniae	"M620"	PDT000432045.1	Myanmar:Yangon		clinical	SAMD00129395	GCA_022276185.1
Klebsiella pneumoniae	"M624"	PDT000432048.1	Myanmar:Yangon		clinical	SAMD00129398	GCA_022276265.1
Klebsiella pneumoniae	"M3-21","M321"	PDT000432066.1	Myanmar:Yangon		clinical	SAMD00059761	GCA_022276245.1
Klebsiella pneumoniae	"552","SRS2841023","kpn552"	PDT000433137.1	Russia: St. Petersburg	Cyst	clinical	SAMN08359331	GCA_022274635.1
Klebsiella pneumoniae	"1460","SRS2841022","kpn1460"	PDT000433138.1	Russia: St. Petersburg	Pus	clinical	SAMN08359330	GCA_022274595.1
Klebsiella pneumoniae	"1282","SRS2841021","kpn1282"	PDT000433139.1	Russia: St. Petersburg	sputum	clinical	SAMN08359315	GCA_022274615.1
Klebsiella pneumoniae	"1145","SRS2841020","kpn1145"	PDT000433140.1	Russia: St. Petersburg	urine	clinical	SAMN08359314	GCA_022274555.1
Klebsiella pneumoniae	"1415","SRS2841019","kpn1415"	PDT000433141.1	Russia: St. Petersburg	blood	clinical	SAMN08359329	GCA_022274495.1
Klebsiella pneumoniae	"1288","SRS2841018","kpn1288"	PDT000433142.1	Russia: St. Petersburg	Rectal	clinical	SAMN08359328	GCA_022274515.1
Klebsiella pneumoniae	"714","SRS2841017","kpn714"	PDT000433143.1	Russia: St. Petersburg	Biopsy	clinical	SAMN08359271	GCA_022274475.1
Klebsiella pneumoniae	"1080","SRS2841016","kpn1080"	PDT000433144.1	Russia: St. Petersburg	sputum	clinical	SAMN08359268	GCA_022274535.1
Klebsiella pneumoniae	"1144","SRS2841014","kpn1144"	PDT000433145.1	Russia: St. Petersburg	blood	clinical	SAMN08359313	GCA_022274455.1
Klebsiella pneumoniae	"1109","SRS2841015","kpn1109"	PDT000433146.1	Russia: St. Petersburg		clinical	SAMN08359312	GCA_022274315.1
Klebsiella pneumoniae	"893","SRS2841012","kpn893"	PDT000433147.1	Russia: St. Peterburg	blood	clinical	SAMN08359250	GCA_022274395.1
Klebsiella pneumoniae	"1151","SRS2841013","kpn1151"	PDT000433148.1	Russia: St. Petersburg	sputum	clinical	SAMN08359244	GCA_022274415.1
Klebsiella pneumoniae	"949","SRS2841011","kpn949"	PDT000433149.1	Russia: St. Petersburg		clinical	SAMN08359243	GCA_022274355.1
Klebsiella pneumoniae	"1232","SRS2841010","kpn1232"	PDT000433150.1	Russia: St. Petersburg	sputum	clinical	SAMN08358886	GCA_022274375.1
Klebsiella pneumoniae	"409","SRS2841009","kpn409"	PDT000433151.1	Russia: St. Petersburg	sputum	clinical	SAMN08358882	GCA_022274435.1
Klebsiella pneumoniae	"1204","SRS2841008","kpn1204"	PDT000433152.1	Russia: St. Petersburg	aspirate	clinical	SAMN08358873	GCA_022274295.1
Klebsiella pneumoniae	"1467","SRS2841007","kpn1467"	PDT000433153.1	Russia: St. Petersburg	broncho-alveolar lavage	clinical	SAMN08358864	GCA_022274255.1
Klebsiella pneumoniae	"28","SRS2841005","kpn28"	PDT000433154.1	Russia: St. Petersburg	urine	clinical	SAMN08358844	GCA_022274335.1
Klebsiella pneumoniae	"1053","SRS2841006","kpn1053"	PDT000433155.1	Russia: St. Petersburg	sputum	clinical	SAMN08359261	GCA_022274275.1
Klebsiella pneumoniae	"1220","SRS2841003","kpn1220"	PDT000433156.1	Russia: St. Petersburg		clinical	SAMN08359252	GCA_022274235.1
Klebsiella pneumoniae	"783","SRS2841002","kpn783"	PDT000433157.1	Russia: St. Petersburg	urine	clinical	SAMN08359348	GCA_022274175.1
Klebsiella pneumoniae	"1102","SRS2841004","kpn1102"	PDT000433158.1	Russia: St. Petersburg	wound	clinical	SAMN08359349	GCA_022274215.1
Klebsiella pneumoniae	"VNCKp39"	PDT000433174.1	Viet Nam:Ho Chi Minh		clinical	SAMD00066865	GCA_022273875.1
Klebsiella pneumoniae	"VNCKp42"	PDT000433175.1	Viet Nam:Ho Chi Minh		clinical	SAMD00066866	GCA_022273855.1
Klebsiella pneumoniae	"VNCKp57"	PDT000433180.1	Viet Nam:Ho Chi Minh		clinical	SAMD00066871	GCA_022273775.1
Klebsiella pneumoniae	"VNCKp70"	PDT000433182.1	Viet Nam:Ho Chi Minh		clinical	SAMD00066873	GCA_022273735.1
Klebsiella pneumoniae	"VNCKp72"	PDT000433183.1	Viet Nam:Ho Chi Minh		clinical	SAMD00066874	GCA_022273695.1
Klebsiella pneumoniae	"VNCKp73"	PDT000433184.1	Viet Nam:Ho Chi Minh		clinical	SAMD00066875	GCA_022273675.1
Klebsiella pneumoniae	"VNCKp77"	PDT000433185.1	Viet Nam:Ho Chi Minh		clinical	SAMD00066876	GCA_022273655.1
Klebsiella pneumoniae	"PH11","SRS719894"	PDT000433336.1	Pakistan: Islamabad	de-identified patient sample		SAMN03074798	GCA_022273255.1
Klebsiella pneumoniae	"PH124","SRS719895"	PDT000433338.1	Pakistan: Islamabad	de-identified patient sample		SAMN03074800	GCA_022273215.1
Klebsiella pneumoniae	"PH44","SRS719904"	PDT000433347.1	Pakistan: Islamabad	de-identified patient sample		SAMN03074809	GCA_022273015.1
Klebsiella pneumoniae	"PH63","SRS719922"	PDT000433365.2	Pakistan: Islamabad	de-identified patient sample		SAMN03074827	GCA_022272815.1
Klebsiella pneumoniae	"PH113","SRS719925"	PDT000433368.2	Pakistan: Islamabad	de-identified patient sample		SAMN03074830	GCA_022272755.1
Klebsiella pneumoniae	"PH134","SRS719927"	PDT000433370.2	Pakistan: Islamabad	de-identified patient sample		SAMN03074832	GCA_022272735.1
Klebsiella pneumoniae	"PH112-2","SRS719931"	PDT000433374.2	Pakistan: Islamabad	de-identified patient sample		SAMN03074836	GCA_022272775.1
Klebsiella pneumoniae	"14DS035982","163","SRS1718045","strain 186"	PDT000435164.1	Singapore	not collected	clinical	SAMN05770968
Klebsiella pneumoniae	"142","14DB067791","SRS1718056","strain 175"	PDT000435176.1	Singapore	not collected	clinical	SAMN05770957	GCA_022266245.1
Klebsiella pneumoniae	"26","ENT1006","SRS1718141","strain 187"	PDT000435261.1	Singapore	not collected	clinical	SAMN05770969
Klebsiella pneumoniae	"10","ENT1023","SRS1718142","strain 189"	PDT000435262.1	Singapore	not collected	clinical	SAMN05770971
Klebsiella pneumoniae	"34","ENT1066","SRS1718143","strain 191"	PDT000435263.1	Singapore	not collected	clinical	SAMN05770973	GCA_022265955.1
Klebsiella pneumoniae	"58","ENT1162","SRS1718144","strain 192"	PDT000435265.1	Singapore	not collected	clinical	SAMN05770974	GCA_022265975.1
Klebsiella pneumoniae	"104","ENT1205","SRS1718146","strain 193"	PDT000435266.1	Singapore	not collected	clinical	SAMN05770975	GCA_022265935.1
Klebsiella pneumoniae	"101","ENT1343","SRS1718147","strain 194"	PDT000435267.1	Singapore	not collected	clinical	SAMN05770976
Klebsiella pneumoniae	"108","ENT1365","SRS1718148","strain 195"	PDT000435268.1	Singapore	not collected	clinical	SAMN05770977	GCA_022265915.1
Klebsiella pneumoniae	"109","ENT1403","SRS1718149","strain 196"	PDT000435269.1	Singapore	not collected	clinical	SAMN05770978	GCA_022265895.1
Klebsiella pneumoniae	"117","ENT1489","SRS1718150","strain 197"	PDT000435270.1	Singapore	not collected	clinical	SAMN05770979	GCA_022265875.1
Klebsiella pneumoniae	"14","ENT858","SRS1718151","strain 198"	PDT000435271.1	Singapore	not collected	clinical	SAMN05770980	GCA_022265855.1
Klebsiella pneumoniae	"13","ENT859","SRS1718152","strain 199"	PDT000435272.1	Singapore	not collected	clinical	SAMN05770981	GCA_022265835.1
Klebsiella pneumoniae	"6","ENT936","SRS1718154","strain 201"	PDT000435274.1	Singapore	not collected	clinical	SAMN05770983	GCA_022265815.1
Klebsiella pneumoniae	"7","ENT967","SRS1718157","strain 202"	PDT000435277.1	Singapore	not collected	clinical	SAMN05770984	GCA_022265795.1
Klebsiella pneumoniae	"9","ENT984","SRS1718158","strain 203"	PDT000435278.1	Singapore	not collected	clinical	SAMN05770985	GCA_022265775.1
Klebsiella pneumoniae	"8","ENT985","SRS1718159","strain 204"	PDT000435279.1	Singapore	not collected	clinical	SAMN05770986	GCA_022265755.1
Klebsiella pneumoniae	"21","ENT989","SRS1718160","strain 205"	PDT000435280.1	Singapore	not collected	clinical	SAMN05770987	GCA_022265715.1
Klebsiella pneumoniae	"22","ENT996","SRS1718161","strain 206"	PDT000435281.1	Singapore	not collected	clinical	SAMN05770988	GCA_022265735.1
Klebsiella pneumoniae	"15DM005389(1)","225","SRS1718183","strain 135"	PDT000435303.1	Singapore	not collected	clinical	SAMN05770917	GCA_022265695.1
Klebsiella pneumoniae	"15DS003067(2)","225","SRS1718185","strain 137"	PDT000435305.1	Singapore	not collected	clinical	SAMN05770919	GCA_022265675.1
Klebsiella pneumoniae	"15DS005577","212","SRS1718186","strain 130"	PDT000435306.1	Singapore	not collected	clinical	SAMN05770912
Klebsiella pneumoniae	"15DS013379","352","SRS1718190","strain 132"	PDT000435309.1	Singapore	not collected	clinical	SAMN05770914	GCA_022265595.1
Klebsiella pneumoniae	"3032371495","52","SRS1718192","strain 133"	PDT000435312.1	Singapore	not collected	clinical	SAMN05770915	GCA_022265655.1
Klebsiella pneumoniae	"4042324301","52","SRS1718195","strain 172"	PDT000435314.1	Singapore	not collected	clinical	SAMN05770954
Klebsiella pneumoniae	"135","4081146305","SRS1718196","strain 173"	PDT000435316.1	Singapore	not collected	clinical	SAMN05770955
Klebsiella pneumoniae	"109","4081654343","SRS1718197","strain 171"	PDT000435317.1	Singapore	not collected	clinical	SAMN05770953	GCA_022265615.1
Klebsiella pneumoniae	"109","4092781609","SRS1718199","strain 174"	PDT000435320.1	Singapore	not collected	clinical	SAMN05770956	GCA_022265625.1
Klebsiella pneumoniae	"206","5012789380","SRS1718208","strain 131"	PDT000435328.1	Singapore	not collected	clinical	SAMN05770913	GCA_022265575.1
Klebsiella pneumoniae	"204","5013110005(1)","SRS1718211","strain 134"	PDT000435331.1	Singapore	not collected	clinical	SAMN05770916	GCA_022265495.1
Klebsiella pneumoniae	"26-1LV","CX61","SRS4111459"	PDT000436084.1	China: Beijing, Peking University People's Hospital	rectal swab	clinical	SAMN10527470	GCA_022261995.1
Klebsiella pneumoniae	"CX73","SRS4111440","ST182"	PDT000436103.1	China: Beijing, Peking University People's Hospital	rectal swab	clinical	SAMN10527480	GCA_022261615.1
Klebsiella pneumoniae	"CX58","SRS4111435","ST2535"	PDT000436108.1	China: Beijing, Peking University People's Hospital	urine	clinical	SAMN10527481	GCA_022261495.1
Klebsiella pneumoniae	"Kp2573","SRS4277196"	PDT000436730.1	China: Sichuan	urine	clinical	SAMN10583476	GCA_004011635.1
Klebsiella pneumoniae	"AKPRH110969-sc-2013-02-28T10:52:31Z-1529933","ERS217687"	PDT000438595.1				SAMEA1712977
Klebsiella pneumoniae	"AKPRH110968-sc-2013-02-28T11:25:44Z-1530020","ERS217774"	PDT000438682.1				SAMEA1713107
Klebsiella pneumoniae	"96020d86-5d88-11e7-bae7-3c4a9275d6c8","ERS1867464","Klebsiella pneumoniae"	PDT000440781.1				SAMEA104208446	GCA_022248595.1
Klebsiella pneumoniae	"ERS213481","K667-sc-2013-02-11T09:07:10Z-1530355"	PDT000440827.1				SAMEA1920247
Klebsiella pneumoniae	"ERS213482","K868-sc-2013-02-11T09:07:11Z-1530356"	PDT000440828.1				SAMEA1920251
Klebsiella pneumoniae	"ERS213483","K1234-sc-2013-02-11T09:07:12Z-1530357"	PDT000440829.1				SAMEA1920253
Klebsiella pneumoniae	"79","79-sc-2013-04-16T20:36:12Z-1612363","ERS237568"	PDT000441071.1	Nepal	blood	clinical	SAMEA2064503	GCA_022245685.1
Klebsiella pneumoniae	"85","85-sc-2013-04-16T20:36:14Z-1612364","ERS237569"	PDT000441072.1	Nepal	blood	clinical	SAMEA2064564	GCA_022245705.1
Klebsiella pneumoniae	"128","128-sc-2013-04-16T20:36:15Z-1612365","ERS237570"	PDT000441073.1	Nepal	blood	clinical	SAMEA2064322	GCA_022245655.1
Klebsiella pneumoniae	"133","133-sc-2013-04-16T20:36:16Z-1612366","ERS237571"	PDT000441074.1	Nepal	blood	clinical	SAMEA2064504	GCA_022245645.1
Klebsiella pneumoniae	"146","146-sc-2013-04-16T20:36:17Z-1612367","ERS237572"	PDT000441075.1	Nepal	blood	clinical	SAMEA2064565	GCA_022245585.1
Klebsiella pneumoniae	"24","24-sc-2013-05-22T14:16:52Z-1634974","ERS249011"	PDT000441082.1	Nepal	ET Tip	clinical	SAMEA2072937	GCA_022245525.1
Klebsiella pneumoniae	"50","50-sc-2013-05-22T14:16:53Z-1634975","ERS249012"	PDT000441083.1	Nepal	UVC tip	clinical	SAMEA2072909	GCA_022245505.1
Klebsiella pneumoniae	"58-sc-2013-05-22T14:16:55Z-1634976","ERS249013"	PDT000441084.1				SAMEA2072910
Klebsiella pneumoniae	"72","72-sc-2013-05-22T14:16:56Z-1634977","ERS249014"	PDT000441085.1	Nepal	ET Tip	clinical	SAMEA2072938	GCA_022245485.1
Klebsiella pneumoniae	"80","80-sc-2013-05-22T14:16:57Z-1634978","ERS249015"	PDT000441086.1	Nepal	blood	clinical	SAMEA2072911	GCA_022245465.1
Klebsiella pneumoniae	"81","81-sc-2013-05-22T14:16:58Z-1634979","ERS249016"	PDT000441087.1	Nepal	blood	clinical	SAMEA2072912	GCA_022245445.1
Klebsiella pneumoniae	"86","86-sc-2013-05-22T14:16:59Z-1634980","ERS249017"	PDT000441088.1	Nepal	blood	clinical	SAMEA2072939	GCA_022245425.1
Klebsiella pneumoniae	"93","93-sc-2013-05-22T14:17:00Z-1634981","ERS249018"	PDT000441089.1	Nepal	blood	clinical	SAMEA2072913	GCA_022245405.1
Klebsiella pneumoniae	"120","120-sc-2013-05-22T14:17:09Z-1634989","ERS249026"	PDT000441096.1	Nepal	blood	clinical	SAMEA2072942	GCA_022245365.1
Klebsiella pneumoniae	"126","126-sc-2013-05-22T14:17:10Z-1634990","ERS249027"	PDT000441097.1	Nepal	blood	clinical	SAMEA2072919	GCA_022245305.1
Klebsiella pneumoniae	"127","127-sc-2013-05-22T14:17:12Z-1634991","ERS249028"	PDT000441098.1	Nepal	UVC tip	clinical	SAMEA2072920	GCA_022245325.1
Klebsiella pneumoniae	"131","131-sc-2013-05-22T14:17:13Z-1634992","ERS249029"	PDT000441099.1	Nepal	sputum	clinical	SAMEA2072943	GCA_022245265.1
Klebsiella pneumoniae	"132","132-sc-2013-05-22T14:17:14Z-1634993","ERS249030"	PDT000441100.1	Nepal	blood	clinical	SAMEA2072921	GCA_022245245.1
Klebsiella pneumoniae	"448","448-sc-2013-05-22T14:18:11Z-1635048","ERS249085"	PDT000441155.1	Nepal	urine	clinical	SAMEA2073316	GCA_022244385.1
Klebsiella pneumoniae	"486","486-sc-2013-05-22T14:18:15Z-1635052","ERS249089"	PDT000441159.1	Nepal	Pus	clinical	SAMEA2073320	GCA_022244345.1
Klebsiella pneumoniae	"524","524-sc-2013-05-22T14:18:23Z-1635060","ERS249097"	PDT000441167.1	Nepal	Catheter tip	clinical	SAMEA2073328	GCA_022244245.1
Klebsiella pneumoniae	"GEO_28_Down_A"	PDT000441366.1	USA	water		SAMN09289742	GCA_004024285.1
Klebsiella pneumoniae	"202_M1D0-sc-1865250","ERS407324","Klebsiella pneumoniae RH201202"	PDT000441388.1				SAMEA2376322	GCA_022243925.1
Klebsiella pneumoniae	"202_M2D0-sc-1865251","ERS407325","Klebsiella pneumoniae RH201202"	PDT000441389.1				SAMEA2376323	GCA_022243905.1
Klebsiella pneumoniae	"202_M1D3_COL-sc-1865256","ERS407330","Klebsiella pneumoniae RH201202"	PDT000441394.1				SAMEA2376328	GCA_022243805.1
Klebsiella pneumoniae	"202_M2D3_COL-sc-1865257","ERS407331","Klebsiella pneumoniae RH201202"	PDT000441395.1				SAMEA2376329	GCA_022243825.1
Klebsiella pneumoniae	"202_M1D3_CAAB-sc-1865262","ERS407336","Klebsiella pneumoniae RH201202"	PDT000441400.1				SAMEA2376334	GCA_022243705.1
Klebsiella pneumoniae	"202_M2D3_CAAB-sc-1865263","ERS407337","Klebsiella pneumoniae RH201202"	PDT000441401.1				SAMEA2376335	GCA_022243785.1
Klebsiella pneumoniae	"202_M1D3_CA-sc-1865268","ERS407342","Klebsiella pneumoniae RH201202"	PDT000441406.1				SAMEA2376340	GCA_022242865.1
Klebsiella pneumoniae	"202_M2D3_CA-sc-1865269","ERS407343","Klebsiella pneumoniae RH201202"	PDT000441407.1				SAMEA2376341	GCA_022242825.1
Klebsiella pneumoniae	"202_M2D5_COL-sc-1865275","ERS407349","Klebsiella pneumoniae RH201202"	PDT000441413.1				SAMEA2376347	GCA_022242785.1
Klebsiella pneumoniae	"202_M1D5_CAAB-sc-1865280","ERS407354","Klebsiella pneumoniae RH201202"	PDT000441418.1				SAMEA2376352	GCA_022242805.1
Klebsiella pneumoniae	"202_M2D5_CAAB-sc-1865281","ERS407355","Klebsiella pneumoniae RH201202"	PDT000441419.1				SAMEA2376353	GCA_022242685.1
Klebsiella pneumoniae	"202_M1D5_CA-sc-1865286","ERS407360","Klebsiella pneumoniae RH201202"	PDT000441424.1				SAMEA2376358	GCA_022242665.1
Klebsiella pneumoniae	"202_M1D10_CA-sc-1865298","ERS407372","Klebsiella pneumoniae RH201202"	PDT000441436.1				SAMEA2376370	GCA_022242465.1
Klebsiella pneumoniae	"202_M2D10_CA-sc-1865299","ERS407373","Klebsiella pneumoniae RH201202"	PDT000441437.1				SAMEA2376371	GCA_022242505.1
Klebsiella pneumoniae	"ERS407377","Klebsiella pneumoniae RH201202","RH201202_Kp-sc-1865303"	PDT000441441.1				SAMEA2376375	GCA_022242425.1
Klebsiella pneumoniae	"ERS407378","Klebsiella pneumoniae RH201203","RH201203_Kp-sc-1865304"	PDT000441442.1				SAMEA2376376	GCA_022242485.1
Klebsiella pneumoniae	"202_M1_SingD1_COL128-sc-1865336","ERS407410","Klebsiella pneumoniae RH201202"	PDT000441474.1				SAMEA2376408	GCA_022242325.1
Klebsiella pneumoniae	"1142","334/15","ERS1477106","clinical isolate"	PDT000441646.1	Germany	urine	clinical	SAMEA29243668	GCA_022239305.1
Klebsiella pneumoniae	"1143","336/15","ERS1477107","clinical isolate"	PDT000441647.1	Germany	tracheal secretion	clinical	SAMEA29244418	GCA_022239255.1
Klebsiella pneumoniae	"1144","338/15","ERS1477108","clinical isolate"	PDT000441648.1	Germany	anal swab	clinical	SAMEA29245168	GCA_022239285.1
Klebsiella pneumoniae	"1145","339/15","ERS1477109","clinical isolate"	PDT000441649.1	Germany	anal swab	clinical	SAMEA29245918	GCA_022239125.1
Klebsiella pneumoniae	"1146","340/15","ERS1477110","clinical isolate"	PDT000441650.1	Germany	rectal swab	clinical	SAMEA29246668	GCA_022239225.1
Klebsiella pneumoniae	"ERS1740805","c5486ca0-36e8-11e7-bc2e-3c4a9275d6c8"	PDT000441741.1				SAMEA104076912
Klebsiella pneumoniae	"ERS1740819","c6124c50-36e8-11e7-bc2e-3c4a9275d6c8"	PDT000441755.1				SAMEA104076926
Klebsiella pneumoniae	"ERS1740820","c61f92c0-36e8-11e7-bc2e-3c4a9275d6c8"	PDT000441756.1				SAMEA104076927
Klebsiella pneumoniae	"ERS1740821","c62cb220-36e8-11e7-bc2e-3c4a9275d6c8"	PDT000441757.1				SAMEA104076928
Klebsiella pneumoniae	"ERS1740822","c6376080-36e8-11e7-bc2e-3c4a9275d6c8"	PDT000441758.1				SAMEA104076929
Klebsiella pneumoniae	"ERS1740823","c6414b90-36e8-11e7-bc2e-3c4a9275d6c8"	PDT000441759.1				SAMEA104076930
Klebsiella pneumoniae	"ERS1740824","c64ae880-36e8-11e7-bc2e-3c4a9275d6c8"	PDT000441760.1				SAMEA104076931
Klebsiella pneumoniae	"ERS1740825","c6560c10-36e8-11e7-bc2e-3c4a9275d6c8"	PDT000441761.1				SAMEA104076932
Klebsiella pneumoniae	"ERS1740826","c65fd010-36e8-11e7-bc2e-3c4a9275d6c8"	PDT000441762.1				SAMEA104076933
Klebsiella pneumoniae	"ERS1740828","c678fd60-36e8-11e7-bc2e-3c4a9275d6c8"	PDT000441764.1				SAMEA104076935
Klebsiella pneumoniae	"ERS1740829","c682c160-36e8-11e7-bc2e-3c4a9275d6c8"	PDT000441765.1				SAMEA104076936
Klebsiella pneumoniae	"ERS1740830","c68c8560-36e8-11e7-bc2e-3c4a9275d6c8"	PDT000441766.1				SAMEA104076937
Klebsiella pneumoniae	"ERS1740866","cdcdd220-36e8-11e7-bc2e-3c4a9275d6c8"	PDT000441802.1				SAMEA104076973
Klebsiella pneumoniae	"ERS1740873","ce14ed40-36e8-11e7-bc2e-3c4a9275d6c8"	PDT000441809.1				SAMEA104076980
Klebsiella pneumoniae	"ERS1740874","ce1e8a30-36e8-11e7-bc2e-3c4a9275d6c8"	PDT000441810.1				SAMEA104076981
Klebsiella pneumoniae	"ERS1741109","e1f1eb10-36e8-11e7-bc2e-3c4a9275d6c8"	PDT000442033.1				SAMEA104077216
Klebsiella pneumoniae	"4552909-sc-2293351","ERS717404"	PDT000442179.1				SAMEA3375642
Klebsiella pneumoniae	"4455550-sc-2293360","ERS717413"	PDT000442188.1				SAMEA3375651
Klebsiella pneumoniae	"4859612-sc-2293369","ERS717422"	PDT000442197.1				SAMEA3375660
Klebsiella pneumoniae	"6533645-sc-2293376","ERS717429"	PDT000442202.1				SAMEA3375667
Klebsiella pneumoniae	"6334725-sc-2293377","ERS717430"	PDT000442203.1				SAMEA3375668
Klebsiella pneumoniae	"5240651-sc-2293378","ERS717431"	PDT000442204.1				SAMEA3375669
Klebsiella pneumoniae	"4941726-sc-2293379","ERS717432"	PDT000442205.1				SAMEA3375670
Klebsiella pneumoniae	"6175670-sc-2293385","ERS717438"	PDT000442211.1				SAMEA3375676
Klebsiella pneumoniae	"ERS1511954","ME160157"	PDT000442221.1	Ireland	human	clinical	SAMEA55379668	GCA_022236945.1
Klebsiella pneumoniae	"ERS1532241","ME160178"	PDT000442237.1	Ireland	human	clinical	SAMEA70594918	GCA_022236305.1
Klebsiella pneumoniae	"ERS1532242","ME160189"	PDT000442238.1	Ireland	human	clinical	SAMEA70595668	GCA_022236325.1
Klebsiella pneumoniae	"ERS1532243","ME160190"	PDT000442239.1	Ireland	human	clinical	SAMEA70596418	GCA_022236285.1
Klebsiella pneumoniae	"ERS1532244","ME160222"	PDT000442243.1	Ireland	human	clinical	SAMEA70597168	GCA_022236245.1
Klebsiella pneumoniae	"ERS1555390","ME160246"	PDT000442247.1	Ireland	human	clinical	SAMEA87956668	GCA_022236125.1
Klebsiella pneumoniae	"ERS1555392","ME160255"	PDT000442249.1	Ireland	human	clinical	SAMEA87958168	GCA_022236085.1
Klebsiella pneumoniae	"ERS1555953","ME160191"	PDT000442256.1	Ireland	human	clinical	SAMEA88378918	GCA_022235985.1
Klebsiella pneumoniae	"ERS1555954","ME160192"	PDT000442257.1	Ireland	human	clinical	SAMEA88379668	GCA_022235965.1
Klebsiella pneumoniae	"ERS1555955","ME160193"	PDT000442258.1	Ireland	human	clinical	SAMEA88380418	GCA_022235945.1
Klebsiella pneumoniae	"ERS1555956","ME160205"	PDT000442259.1	Ireland	human	clinical	SAMEA88381168	GCA_022235925.1
Klebsiella pneumoniae	"ERS1739785","ME160177"	PDT000442280.1	Ireland	human	clinical	SAMEA104075892	GCA_022235615.1
Klebsiella pneumoniae	"ERS1739786","ME160427"	PDT000442281.1	Ireland	human	clinical	SAMEA104075893	GCA_022235585.1
Klebsiella pneumoniae	"ERS1739787","ME160632"	PDT000442282.1	Ireland	human	clinical	SAMEA104075894	GCA_022235565.1
Klebsiella pneumoniae	"ERS1739812","ME160577"	PDT000442283.1	Ireland	human	clinical	SAMEA104075919	GCA_022235545.1
Klebsiella pneumoniae	"ERS1887874","ME170303"	PDT000442286.1	Ireland	human	clinical	SAMEA104228856	GCA_022235485.1
Klebsiella pneumoniae	"ERS1892207","ME160891"	PDT000442296.1	Ireland	human	clinical	SAMEA104233189	GCA_022235365.1
Klebsiella pneumoniae	"ERS1914834","ME160898Q"	PDT000442299.1	Ireland	human	clinical	SAMEA104289856	GCA_022235305.1
Klebsiella pneumoniae	"ERS1914835","ME160915Y"	PDT000442300.1	Ireland	human	clinical	SAMEA104289857	GCA_022235285.1
Klebsiella pneumoniae	"ERS1914836","ME160918A"	PDT000442301.1	Ireland	human	clinical	SAMEA104289858	GCA_022235265.1
Klebsiella pneumoniae	"ERS1914837","ME160919F"	PDT000442302.1	Ireland	human	clinical	SAMEA104289859	GCA_022235245.1
Klebsiella pneumoniae	"ERS1932956","ME170908C"	PDT000442313.1	Ireland	human	clinical	SAMEA104307978	GCA_022235025.1
Klebsiella pneumoniae	"1707100","SRS3206220"	PDT000442755.1	Serbia	not collected	clinical	SAMN08895677	GCA_022234505.1
Klebsiella pneumoniae	"1707099","SRS3206219"	PDT000442756.1	Serbia	not collected	clinical	SAMN08895676	GCA_022234485.1
Klebsiella pneumoniae	"327","ERS2489048","Klebsiella pneumoniae"	PDT000442987.1	Viet Nam	blood	clinical	SAMEA4668433	GCA_022233385.1
Klebsiella pneumoniae	"329","ERS2489050","Klebsiella pneumoniae"	PDT000442989.1	Viet Nam	blood	clinical	SAMEA4668435	GCA_022233365.1
Klebsiella pneumoniae	"ERS1785046","SAMPLE_WTCHG_377465_214167"	PDT000444848.1				SAMEA104121153
Klebsiella pneumoniae	"ERS1785047","SAMPLE_WTCHG_377465_215179"	PDT000444849.1				SAMEA104121154
Klebsiella pneumoniae	"ERS1785048","SAMPLE_WTCHG_377465_216191"	PDT000444850.1				SAMEA104121155
Klebsiella pneumoniae	"ERS1785049","SAMPLE_WTCHG_377465_217108"	PDT000444851.1				SAMEA104121156
Klebsiella pneumoniae	"ERS1785050","SAMPLE_WTCHG_377465_218120"	PDT000444852.1				SAMEA104121157
Klebsiella pneumoniae	"ERS1785051","SAMPLE_WTCHG_377465_219132"	PDT000444853.1				SAMEA104121158
Klebsiella pneumoniae	"ERS1785052","SAMPLE_WTCHG_377465_220144"	PDT000444854.1				SAMEA104121159
Klebsiella pneumoniae	"ERS1785053","SAMPLE_WTCHG_377465_221156"	PDT000444855.1				SAMEA104121160
Klebsiella pneumoniae	"ERS1785054","SAMPLE_WTCHG_377465_222168"	PDT000444856.1				SAMEA104121161
Klebsiella pneumoniae	"ERS1785055","SAMPLE_WTCHG_377465_223180"	PDT000444857.1				SAMEA104121162
Klebsiella pneumoniae	"ERS1785056","SAMPLE_WTCHG_377465_224192"	PDT000444858.1				SAMEA104121163
Klebsiella pneumoniae	"ERS1785057","SAMPLE_WTCHG_377465_225109"	PDT000444859.1				SAMEA104121164
Klebsiella pneumoniae	"ERS1785058","SAMPLE_WTCHG_377465_226121"	PDT000444860.1				SAMEA104121165
Klebsiella pneumoniae	"ERS1785059","SAMPLE_WTCHG_377465_227133"	PDT000444861.1				SAMEA104121166
Klebsiella pneumoniae	"ERS1785060","SAMPLE_WTCHG_377465_228145"	PDT000444862.1				SAMEA104121167
Klebsiella pneumoniae	"ERS1785061","SAMPLE_WTCHG_377465_229157"	PDT000444863.1				SAMEA104121168
Klebsiella pneumoniae	"ERS1785062","SAMPLE_WTCHG_377465_230169"	PDT000444864.1				SAMEA104121169
Klebsiella pneumoniae	"ERS1785063","SAMPLE_WTCHG_377465_231181"	PDT000444865.1				SAMEA104121170
Klebsiella pneumoniae	"ERS1785064","SAMPLE_WTCHG_377465_232193"	PDT000444866.1				SAMEA104121171
Klebsiella pneumoniae	"ERS1785065","SAMPLE_WTCHG_377465_233110"	PDT000444867.1				SAMEA104121172
Klebsiella pneumoniae	"ERS1785066","SAMPLE_WTCHG_377465_234122"	PDT000444868.1				SAMEA104121173
Klebsiella pneumoniae	"ERS1785067","SAMPLE_WTCHG_377465_235134"	PDT000444869.1				SAMEA104121174
Klebsiella pneumoniae	"ERS2075918","SAMPLE_WTCHG_447699_214130"	PDT000444957.1				SAMEA104457976
Klebsiella pneumoniae	"ERS2076019","SAMPLE_WTCHG_447699_264185"	PDT000445058.1				SAMEA104458077
Klebsiella pneumoniae	"ERS2076026","SAMPLE_WTCHG_447699_268138"	PDT000445065.1				SAMEA104458084
Klebsiella pneumoniae	"N13-00850","SRS2296806"	PDT000445955.1	Canada		clinical	SAMN07255197	GCA_022230785.1
Klebsiella pneumoniae	"N12-02143","SRS2296789"	PDT000445972.1	Canada		clinical	SAMN07255183	GCA_022230485.1
Klebsiella pneumoniae	"N13-00806","SRS2296776"	PDT000445985.1	Canada		clinical	SAMN07255184	GCA_022230385.1
Klebsiella pneumoniae	"N14-00707","SRS2296745"	PDT000446016.1	Canada		clinical	SAMN07255206	GCA_022230145.1
Klebsiella pneumoniae	"SRS2900418","ST15","VN909B"	PDT000459611.1	Viet Nam: Hanoi	Tracheal fluid	clinical	SAMN08400019	GCA_022329685.1
Klebsiella pneumoniae	"SRS2900417","ST15","VN908B"	PDT000459612.1	Viet Nam: Hanoi	Tracheal fluid	clinical	SAMN08400018	GCA_022329645.1
Klebsiella pneumoniae	"738-3DZ2-22B"	PDT000460326.1	China: Shandong	cloaca swabs from commercial farm		SAMN08998650	GCA_004127345.1
Klebsiella pneumoniae	"3DZ3F16B"	PDT000460328.1	China: Shandong	cloaca swabs from commercial farm		SAMN08998659	GCA_004127375.1
Klebsiella pneumoniae	"OD29B"	PDT000460335.1	China: Shandong	commercial chicken farm		SAMN08998658	GCA_004127515.1
Klebsiella pneumoniae	"DZ2-21B"	PDT000460336.1	China: Shandong	cloaca swabs from commercial farm		SAMN08998656	GCA_004127485.1
Klebsiella pneumoniae	"DZ2-29B"	PDT000460338.1	China: Shandong	cloaca swabs from commercial farm		SAMN08998649	GCA_004127585.1
Klebsiella pneumoniae	"779-DZ2-28B"	PDT000460341.1	China: Shandong	cloaca swabs from commercial farm		SAMN08998645	GCA_004127625.1
Klebsiella pneumoniae	"DZ2-11B2"	PDT000460342.1	China: Shandong	cloaca swabs from commercial farm		SAMN08998647	GCA_004127615.1
Klebsiella pneumoniae	"GF24B"	PDT000460343.1	China: Shandong	commercial chicken farm		SAMN08998639	GCA_004127685.1
Klebsiella pneumoniae	"775-DZ2-4B"	PDT000460345.1	China: Shandong	cloaca swabs from commercial farm		SAMN08998653	GCA_004127705.1
Klebsiella pneumoniae	"3DZ2-7B"	PDT000460348.1	China: Shandong	cloaca swabs from commercial farm		SAMN08998652	GCA_004127715.1
Klebsiella pneumoniae	"DZ2-11B1"	PDT000460349.1	China: Shandong	cloaca swabs from commercial farm		SAMN08998646	GCA_004127795.1
Klebsiella pneumoniae	"DZ3-14B"	PDT000460351.1	China: Shandong	cloaca swabs from commercial farm		SAMN08998643	GCA_004127845.1
Klebsiella pneumoniae	"CCRI-22199","SRS5105479"	PDT000460519.1	Canada:Quebec City	anal sample	clinical	SAMN09692822	GCA_004141975.1
Klebsiella pneumoniae	"CR5","K.pneumoniae-CR5"	PDT000468095.1	United Kingdom		clinical	SAMN10907304	GCA_004208865.1
Klebsiella pneumoniae	"MGF019"	PDT000469334.1	Malaysia: Johor	urine	clinical	SAMN10956215	GCA_004294635.1
Klebsiella pneumoniae	"MGF004"	PDT000469335.1	Malaysia: Johor	urine	clinical	SAMN10956211	GCA_004294655.1
Klebsiella pneumoniae	"MGF002"	PDT000469336.1	Malaysia: Johor	urine	clinical	SAMN10956210	GCA_004294665.1
Klebsiella pneumoniae	"MGF018"	PDT000469337.1	Malaysia: Johor	urine	clinical	SAMN10956214	GCA_004294685.1
Klebsiella pneumoniae	"MGF009"	PDT000469339.1	Malaysia: Johor	urine	clinical	SAMN10956212	GCA_004294745.1
Klebsiella pneumoniae	"MGF001"	PDT000469340.1	Malaysia: Johor	urine	clinical	SAMN10956209	GCA_004294785.1
Klebsiella pneumoniae	"179-2","YH16015_S3-179-2"	PDT000473805.1	China	feces		SAMN10736447	GCA_004320565.1
Klebsiella pneumoniae	"307-1","YH16013_S1-307-1"	PDT000473806.1	China	feces		SAMN10736445	GCA_004320595.1
Klebsiella pneumoniae	"238-2","YH16017_S5-238-2"	PDT000473807.1	China	feces		SAMN10736449	GCA_004320625.1
Klebsiella pneumoniae	"QH35-1-1"	PDT000473808.1	China	feces		SAMN10736442	GCA_004320585.1
Klebsiella pneumoniae	"QH349-1-1"	PDT000473809.1	China	feces		SAMN10736441	GCA_004320615.1
Klebsiella pneumoniae	"QY2"	PDT000473810.1	China	fallen feather		SAMN10736444	GCA_004320605.1
Klebsiella pneumoniae	"QH300-3"	PDT000473811.1	China	feces		SAMN10736438	GCA_004320695.1
Klebsiella pneumoniae	"QH33-2"	PDT000473812.1	China	feces		SAMN10736439	GCA_004320685.1
Klebsiella pneumoniae	"QH288-1"	PDT000473813.1	China	feces		SAMN10736437	GCA_004320705.1
Klebsiella pneumoniae	"QH281-4"	PDT000473814.1	China	feces		SAMN10736435	GCA_004320715.1
Klebsiella pneumoniae	"QH283-2"	PDT000473815.1	China	feces		SAMN10736436	GCA_004320725.1
Klebsiella pneumoniae	"QH220-2-2-1"	PDT000473816.1	China	feces		SAMN10736430	GCA_004320805.1
Klebsiella pneumoniae	"QH273-2"	PDT000473817.1	China	feces		SAMN10736432	GCA_004320785.1
Klebsiella pneumoniae	"QH221-1"	PDT000473818.1	China	feces		SAMN10736431	GCA_004320795.1
Klebsiella pneumoniae	"QH1207"	PDT000473819.1	China	feces		SAMN10736427	GCA_004320825.1
Klebsiella pneumoniae	"QH153-2"	PDT000473820.1	China	feces		SAMN10736428	GCA_004320815.1
Klebsiella pneumoniae	"393-2"	PDT000473821.1	China	feces		SAMN10736425	GCA_004320885.1
Klebsiella pneumoniae	"360-1-1"	PDT000473822.1	China	feces		SAMN10736424	GCA_004320895.1
Klebsiella pneumoniae	"345-1-2"	PDT000473823.1	China	feces		SAMN10736422	GCA_004320905.1
Klebsiella pneumoniae	"334-2"	PDT000473824.1	China	feces		SAMN10736421	GCA_004320915.1
Klebsiella pneumoniae	"332"	PDT000473825.1	China	feces		SAMN10736420	GCA_004320955.1
Klebsiella pneumoniae	"311-2"	PDT000473826.1	China	feces		SAMN10736419	GCA_004320985.1
Klebsiella pneumoniae	"278-1"	PDT000473827.1	China	feces		SAMN10736415	GCA_004321005.1
Klebsiella pneumoniae	"273-1"	PDT000473828.1	China	feces		SAMN10736414	GCA_004321025.1
Klebsiella pneumoniae	"255-1"	PDT000473829.1	China	feces		SAMN10736411	GCA_004321035.1
Klebsiella pneumoniae	"241"	PDT000473830.1	China	feces		SAMN10736410	GCA_004321065.1
Klebsiella pneumoniae	"239-1"	PDT000473831.1	China	feces		SAMN10736409	GCA_004321095.1
Klebsiella pneumoniae	"225-2"	PDT000473832.1	China	feces		SAMN10736407	GCA_004321085.1
Klebsiella pneumoniae	"196-1-2"	PDT000473833.1	China	feces		SAMN10736406	GCA_004321125.1
Klebsiella pneumoniae	"307-1-2"	PDT000473834.1	China	feces		SAMN10736417	GCA_004320995.1
Klebsiella pneumoniae	"178-2-1"	PDT000473835.1	China	feces		SAMN10736404	GCA_004321165.1
Klebsiella pneumoniae	"QS2-1"	PDT000473836.1	China	soil surrounding migratory bird colonies		SAMN10736443	GCA_004321185.1
Klebsiella pneumoniae	"QH276-1-2"	PDT000473837.1	China	feces		SAMN10736434	GCA_004321255.1
Klebsiella pneumoniae	"179-1","YH16014_S2-179-1"	PDT000473838.1	China	feces		SAMN10736446	GCA_004321175.1
Klebsiella pneumoniae	"QH335-1"	PDT000473839.1	China	feces		SAMN10736440	GCA_004321225.1
Klebsiella pneumoniae	"238-1","YH16016_S4-238-1"	PDT000473840.1	China	feces		SAMN10736448	GCA_004321195.1
Klebsiella pneumoniae	"QH276-1-1"	PDT000473841.1	China	feces		SAMN10736433	GCA_004321285.1
Klebsiella pneumoniae	"QH208"	PDT000473842.1	China	feces		SAMN10736429	GCA_004321305.1
Klebsiella pneumoniae	"345-3"	PDT000473843.1	China	feces		SAMN10736423	GCA_004321325.1
Klebsiella pneumoniae	"308-4"	PDT000473844.1	China	feces		SAMN10736418	GCA_004321335.1
Klebsiella pneumoniae	"286-2"	PDT000473845.1	China	feces		SAMN10736416	GCA_004321365.1
Klebsiella pneumoniae	"400-2-1"	PDT000473846.1	China	feces		SAMN10736426	GCA_004321315.1
Klebsiella pneumoniae	"26-1"	PDT000473847.1	China	feces		SAMN10736412	GCA_004321405.1
Klebsiella pneumoniae	"268-1"	PDT000473848.1	China	feces		SAMN10736413	GCA_004321415.1
Klebsiella pneumoniae	"194"	PDT000473849.1	China	feces		SAMN10736405	GCA_004321435.1
Klebsiella pneumoniae	"230-3"	PDT000473850.1	China	feces		SAMN10736408	GCA_004321445.1
Klebsiella pneumoniae	"Klebsiella pneumoniae RJ1091","RJ1091"	PDT000480738.1	China: Shanghai	blood	clinical	SAMN11098709	GCA_004357805.1
Klebsiella pneumoniae	"Klebsiella pneumoniae RJ999","RJ999"	PDT000480739.1	China: Shanghai	blood	clinical	SAMN11098702	GCA_004357815.1
Klebsiella pneumoniae	"Klebsiella pneumoniae RJ1322","RJ1322"	PDT000480740.1	China: Shanghai	blood	clinical	SAMN11098710	GCA_004358085.1
Klebsiella pneumoniae	"MGF010","SRS4603814"	PDT000492488.1	Malaysia: Johor	urine	clinical	SAMN11366425	GCA_004795615.1
Klebsiella pneumoniae	"MGF006","SRS4603815"	PDT000492489.1	Malaysia: Johor	urine	clinical	SAMN11366423	GCA_004795625.1
Klebsiella pneumoniae	"77","GCID_CRE_0148","SRS4614194"	PDT000495873.1	Egypt: Tanta		clinical	SAMN11388485	GCA_004802845.1
Klebsiella pneumoniae	"48","GCID_CRE_0119","SRS4614160"	PDT000495874.1	Egypt: Tanta		clinical	SAMN11388459	GCA_004802905.1
Klebsiella pneumoniae	"46","GCID_CRE_0117","SRS4614157"	PDT000495875.1	Egypt: Tanta		clinical	SAMN11388457	GCA_004802835.1
Klebsiella pneumoniae	"50","GCID_CRE_0121","SRS4614158"	PDT000495876.1	Egypt: Tanta		clinical	SAMN11388461	GCA_004802955.1
Klebsiella pneumoniae	"47","GCID_CRE_0118","SRS4614155"	PDT000495878.1	Egypt: Tanta		clinical	SAMN11388458	GCA_004802995.1
Klebsiella pneumoniae	"52","GCID_CRE_0123","SRS4614159"	PDT000495879.1	Egypt: Tanta		clinical	SAMN11388463	GCA_004803035.1
Klebsiella pneumoniae	"62","GCID_CRE_0133","SRS4614169"	PDT000495882.1	Egypt: Tanta		clinical	SAMN11388470	GCA_004803085.1
Klebsiella pneumoniae	"51","GCID_CRE_0122","SRS4614161"	PDT000495883.1	Egypt: Tanta		clinical	SAMN11388462	GCA_004803095.1
Klebsiella pneumoniae	"76","GCID_CRE_0147","SRS4614188"	PDT000495884.1	Egypt: Tanta		clinical	SAMN11388484	GCA_004803145.1
Klebsiella pneumoniae	"49","GCID_CRE_0120","SRS4614156"	PDT000495885.1	Egypt: Tanta		clinical	SAMN11388460	GCA_004803185.1
Klebsiella pneumoniae	"63","GCID_CRE_0134","SRS4614168"	PDT000495887.1	Egypt: Tanta		clinical	SAMN11388471	GCA_004803235.1
Klebsiella pneumoniae	"60","GCID_CRE_0131","SRS4614166"	PDT000495888.1	Egypt: Tanta		clinical	SAMN11388468	GCA_004803325.1
Klebsiella pneumoniae	"64","GCID_CRE_0135","SRS4614171"	PDT000495889.1	Egypt: Tanta		clinical	SAMN11388472	GCA_004803335.1
Klebsiella pneumoniae	"61","GCID_CRE_0132","SRS4614165"	PDT000495891.1	Egypt: Tanta		clinical	SAMN11388469	GCA_004803395.1
Klebsiella pneumoniae	"52_biosam","SIKP047","SRS4636995"	PDT000495895.1	Thailand	stool	clinical	SAMN11399371	GCA_004830305.1
Klebsiella pneumoniae	"13_biosam","SIKP012","SRS4636869"	PDT000495896.1	Thailand	stool	clinical	SAMN11399368	GCA_004830275.1
Klebsiella pneumoniae	"86_biosam","SIKP078","SRS4637026"	PDT000495897.1	Thailand	urine	clinical	SAMN11399420	GCA_004830375.1
Klebsiella pneumoniae	"44_biosam","SIKP040","SRS4636987"	PDT000495898.1	Thailand	stool	clinical	SAMN11399334	GCA_004830365.1
Klebsiella pneumoniae	"51_biosam","SIKP046","SRS4636996"	PDT000495899.1	Thailand	stool	clinical	SAMN11399372	GCA_004830405.1
Klebsiella pneumoniae	"9_biosam","SIKP008","SRS4636877"	PDT000495900.1	Thailand	stool	clinical	SAMN11399325	GCA_004830395.1
Klebsiella pneumoniae	"21_biosam","SIKP020","SRS4636887"	PDT000495901.1	Thailand	stool	clinical	SAMN11399359	GCA_004830435.1
Klebsiella pneumoniae	"39_biosam","SIKP037","SRS4636989"	PDT000495902.1	Thailand	stool	clinical	SAMN11399337	GCA_004830385.1
Klebsiella pneumoniae	"90_biosam","SIKP082","SRS4637038"	PDT000495904.1	Thailand	urine	clinical	SAMN11399416	GCA_004830495.1
Klebsiella pneumoniae	"95_biosam","SIKP087","SRS4637049"	PDT000495906.1	Thailand	urine	clinical	SAMN11399411	GCA_004830515.1
Klebsiella pneumoniae	"103_biosam","SIKP095","SRS4637054"	PDT000495907.1	Thailand	stool	clinical	SAMN11419421	GCA_004830525.1
Klebsiella pneumoniae	"93_biosam","SIKP085","SRS4637043"	PDT000495908.1	Thailand	urine	clinical	SAMN11399413	GCA_004830585.1
Klebsiella pneumoniae	"100_biosam","SIKP092","SRS4637052"	PDT000495910.1	Thailand	stool	clinical	SAMN11419357	GCA_004830605.1
Klebsiella pneumoniae	"84_biosam","SIKP076","SRS4637033"	PDT000495911.1	Thailand	sputum	clinical	SAMN11399422	GCA_004830615.1
Klebsiella pneumoniae	"97_biosam","SIKP089","SRS4637042"	PDT000495914.1	Thailand	urine	clinical	SAMN11399409	GCA_004830665.1
Klebsiella pneumoniae	"3_biosam","SIKP003","SRS4636866"	PDT000495916.1	Thailand	stool	clinical	SAMN11399330	GCA_004830715.1
Klebsiella pneumoniae	"42_biosam","SIKP038","SRS4636992"	PDT000495917.1	Thailand	stool	clinical	SAMN11399336	GCA_004830745.1
Klebsiella pneumoniae	"14_biosam","SIKP013","SRS4636875"	PDT000495918.1	Thailand	stool	clinical	SAMN11399367	GCA_004830755.1
Klebsiella pneumoniae	"43_biosam","SIKP039","SRS4636991"	PDT000495919.1	Thailand	stool	clinical	SAMN11399335	GCA_004830785.1
Klebsiella pneumoniae	"4_biosam","SIKP004","SRS4636884"	PDT000495921.1	Thailand	stool	clinical	SAMN11399329	GCA_004830815.1
Klebsiella pneumoniae	"53_biosam","SIKP048","SRS4637004"	PDT000495922.1	Thailand	sputum	clinical	SAMN11399401	GCA_004830845.1
Klebsiella pneumoniae	"47_biosam","SIKP042","SRS4636997"	PDT000495924.1	Thailand	stool	clinical	SAMN11399377	GCA_004830885.1
Klebsiella pneumoniae	"23_biosam","SIKP022","SRS4636894"	PDT000495925.1	Thailand	stool	clinical	SAMN11399356	GCA_004830925.1
Klebsiella pneumoniae	"5_biosam","SIKP005","SRS4636871"	PDT000495926.1	Thailand	stool	clinical	SAMN11399328	GCA_004830915.1
Klebsiella pneumoniae	"8_biosam","SIKP007","SRS4636883"	PDT000495927.1	Thailand	stool	clinical	SAMN11399326	GCA_004830945.1
Klebsiella pneumoniae	"6_biosam","SIKP006","SRS4636878"	PDT000495928.1	Thailand	stool	clinical	SAMN11399327	GCA_004830965.1
Klebsiella pneumoniae	"10_biosam","SIKP009","SRS4636868"	PDT000495929.1	Thailand	stool	clinical	SAMN11399324	GCA_004830985.1
Klebsiella pneumoniae	"20_biosam","SIKP019","SRS4636890"	PDT000495930.1	Thailand	stool	clinical	SAMN11399360	GCA_004831005.1
Klebsiella pneumoniae	"24_biosam","SIKP023","SRS4636895"	PDT000495931.1	Thailand	stool	clinical	SAMN11399355	GCA_004831045.1
Klebsiella pneumoniae	"82_biosam","SIKP074","SRS4637032"	PDT000495932.1	Thailand	sputum	clinical	SAMN11399424	GCA_004831065.1
Klebsiella pneumoniae	"22_biosam","SIKP021","SRS4636899"	PDT000495935.1	Thailand	stool	clinical	SAMN11399357	GCA_004831125.1
Klebsiella pneumoniae	"99_biosam","SIKP091","SRS4637053"	PDT000495937.1	Thailand	stool	clinical	SAMN11399407	GCA_004831185.1
Klebsiella pneumoniae	"29_biosam","SIKP028","SRS4636984"	PDT000495940.1	Thailand	stool	clinical	SAMN11399350	GCA_004831255.1
Klebsiella pneumoniae	"76_biosam","SIKP070","SRS4637028"	PDT000495942.1	Thailand	sputum	clinical	SAMN11399379	GCA_004831285.1
Klebsiella pneumoniae	"83_biosam","SIKP075","SRS4637024"	PDT000495944.1	Thailand	sputum	clinical	SAMN11399423	GCA_004831355.1
Klebsiella pneumoniae	"77_biosam","SIKP071","SRS4637029"	PDT000495946.1	Thailand	sputum	clinical	SAMN11399378	GCA_004831385.1
Klebsiella pneumoniae	"28_biosam","SIKP027","SRS4636898"	PDT000495947.1	Thailand	stool	clinical	SAMN11399351	GCA_004831405.1
Klebsiella pneumoniae	"78_biosam","SIKP072","SRS4637030"	PDT000495948.1	Thailand	sputum	clinical	SAMN11399426	GCA_004831425.1
Klebsiella pneumoniae	"88_biosam","SIKP080","SRS4637048"	PDT000495949.1	Thailand	urine	clinical	SAMN11399418	GCA_004831455.1
Klebsiella pneumoniae	"79_biosam","SIKP073","SRS4637025"	PDT000495950.1	Thailand	sputum	clinical	SAMN11399425	GCA_004831485.1
Klebsiella pneumoniae	"98_biosam","SIKP090","SRS4637058"	PDT000495951.1	Thailand	stool	clinical	SAMN11399408	GCA_004831465.1
Klebsiella pneumoniae	"166_biosam","SIKP157","SRS4639136"	PDT000495952.1	Thailand	sputum	clinical	SAMN11399461	GCA_004831495.1
Klebsiella pneumoniae	"167_biosam","SIKP158","SRS4639155"	PDT000495953.1	Thailand	sputum	clinical	SAMN11399460	GCA_004831525.1
Klebsiella pneumoniae	"168_biosam","SIKP159","SRS4639154"	PDT000495954.1	Thailand	sputum	clinical	SAMN11399459	GCA_004831555.1
Klebsiella pneumoniae	"69_biosam","SIEB064","SRS4637018"	PDT000495955.1	Thailand	sputum	clinical	SAMN11399385	GCA_004831565.1
Klebsiella pneumoniae	"94_biosam","SIKP086","SRS4637050"	PDT000495956.1	Thailand	urine	clinical	SAMN11399412	GCA_004831595.1
Klebsiella pneumoniae	"56_biosam","SIKP051","SRS4637002"	PDT000495957.1	Thailand	sputum	clinical	SAMN11399398	GCA_004831585.1
Klebsiella pneumoniae	"87_biosam","SIKP079","SRS4637027"	PDT000495958.1	Thailand	urine	clinical	SAMN11399419	GCA_004831635.1
Klebsiella pneumoniae	"101_biosam","SIKP093","SRS4637035"	PDT000495959.1	Thailand	stool	clinical	SAMN11399406	GCA_004831665.1
Klebsiella pneumoniae	"85_biosam","SIKP077","SRS4637031"	PDT000495960.1	Thailand	urine	clinical	SAMN11399421	GCA_004831655.1
Klebsiella pneumoniae	"61_biosam","SIKP056","SRS4637010"	PDT000495961.1	Thailand	sputum	clinical	SAMN11399393	GCA_004831675.1
Klebsiella pneumoniae	"62_biosam","SIKP057","SRS4637015"	PDT000495962.1	Thailand	sputum	clinical	SAMN11399392	GCA_004831695.1
Klebsiella pneumoniae	"96_biosam","SIKP088","SRS4637061"	PDT000495963.1	Thailand	urine	clinical	SAMN11399410	GCA_004831735.1
Klebsiella pneumoniae	"135_biosam","SIKP126","SRS4639118"	PDT000495964.1	Thailand	stool	clinical	SAMN11399432	GCA_004831765.1
Klebsiella pneumoniae	"104_biosam","SIKP096","SRS4637041"	PDT000495966.1	Thailand	stool	clinical	SAMN11419420	GCA_004831775.1
Klebsiella pneumoniae	"74_biosam","SIKP069","SRS4637020"	PDT000495967.1	Thailand	sputum	clinical	SAMN11399380	GCA_004831835.1
Klebsiella pneumoniae	"105_biosam","SIKP097","SRS4637055"	PDT000495968.1	Thailand	stool	clinical	SAMN11419418	GCA_004831815.1
Klebsiella pneumoniae	"102_biosam","SIKP094","SRS4637047"	PDT000495969.1	Thailand	stool	clinical	SAMN11399405	GCA_004831845.1
Klebsiella pneumoniae	"89_biosam","SIKP081","SRS4637051"	PDT000495970.1	Thailand	urine	clinical	SAMN11399417	GCA_004831855.1
Klebsiella pneumoniae	"57_biosam","SIKP052","SRS4637001"	PDT000495972.1	Thailand	sputum	clinical	SAMN11399397	GCA_004831915.1
Klebsiella pneumoniae	"60_biosam","SIKP055","SRS4637013"	PDT000495973.1	Thailand	sputum	clinical	SAMN11399394	GCA_004831925.1
Klebsiella pneumoniae	"54_biosam","SIKP049","SRS4637006"	PDT000495974.1	Thailand	sputum	clinical	SAMN11399400	GCA_004831945.1
Klebsiella pneumoniae	"65_biosam","SIKP060","SRS4637008"	PDT000495975.1	Thailand	sputum	clinical	SAMN11399389	GCA_004831955.1
Klebsiella pneumoniae	"138_biosam","SIKP129","SRS4639127"	PDT000495976.1	Thailand	stool	clinical	SAMN11399429	GCA_004831985.1
Klebsiella pneumoniae	"136_biosam","SIKP127","SRS4639124"	PDT000495977.1	Thailand	stool	clinical	SAMN11399431	GCA_004832005.1
Klebsiella pneumoniae	"134_biosam","SIKP125","SRS4639119"	PDT000495978.1	Thailand	stool	clinical	SAMN11399433	GCA_004832035.1
Klebsiella pneumoniae	"58_biosam","SIKP053","SRS4637003"	PDT000495979.1	Thailand	sputum	clinical	SAMN11399396	GCA_004832025.1
Klebsiella pneumoniae	"59_biosam","SIKP054","SRS4637014"	PDT000495980.1	Thailand	sputum	clinical	SAMN11399395	GCA_004832065.1
Klebsiella pneumoniae	"68_biosam","SIKP063","SRS4637021"	PDT000495982.1	Thailand	sputum	clinical	SAMN11399386	GCA_004832105.1
Klebsiella pneumoniae	"64_biosam","SIKP059","SRS4637011"	PDT000495983.1	Thailand	sputum	clinical	SAMN11399390	GCA_004832145.1
Klebsiella pneumoniae	"55_biosam","SIKP050","SRS4637005"	PDT000495984.1	Thailand	sputum	clinical	SAMN11399399	GCA_004832135.1
Klebsiella pneumoniae	"63_biosam","SIKP058","SRS4637009"	PDT000495985.1	Thailand	sputum	clinical	SAMN11399391	GCA_004832165.1
Klebsiella pneumoniae	"137_biosam","SIKP128","SRS4639122"	PDT000495986.1	Thailand	stool	clinical	SAMN11399430	GCA_004832175.1
Klebsiella pneumoniae	"165_biosam","SIKP156","SRS4639148"	PDT000495988.1	Thailand	sputum	clinical	SAMN11399462	GCA_004832255.1
Klebsiella pneumoniae	"160_biosam","SIKP151","SRS4639160"	PDT000495989.1	Thailand	stool	clinical	SAMN11399467	GCA_004832265.1
Klebsiella pneumoniae	"126_biosam","SIKP117","SRS4637078"	PDT000495990.1	Thailand	stool	clinical	SAMN11399441	GCA_004832285.1
Klebsiella pneumoniae	"N32_biosam","SIKP196","SRS4639607"	PDT000495991.1	Thailand	blood	clinical	SAMN11399744	GCA_004832275.1
Klebsiella pneumoniae	"N31_biosam","SIKP195","SRS4639609"	PDT000495992.1	Thailand	blood	clinical	SAMN11399745	GCA_004832315.1
Klebsiella pneumoniae	"156_biosam","SIKP147","SRS4639162"	PDT000495993.1	Thailand	stool	clinical	SAMN11399470	GCA_004832395.1
Klebsiella pneumoniae	"150_biosam","SIKP141","SRS4639157"	PDT000495994.1	Thailand	stool	clinical	SAMN11399476	GCA_004832385.1
Klebsiella pneumoniae	"113_biosam","SIKP104","SRS4637045"	PDT000495995.1	Thailand	stool	clinical	SAMN11399453	GCA_004832355.1
Klebsiella pneumoniae	"129_biosam","SIKP120","SRS4637075"	PDT000495996.1	Thailand	stool	clinical	SAMN11399438	GCA_004832375.1
Klebsiella pneumoniae	"152_biosam","SIKP143","SRS4639132"	PDT000495997.1	Thailand	stool	clinical	SAMN11399474	GCA_004832445.1
Klebsiella pneumoniae	"153_biosam","SIKP144","SRS4639140"	PDT000495998.1	Thailand	stool	clinical	SAMN11399473	GCA_004832455.1
Klebsiella pneumoniae	"146_biosam","SIKP137","SRS4639121"	PDT000495999.1	Thailand	stool	clinical	SAMN11399480	GCA_004832465.1
Klebsiella pneumoniae	"141_biosam","SIKP132","SRS4639128"	PDT000496000.1	Thailand	stool	clinical	SAMN11399485	GCA_004832485.1
Klebsiella pneumoniae	"148_biosam","SIKP139","SRS4639144"	PDT000496001.1	Thailand	stool	clinical	SAMN11399478	GCA_004832475.1
Klebsiella pneumoniae	"143_biosam","SIKP134","SRS4639151"	PDT000496002.1	Thailand	stool	clinical	SAMN11399483	GCA_004832525.1
Klebsiella pneumoniae	"142_biosam","SIKP133","SRS4639123"	PDT000496003.1	Thailand	stool	clinical	SAMN11399484	GCA_004832565.1
Klebsiella pneumoniae	"N27_biosam","SIKP191","SRS4639601"	PDT000496004.1	Thailand	blood	clinical	SAMN11399723	GCA_004832555.1
Klebsiella pneumoniae	"158_biosam","SIKP149","SRS4639159"	PDT000496006.1	Thailand	stool	clinical	SAMN11399469	GCA_004832595.1
Klebsiella pneumoniae	"149_biosam","SIKP140","SRS4639130"	PDT000496007.1	Thailand	stool	clinical	SAMN11399477	GCA_004832625.1
Klebsiella pneumoniae	"N23_biosam","SIKP187","SRS4639511"	PDT000496010.1	Thailand	sputum	clinical	SAMN11399728	GCA_004832695.1
Klebsiella pneumoniae	"127_biosam","SIKP118","SRS4637077"	PDT000496012.1	Thailand	stool	clinical	SAMN11399440	GCA_004832745.1
Klebsiella pneumoniae	"128_biosam","SIKP119","SRS4637069"	PDT000496013.1	Thailand	stool	clinical	SAMN11399439	GCA_004832765.1
Klebsiella pneumoniae	"N14_biosam","SIKP178","SRS4639165"	PDT000496014.1	Thailand	sputum	clinical	SAMN11399488	GCA_004832805.1
Klebsiella pneumoniae	"175_biosam","SIKP166","SRS4639134"	PDT000496015.1	Thailand	sputum	clinical	SAMN11399504	GCA_004832775.1
Klebsiella pneumoniae	"N15_biosam","SIKP179","SRS4639168"	PDT000496016.1	Thailand	blood	clinical	SAMN11399486	GCA_004832825.1
Klebsiella pneumoniae	"139_biosam","SIKP130","SRS4639125"	PDT000496017.1	Thailand	stool	clinical	SAMN11399428	GCA_004832865.1
Klebsiella pneumoniae	"140_biosam","SIKP131","SRS4639120"	PDT000496018.1	Thailand	stool	clinical	SAMN11399427	GCA_004832895.1
Klebsiella pneumoniae	"N7_biosam","SIKP175","SRS4639171"	PDT000496019.1	Thailand	blood	clinical	SAMN11399492	GCA_004832855.1
Klebsiella pneumoniae	"144_biosam","SIKP135","SRS4639138"	PDT000496020.1	Thailand	stool	clinical	SAMN11399482	GCA_004832915.1
Klebsiella pneumoniae	"N29_biosam","SIKP193","SRS4639604"	PDT000496021.1	Thailand	sputum	clinical	SAMN11399715	GCA_004832905.1
Klebsiella pneumoniae	"154_biosam","SIKP145","SRS4639133"	PDT000496022.1	Thailand	stool	clinical	SAMN11399472	GCA_004832955.1
Klebsiella pneumoniae	"159_biosam","SIKP150","SRS4639137"	PDT000496023.1	Thailand	stool	clinical	SAMN11399468	GCA_004832975.1
Klebsiella pneumoniae	"125_biosam","SIKP116","SRS4637074"	PDT000496024.1	Thailand	stool	clinical	SAMN11399442	GCA_004833005.1
Klebsiella pneumoniae	"115_biosam","SIKP106","SRS4637040"	PDT000496025.1	Thailand	stool	clinical	SAMN11399452	GCA_004833015.1
Klebsiella pneumoniae	"179_biosam","SIKP170","SRS4639153"	PDT000496027.1	Thailand	urine	clinical	SAMN11399498	GCA_004833045.1
Klebsiella pneumoniae	"133_biosam","SIKP124","SRS4639126"	PDT000496030.1	Thailand	stool	clinical	SAMN11399434	GCA_004833085.1
Klebsiella pneumoniae	"164_biosam","SIKP155","SRS4639147"	PDT000496031.1	Thailand	sputum	clinical	SAMN11399463	GCA_004833105.1
Klebsiella pneumoniae	"177_biosam","SIKP168","SRS4639131"	PDT000496035.1	Thailand	urine	clinical	SAMN11399501	GCA_004833215.1
Klebsiella pneumoniae	"N5_biosam","SIKP173","SRS4639174"	PDT000496038.1	Thailand	blood	clinical	SAMN11399495	GCA_004833245.1
Klebsiella pneumoniae	"151_biosam","SIKP142","SRS4639149"	PDT000496039.1	Thailand	stool	clinical	SAMN11399475	GCA_004833295.1
Klebsiella pneumoniae	"116_biosam","SIKP107","SRS4637060"	PDT000496040.1	Thailand	stool	clinical	SAMN11399451	GCA_004833305.1
Klebsiella pneumoniae	"147_biosam","SIKP138","SRS4639150"	PDT000496041.1	Thailand	stool	clinical	SAMN11399479	GCA_004833335.1
Klebsiella pneumoniae	"N21_biosam","SIKP185","SRS4639510"	PDT000496042.1	Thailand	blood	clinical	SAMN11399731	GCA_004833415.1
Klebsiella pneumoniae	"132_biosam","SIKP123","SRS4637073"	PDT000496043.1	Thailand	stool	clinical	SAMN11399435	GCA_004833405.1
Klebsiella pneumoniae	"N20_biosam","SIKP184","SRS4639508"	PDT000496048.1	Thailand	sputum	clinical	SAMN11399732	GCA_004833495.1
Klebsiella pneumoniae	"N35_biosam","SIKP199","SRS4639598"	PDT000496049.1	Thailand	sputum	clinical	SAMN11399740	GCA_004833525.1
Klebsiella pneumoniae	"N22_biosam","SIKP186","SRS4639506"	PDT000496050.1	Thailand	sputum	clinical	SAMN11399729	GCA_004833505.1
Klebsiella pneumoniae	"114_biosam","SIKP105","SRS4637057"	PDT000496052.1	Thailand	stool	clinical	SAMN11419359	GCA_004833585.1
Klebsiella pneumoniae	"N28_biosam","SIKP192","SRS4639597"	PDT000496054.1	Thailand	sputum	clinical	SAMN11399721	GCA_004833615.1
Klebsiella pneumoniae	"124_biosam","SIKP115","SRS4637076"	PDT000496055.1	Thailand	stool	clinical	SAMN11399443	GCA_004833605.1
Klebsiella pneumoniae	"145_biosam","SIKP136","SRS4639152"	PDT000496057.1	Thailand	stool	clinical	SAMN11399481	GCA_004833695.1
Klebsiella pneumoniae	"N30_biosam","SIKP194","SRS4639602"	PDT000496060.1	Thailand	sputum	clinical	SAMN11399713	GCA_004833715.1
Klebsiella pneumoniae	"176_biosam","SIKP167","SRS4639163"	PDT000496063.1	Thailand	urine	clinical	SAMN11399502	GCA_004833775.1
Klebsiella pneumoniae	"N3_biosam","SIKP171","SRS4639129"	PDT000496064.1	Thailand	sputum	clinical	SAMN11399497	GCA_004833815.1
Klebsiella pneumoniae	"N4_biosam","SIKP172","SRS4639169"	PDT000496065.1	Thailand	blood	clinical	SAMN11399496	GCA_004833805.1
Klebsiella pneumoniae	"N19_biosam","SIKP183","SRS4639507"	PDT000496066.1	Thailand	blood	clinical	SAMN11399733	GCA_004833835.1
Klebsiella pneumoniae	"178_biosam","SIKP169","SRS4639156"	PDT000496067.1	Thailand	urine	clinical	SAMN11399499	GCA_004833875.1
Klebsiella pneumoniae	"N34_biosam","SIKP198","SRS4639606"	PDT000496068.1	Thailand	sputum	clinical	SAMN11399741	GCA_004833895.1
Klebsiella pneumoniae	"N6_biosam","SIKP174","SRS4639173"	PDT000496072.1	Thailand	blood	clinical	SAMN11399493	GCA_004833955.1
Klebsiella pneumoniae	"11_biosam","SIKP010","SRS4636867"	PDT000498970.1	Thailand	stool	clinical	SAMN11399323	GCA_005145975.1
Klebsiella pneumoniae	"91_biosam","SIKP083","SRS4637044"	PDT000498971.1	Thailand	urine	clinical	SAMN11399415	GCA_005146005.1
Klebsiella pneumoniae	"17_biosam","SIKP016","SRS4636891"	PDT000498972.1	Thailand	stool	clinical	SAMN11399364	GCA_005146065.1
Klebsiella pneumoniae	"25_biosam","SIKP024","SRS4636897"	PDT000498973.1	Thailand	stool	clinical	SAMN11399354	GCA_005146105.1
Klebsiella pneumoniae	"117_biosam","SIKP108","SRS4637064"	PDT000498975.1	Thailand	stool	clinical	SAMN11399450	GCA_005146185.1
Klebsiella pneumoniae	"12904"	PDT000498976.1	Venezuela		clinical	SAMN11360905	GCA_005184305.1
Klebsiella pneumoniae	"CRKP I","Klebsiella pneumoniae CRKP I"	PDT000503310.2	India	blood	clinical	SAMN11047257	GCA_005347525.2
Klebsiella pneumoniae	"37204","YVYS-37204"	PDT000505656.1	China		clinical	SAMN10516706	GCA_005503745.1
Klebsiella pneumoniae	"18066","YVYS-18066"	PDT000505658.1	China		clinical	SAMN10516702	GCA_005503795.1
Klebsiella pneumoniae	"18059","YVYS-18059"	PDT000505659.1	China		clinical	SAMN10516701	GCA_005503805.1
Klebsiella pneumoniae	"18056","YVYS-18056"	PDT000505660.1	China		clinical	SAMN10516700	GCA_005503815.1
Klebsiella pneumoniae	"18027","YVYS-18027"	PDT000505661.1	China		clinical	SAMN10516699	GCA_005503855.1
Klebsiella pneumoniae	"13020","YVYS-13020"	PDT000505662.1	China		clinical	SAMN10516696	GCA_005503875.1
Klebsiella pneumoniae	"10014","YVYS-10014"	PDT000505663.1	China		clinical	SAMN10516695	GCA_005503885.1
Klebsiella pneumoniae	"07073","YVYS-07073"	PDT000505664.1	China		clinical	SAMN10516694	GCA_005503905.1
Klebsiella pneumoniae	"07071","YVYS-07071"	PDT000505665.1	China		clinical	SAMN10516693	GCA_005503935.1
Klebsiella pneumoniae	"04079","YVYS-04079"	PDT000505667.1	China		clinical	SAMN10516689	GCA_005503975.1
Klebsiella pneumoniae	"18025","YVYS-18025"	PDT000505677.1	China		clinical	SAMN10516698	GCA_005504165.1
Klebsiella pneumoniae	"13223","YVYS-13223"	PDT000505679.1	China		clinical	SAMN10516697	GCA_005504185.1
Klebsiella pneumoniae	"04051","YVYS-04051"	PDT000505681.1	China		clinical	SAMN10516688	GCA_005504255.1
Klebsiella pneumoniae	"18070","YVYS-18070"	PDT000505684.1	China		clinical	SAMN10516703	GCA_005504315.1
Klebsiella pneumoniae	"KpvST15_NDM"	PDT000510488.1	United Kingdom	throat	clinical	SAMN11793565	GCA_005885775.1
Klebsiella pneumoniae	"KpvST147B_SE1_1_NDM"	PDT000518047.1	United Kingdom	rectal swab	clinical	SAMN11835544	GCA_005944305.1
Klebsiella pneumoniae	"NJGLYY3654","NJGLYY3654-CR"	PDT000518658.1	China: Jiangsu,Nanjing	urine	clinical	SAMN10600576	GCA_006130095.1
Klebsiella pneumoniae	"NJJYYY54","NJJYYY54-CR"	PDT000518676.1	China: Jiangsu,Nanjing	Pus	clinical	SAMN10600538	GCA_006130495.1
Klebsiella pneumoniae	"Kp1345","SRS5248657"	PDT000519832.1	Brazil: Campinas	hospital	clinical	SAMN11919472	GCA_006151945.1
Klebsiella pneumoniae	"3189STDY6864259","ERS1827747","faff9710-2c11-11e7-8421-3c4a9275d6c8"	PDT000522812.1	Pakistan	not available	clinical	SAMEA104168729	GCA_900474365.1
Klebsiella pneumoniae	"3189STDY6864257","ERS1827746","faee31f0-2c11-11e7-8421-3c4a9275d6c8"	PDT000522813.1	Pakistan	not available	clinical	SAMEA104168728	GCA_900474395.1
Klebsiella pneumoniae	"3189STDY6864256","ERS1827745","fadc57a0-2c11-11e7-8421-3c4a9275d6c8"	PDT000522814.1	Pakistan	not available	clinical	SAMEA104168727	GCA_900474425.1
Klebsiella pneumoniae	"UCO-490"	PDT000522862.1	Chile: Concepcion	urine	clinical	SAMN11961995	GCA_006335135.1
Klebsiella pneumoniae	"F009"	PDT000523061.1	Myanmar:Yangon			SAMD00157549	GCA_022329425.1
Klebsiella pneumoniae	"F053V"	PDT000523067.1	Myanmar:Yangon			SAMD00157555	GCA_022329385.1
Klebsiella pneumoniae	"F067V"	PDT000523071.1	Myanmar:Yangon			SAMD00157559	GCA_022329405.1
Klebsiella pneumoniae	"F069"	PDT000523073.1	Myanmar:Yangon			SAMD00157561	GCA_022329345.1
Klebsiella pneumoniae	"F076V"	PDT000523076.1	Myanmar:Yangon			SAMD00157564	GCA_022329365.1
Klebsiella pneumoniae	"F085"	PDT000523078.1	Myanmar:Yangon			SAMD00157566	GCA_022329325.1
Klebsiella pneumoniae	"AHEPA1046","AHEPAKP1046_1.0"	PDT000524308.1	Greece:Thessaloniki	blood	clinical	SAMN11974893	GCA_006351115.1
Klebsiella pneumoniae	"Klebsiella quasipneumoniae subsp. quasipneumoniae M17277","M17277"	PDT000532614.1	Argentina	rectal swab	clinical	SAMN10340875	GCA_006402775.1
Klebsiella pneumoniae	"Klebsiella pneumoniae Kp202","Kp202"	PDT000532615.1			clinical	SAMN12082929	GCA_006459145.1
Klebsiella pneumoniae	"OM442","SRS4818221","pneumoniae"	PDT000534811.1	Oman	urine	clinical	SAMN11853676
Klebsiella pneumoniae	"OM322","SRS4818217","pneumoniae"	PDT000534815.1	Oman	urine	clinical	SAMN11853672
Klebsiella pneumoniae	"OM39","SRS4818214","pneumoniae"	PDT000534818.1	Oman	urine	clinical	SAMN11853669
Klebsiella pneumoniae	"OM1057","SRS4818213","pneumoniae"	PDT000534819.1	Oman	Urine Isolate	clinical	SAMN11853668
Klebsiella pneumoniae	"OM300","SRS4818209","pneumoniae"	PDT000534823.1	Oman		clinical	SAMN11853653
Klebsiella pneumoniae	"OM290","SRS4818208","pneumoniae"	PDT000534824.1	Oman	urine	clinical	SAMN11853654
Klebsiella pneumoniae	"OM536","SRS4818205","pneumoniae"	PDT000534827.1	Oman	urine	clinical	SAMN11853649
Klebsiella pneumoniae	"OM124","SRS4818203","pneumoniae"	PDT000534829.1	Oman	urine	clinical	SAMN11853647	GCA_022329245.1
Klebsiella pneumoniae	"OM1036","SRS4818201","pneumoniae"	PDT000534831.1	Oman	wound	clinical	SAMN11853663
Klebsiella pneumoniae	"OM572","SRS4818197","pneumoniae"	PDT000534835.1	Oman	urine	clinical	SAMN11853659
Klebsiella pneumoniae	"OM562","SRS4818193","pneumoniae"	PDT000534839.1	Oman	Fecal screening	clinical	SAMN11853677
Klebsiella pneumoniae	"OM876","SRS4818191","pneumoniae"	PDT000534841.1	Oman		clinical	SAMN11853679
Klebsiella pneumoniae	"OM1794","SRS4818190","pneumoniae"	PDT000534842.1	Oman	Respiratory isolate	clinical	SAMN11853680
Klebsiella pneumoniae	"OM456","SRS4818189","pneumoniae"	PDT000534843.1	Oman	Urine Isolate	clinical	SAMN11853665
Klebsiella pneumoniae	"OM496","SRS4818188","pneumoniae"	PDT000534844.1	Oman	Swab c/s	clinical	SAMN11853666
Klebsiella pneumoniae	"2719_S10","ERS3033704","Klebsiella pneumoniae"	PDT000535629.1	Spain	human	clinical	SAMEA5226258	GCA_022328605.1
Klebsiella pneumoniae	"2797_S9","ERS3033705","Klebsiella pneumoniae"	PDT000535630.1	Spain	human	clinical	SAMEA5226259	GCA_022328565.1
Klebsiella pneumoniae	"3059_S8","ERS3033706","Klebsiella pneumoniae"	PDT000535631.1	Spain	human	clinical	SAMEA5226260	GCA_022328525.1
Klebsiella pneumoniae	"3060_S7","ERS3033707","Klebsiella pneumoniae"	PDT000535632.1	Spain	human	clinical	SAMEA5226261	GCA_022328485.1
Klebsiella pneumoniae	"3061_S6","ERS3033708","Klebsiella pneumoniae"	PDT000535633.1	Spain	human	clinical	SAMEA5226262	GCA_022328465.1
Klebsiella pneumoniae	"3594_S5","ERS3033709","Klebsiella pneumoniae"	PDT000535634.1	Spain	human	clinical	SAMEA5226263	GCA_022328505.1
Klebsiella pneumoniae	"3734_S4","ERS3033710","Klebsiella pneumoniae"	PDT000535635.1	Spain	human	clinical	SAMEA5226264	GCA_022328445.1
Klebsiella pneumoniae	"3950_S3","ERS3033711","Klebsiella pneumoniae"	PDT000535636.1	Spain	human	clinical	SAMEA5226265	GCA_022328425.1
Klebsiella pneumoniae	"9517_7_46","ERS3033712","Klebsiella pneumoniae"	PDT000535637.1	Spain	human	clinical	SAMEA5226266	GCA_022328405.1
Klebsiella pneumoniae	"9517_7_47","ERS3033713","Klebsiella pneumoniae"	PDT000535638.1	Spain	human	clinical	SAMEA5226267	GCA_022328365.1
Klebsiella pneumoniae	"ERS3033714","K1234","Klebsiella pneumoniae"	PDT000535639.1	Spain	human	clinical	SAMEA5226268	GCA_022328385.1
Klebsiella pneumoniae	"ERS3033715","K5037","Klebsiella pneumoniae"	PDT000535640.1	Spain	human	clinical	SAMEA5226269	GCA_022328345.1
Klebsiella pneumoniae	"ERS3033716","K5050","Klebsiella pneumoniae"	PDT000535641.1	Spain	human	clinical	SAMEA5226270	GCA_022328325.1
Klebsiella pneumoniae	"ERS3033717","K5054","Klebsiella pneumoniae"	PDT000535642.1	Spain	human	clinical	SAMEA5226271	GCA_022328225.1
Klebsiella pneumoniae	"ERS3033718","K5410","Klebsiella pneumoniae"	PDT000535643.1	Spain	human	clinical	SAMEA5226272	GCA_022328285.1
Klebsiella pneumoniae	"ERS3033719","K5496","Klebsiella pneumoniae"	PDT000535644.1	Spain	human	clinical	SAMEA5226273	GCA_022328305.1
Klebsiella pneumoniae	"ERS3033720","K5761","Klebsiella pneumoniae"	PDT000535645.1	Spain	human	clinical	SAMEA5226274	GCA_022328245.1
Klebsiella pneumoniae	"ERS3033721","K6431","Klebsiella pneumoniae"	PDT000535646.1	Spain	human	clinical	SAMEA5226275	GCA_022328265.1
Klebsiella pneumoniae	"ERS3033722","K6527","Klebsiella pneumoniae"	PDT000535647.1	Spain	human	clinical	SAMEA5226276	GCA_022328205.1
Klebsiella pneumoniae	"ERS3033723","K6701","Klebsiella pneumoniae"	PDT000535648.1	Spain	human	clinical	SAMEA5226277	GCA_022328145.1
Klebsiella pneumoniae	"ERS3033742","Klebsiella pneumoniae","MPVK4883_S14"	PDT000535667.1	Spain	human	clinical	SAMEA5226296	GCA_022328165.1
Klebsiella pneumoniae	"ERS3033743","Klebsiella pneumoniae","MPVK5538_S15"	PDT000535668.1	Spain	human	clinical	SAMEA5226297	GCA_022328125.1
Klebsiella pneumoniae	"ERS3033744","Klebsiella pneumoniae","MPVK5539_S11"	PDT000535669.1	Spain	human	clinical	SAMEA5226298	GCA_022328185.1
Klebsiella pneumoniae	"ERS3033745","Klebsiella pneumoniae","MPVK6963_S61"	PDT000535670.1	Spain	human	clinical	SAMEA5226299	GCA_022328085.1
Klebsiella pneumoniae	"ERS3033746","Klebsiella pneumoniae","MPVK7231_S48"	PDT000535671.1	Spain	human	clinical	SAMEA5226300	GCA_022328025.1
Klebsiella pneumoniae	"ERS3033747","Klebsiella pneumoniae","MPVK7335_S49"	PDT000535672.1	Spain	human	clinical	SAMEA5226301	GCA_022328105.1
Klebsiella pneumoniae	"ERS3033748","Klebsiella pneumoniae","MPVK7397_S50"	PDT000535673.1	Spain	human	clinical	SAMEA5226302	GCA_022328045.1
Klebsiella pneumoniae	"ERS3033749","Klebsiella pneumoniae","MPVK7647_S67"	PDT000535674.1	Spain	human	clinical	SAMEA5226303	GCA_022328065.1
Klebsiella pneumoniae	"ERS3033750","Klebsiella pneumoniae","MPVK7670_S24"	PDT000535675.1	Spain	human	clinical	SAMEA5226304	GCA_022327965.1
Klebsiella pneumoniae	"ERS3033751","Klebsiella pneumoniae","MPVK7719_S17"	PDT000535676.1	Spain	human	clinical	SAMEA5226305	GCA_022327925.1
Klebsiella pneumoniae	"ERS3033752","Klebsiella pneumoniae","MPVK7759P_S89"	PDT000535677.1	Spain	human	clinical	SAMEA5226306	GCA_022327985.1
Klebsiella pneumoniae	"ERS3033753","Klebsiella pneumoniae","MPVK7871_S36"	PDT000535678.1	Spain	human	clinical	SAMEA5226307	GCA_022328005.1
Klebsiella pneumoniae	"ERS3033754","Klebsiella pneumoniae","MPVK7881_S18"	PDT000535679.1	Spain	human	clinical	SAMEA5226308	GCA_022327945.1
Klebsiella pneumoniae	"ERS3033755","Klebsiella pneumoniae","MPVK7904_S19"	PDT000535680.1	Spain	human	clinical	SAMEA5226309	GCA_022327905.1
Klebsiella pneumoniae	"ERS3033756","Klebsiella pneumoniae","MPVK7913_S32"	PDT000535681.1	Spain	human	clinical	SAMEA5226310	GCA_022327835.1
Klebsiella pneumoniae	"ERS3033757","Klebsiella pneumoniae","MPVK7953_S38"	PDT000535682.1	Spain	human	clinical	SAMEA5226311	GCA_022327885.1
Klebsiella pneumoniae	"ERS3033758","Klebsiella pneumoniae","MPVK7992_S40"	PDT000535683.1	Spain	human	clinical	SAMEA5226312	GCA_022327845.1
Klebsiella pneumoniae	"ERS3033759","Klebsiella pneumoniae","MPVK8051_S23"	PDT000535684.1	Spain	human	clinical	SAMEA5226313	GCA_022327805.1
Klebsiella pneumoniae	"ERS3040068","Klebsiella pneumoniae","MPVK8053_S21"	PDT000535685.1	Spain	human	clinical	SAMEA5232641	GCA_022327605.1
Klebsiella pneumoniae	"ERS3040069","Klebsiella pneumoniae","MPVK8071_S31"	PDT000535686.1	Spain	human	clinical	SAMEA5232642	GCA_022327705.1
Klebsiella pneumoniae	"ERS3040070","Klebsiella pneumoniae","MPVK8072_S33"	PDT000535687.1	Spain	human	clinical	SAMEA5232643	GCA_022327655.1
Klebsiella pneumoniae	"ERS3040071","Klebsiella pneumoniae","MPVK8073_S30"	PDT000535688.1	Spain	human	clinical	SAMEA5232644	GCA_022327585.1
Klebsiella pneumoniae	"ERS3040072","Klebsiella pneumoniae","MPVK8074_S29"	PDT000535689.1	Spain	human	clinical	SAMEA5232645	GCA_022327625.1
Klebsiella pneumoniae	"ERS3040073","Klebsiella pneumoniae","MPVK8195D_S85"	PDT000535690.1	Spain	human	clinical	SAMEA5232646	GCA_022327445.1
Klebsiella pneumoniae	"ERS3040074","Klebsiella pneumoniae","MPVK8408_S8"	PDT000535691.1	Spain	human	clinical	SAMEA5232647	GCA_022327395.1
Klebsiella pneumoniae	"ERS3040075","Klebsiella pneumoniae","MPVK8409_S9"	PDT000535692.1	Spain	human	clinical	SAMEA5232648	GCA_022327335.1
Klebsiella pneumoniae	"ERS3040076","Klebsiella pneumoniae","MPVK8410_S10"	PDT000535693.1	Spain	human	clinical	SAMEA5232649	GCA_022327425.1
Klebsiella pneumoniae	"ERS3040077","Klebsiella pneumoniae","MPVK8411_S12"	PDT000535694.1	Spain	human	clinical	SAMEA5232650	GCA_022327365.1
Klebsiella pneumoniae	"ERS3040079","Klebsiella pneumoniae","MPVK8413_S26"	PDT000535696.1	Spain	human	clinical	SAMEA5232652	GCA_022327105.1
Klebsiella pneumoniae	"ERS3040080","Klebsiella pneumoniae","MPVK8414_S27"	PDT000535697.1	Spain	human	clinical	SAMEA5232653	GCA_022327125.1
Klebsiella pneumoniae	"ERS3040081","Klebsiella pneumoniae","MPVK8415_S34"	PDT000535698.1	Spain	human	clinical	SAMEA5232654	GCA_022327035.1
Klebsiella pneumoniae	"ERS3040082","Klebsiella pneumoniae","MPVK8538_S42"	PDT000535699.1	Spain	human	clinical	SAMEA5232655	GCA_022327085.1
Klebsiella pneumoniae	"ERS3040083","Klebsiella pneumoniae","MPVK8539_S43"	PDT000535700.1	Spain	human	clinical	SAMEA5232656	GCA_022327065.1
Klebsiella pneumoniae	"ERS3040084","Klebsiella pneumoniae","MPVK8542_S41"	PDT000535701.1	Spain	human	clinical	SAMEA5232657	GCA_022326875.1
Klebsiella pneumoniae	"ERS3040085","Klebsiella pneumoniae","MPVK8544P_S87"	PDT000535702.1	Spain	human	clinical	SAMEA5232658	GCA_022326785.1
Klebsiella pneumoniae	"ERS3040086","Klebsiella pneumoniae","MPVK8545_S2"	PDT000535703.1	Spain	human	clinical	SAMEA5232659	GCA_022326885.1
Klebsiella pneumoniae	"ERS3040087","Klebsiella pneumoniae","MPVK8586_S3"	PDT000535704.1	Spain	human	clinical	SAMEA5232660	GCA_022326805.1
Klebsiella pneumoniae	"ERS3040088","Klebsiella pneumoniae","MPVK8608_S37"	PDT000535705.1	Spain	human	clinical	SAMEA5232661	GCA_022326835.1
Klebsiella pneumoniae	"1069","ERS3039877"	PDT000535707.1	Nepal	blood	clinical	SAMEA5232450	GCA_022326305.1
Klebsiella pneumoniae	"1075","ERS3039878"	PDT000535708.1	Nepal	blood	clinical	SAMEA5232451	GCA_022326285.1
Klebsiella pneumoniae	"1195","ERS3039880"	PDT000535710.1	Nepal	blood	clinical	SAMEA5232453	GCA_022326225.1
Klebsiella pneumoniae	"1196","ERS3039881"	PDT000535711.1	Nepal	blood	clinical	SAMEA5232454	GCA_022326205.1
Klebsiella pneumoniae	"2703","ERS3039932"	PDT000535726.1	Nepal	blood	clinical	SAMEA5232505	GCA_022325965.1
Klebsiella pneumoniae	"BA14001","ERS3039964"	PDT000535732.1	India	blood	clinical	SAMEA5232537	GCA_022325645.1
Klebsiella pneumoniae	"BA29281","ERS3039940"	PDT000535748.1	India	blood	clinical	SAMEA5232513	GCA_022324955.1
Klebsiella pneumoniae	"BA30084","ERS3039941"	PDT000535749.1	India	blood	clinical	SAMEA5232514	GCA_022324825.1
Klebsiella pneumoniae	"BA31018","ERS3039944"	PDT000535754.1	India	blood	clinical	SAMEA5232517	GCA_022324625.1
Klebsiella pneumoniae	"BA3754","ERS3039992"	PDT000535763.1	India	blood	clinical	SAMEA5232565	GCA_022378015.1
Klebsiella pneumoniae	"BA38014","ERS3039994"	PDT000535765.1	India	blood	clinical	SAMEA5232567	GCA_022324405.1
Klebsiella pneumoniae	"BA38736","ERS3039996"	PDT000535767.1	India	blood	clinical	SAMEA5232569	GCA_022324325.1
Klebsiella pneumoniae	"BA4464","ERS3039997"	PDT000535768.1	India	blood	clinical	SAMEA5232570	GCA_022324345.1
Klebsiella pneumoniae	"BA7971","ERS3040009"	PDT000535781.1	India	blood	clinical	SAMEA5232582	GCA_022324085.1
Klebsiella pneumoniae	"BA9971","ERS3040012"	PDT000535784.1	India	blood	clinical	SAMEA5232585	GCA_022324045.1
Klebsiella pneumoniae	"BP2189","ERS3040019"	PDT000535795.1	India	blood	clinical	SAMEA5232592	GCA_022323825.1
Klebsiella pneumoniae	"5d1c9bc0-4547-11e7-b6fe-3c4a9275d6c8","ERS2423252"	PDT000535996.1				SAMEA4602549
Klebsiella pneumoniae	"5d2686d0-4547-11e7-b6fe-3c4a9275d6c8","ERS2423253"	PDT000535997.1				SAMEA4602550
Klebsiella pneumoniae	"5d3071e0-4547-11e7-b6fe-3c4a9275d6c8","ERS2423254"	PDT000535998.1				SAMEA4602551
Klebsiella pneumoniae	"5d3a5cf0-4547-11e7-b6fe-3c4a9275d6c8","ERS2423255"	PDT000535999.1				SAMEA4602552
Klebsiella pneumoniae	"5d446f10-4547-11e7-b6fe-3c4a9275d6c8","ERS2423256"	PDT000536000.1				SAMEA4602553
Klebsiella pneumoniae	"5d4ecf50-4547-11e7-b6fe-3c4a9275d6c8","ERS2423257"	PDT000536001.1				SAMEA4602554
Klebsiella pneumoniae	"5d58ba60-4547-11e7-b6fe-3c4a9275d6c8","ERS2423258"	PDT000536002.1				SAMEA4602555
Klebsiella pneumoniae	"5d62cc80-4547-11e7-b6fe-3c4a9275d6c8","ERS2423271"	PDT000536003.1				SAMEA4602568
Klebsiella pneumoniae	"5d6cb790-4547-11e7-b6fe-3c4a9275d6c8","ERS2423272"	PDT000536004.1				SAMEA4602569
Klebsiella pneumoniae	"5d782940-4547-11e7-b6fe-3c4a9275d6c8","ERS2423273"	PDT000536005.1				SAMEA4602570
Klebsiella pneumoniae	"5d821450-4547-11e7-b6fe-3c4a9275d6c8","ERS2423274"	PDT000536006.1				SAMEA4602571
Klebsiella pneumoniae	"5d8c2670-4547-11e7-b6fe-3c4a9275d6c8","ERS2423275"	PDT000536007.1				SAMEA4602572
Klebsiella pneumoniae	"667d9430-4547-11e7-b6fe-3c4a9275d6c8","ERS2423372"	PDT000536008.1				SAMEA4602669
Klebsiella pneumoniae	"6f04ce70-4547-11e7-b6fe-3c4a9275d6c8","ERS2423461"	PDT000536097.1				SAMEA4602758
Klebsiella pneumoniae	"6f0da810-4547-11e7-b6fe-3c4a9275d6c8","ERS2423462"	PDT000536098.1				SAMEA4602759
Klebsiella pneumoniae	"6f16a8c0-4547-11e7-b6fe-3c4a9275d6c8","ERS2423463"	PDT000536099.1				SAMEA4602760
Klebsiella pneumoniae	"6f1fd080-4547-11e7-b6fe-3c4a9275d6c8","ERS2423464"	PDT000536100.1				SAMEA4602761
Klebsiella pneumoniae	"6f288310-4547-11e7-b6fe-3c4a9275d6c8","ERS2423465"	PDT000536101.1				SAMEA4602762
Klebsiella pneumoniae	"ERS1788425","RIVM03961"	PDT000537509.1	Netherlands			SAMEA104124532
Klebsiella pneumoniae	"ERS1788426","RIVM03966"	PDT000537510.1	Netherlands			SAMEA104124533
Klebsiella pneumoniae	"ERS1788427","RIVM03967"	PDT000537511.1	Netherlands			SAMEA104124534
Klebsiella pneumoniae	"ERS1788428","RIVM03975"	PDT000537512.1	Netherlands			SAMEA104124535
Klebsiella pneumoniae	"ERS1788429","RIVM03976"	PDT000537513.1	Netherlands			SAMEA104124536
Klebsiella pneumoniae	"ERS1788430","RIVM03977"	PDT000537514.1	Netherlands			SAMEA104124537
Klebsiella pneumoniae	"ERS1788431","RIVM03978"	PDT000537515.1	Netherlands			SAMEA104124538
Klebsiella pneumoniae	"ERS1788433","RIVM03989"	PDT000537517.1	Netherlands			SAMEA104124540
Klebsiella pneumoniae	"ERS1788434","RIVM03990"	PDT000537518.1	Netherlands			SAMEA104124541
Klebsiella pneumoniae	"ERS1788435","RIVM03995"	PDT000537519.1	Netherlands			SAMEA104124542
Klebsiella pneumoniae	"ERS1788436","RIVM03997"	PDT000537520.1	Netherlands			SAMEA104124543
Klebsiella pneumoniae	"ERS1788437","RIVM03998"	PDT000537521.1	Netherlands			SAMEA104124544
Klebsiella pneumoniae	"ERS1788438","RIVM03999"	PDT000537522.1	Netherlands			SAMEA104124545
Klebsiella pneumoniae	"ERS1788439","RIVM04000"	PDT000537523.1	Netherlands			SAMEA104124546
Klebsiella pneumoniae	"ERS1788440","RIVM04001"	PDT000537524.1	Netherlands			SAMEA104124547
Klebsiella pneumoniae	"ERS1788444","RIVM04015"	PDT000537528.1	Netherlands			SAMEA104124551
Klebsiella pneumoniae	"ERS1788445","RIVM04016"	PDT000537529.1	Netherlands			SAMEA104124552
Klebsiella pneumoniae	"ERS1788448","RIVM04032"	PDT000537532.1	Netherlands			SAMEA104124555
Klebsiella pneumoniae	"ERS1788449","RIVM04033"	PDT000537533.1	Netherlands			SAMEA104124556
Klebsiella pneumoniae	"ERS1788451","RIVM04036"	PDT000537535.1	Netherlands			SAMEA104124558
Klebsiella pneumoniae	"ERS1788453","RIVM04056"	PDT000537537.1	Netherlands			SAMEA104124560
Klebsiella pneumoniae	"ERS1788456","RIVM04089"	PDT000537540.1	Netherlands			SAMEA104124563
Klebsiella pneumoniae	"ERS1788458","RIVM04111"	PDT000537542.1	Netherlands			SAMEA104124565
Klebsiella pneumoniae	"ERS1788459","RIVM04134"	PDT000537543.1	Netherlands			SAMEA104124566
Klebsiella pneumoniae	"ERS1788460","RIVM04174"	PDT000537544.1	Netherlands			SAMEA104124567
Klebsiella pneumoniae	"ERS1788461","RIVM04203"	PDT000537545.1	Netherlands			SAMEA104124568
Klebsiella pneumoniae	"ERS1788462","RIVM04241"	PDT000537546.1	Netherlands			SAMEA104124569
Klebsiella pneumoniae	"ERS1788463","RIVM04255"	PDT000537547.1	Netherlands			SAMEA104124570
Klebsiella pneumoniae	"ERS1788464","RIVM04262"	PDT000537548.1	Netherlands			SAMEA104124571
Klebsiella pneumoniae	"ERS1788465","RIVM04421"	PDT000537549.1	Netherlands			SAMEA104124572
Klebsiella pneumoniae	"ERS1788466","RIVM04422"	PDT000537550.1	Netherlands			SAMEA104124573
Klebsiella pneumoniae	"ERS1788467","RIVM04828"	PDT000537551.1	Netherlands			SAMEA104124574
Klebsiella pneumoniae	"ERS1788468","RIVM05125"	PDT000537552.1	Netherlands			SAMEA104124575
Klebsiella pneumoniae	"17de8bb0-4e5b-11e6-9a3d-3c4a9275d6c8","ERS1408631"	PDT000537583.1				SAMEA4509452
Klebsiella pneumoniae	"17f59620-4e5b-11e6-9a3d-3c4a9275d6c8","ERS1408632"	PDT000537584.1				SAMEA4509453
Klebsiella pneumoniae	"1807be90-4e5b-11e6-9a3d-3c4a9275d6c8","ERS1408633"	PDT000537585.1				SAMEA4509454
Klebsiella pneumoniae	"18174ef0-4e5b-11e6-9a3d-3c4a9275d6c8","ERS1408634"	PDT000537586.1				SAMEA4509455
Klebsiella pneumoniae	"181f8c50-4e5b-11e6-9a3d-3c4a9275d6c8","ERS1408635"	PDT000537587.1				SAMEA4509456
Klebsiella pneumoniae	"1827c9b0-4e5b-11e6-9a3d-3c4a9275d6c8","ERS1408637"	PDT000537588.1				SAMEA4509458
Klebsiella pneumoniae	"438b2180-c2cb-11e6-b158-3c4a9275d6c8","ERS1474346"	PDT000537599.1				SAMEA27173668
Klebsiella pneumoniae	"439de630-c2cb-11e6-b158-3c4a9275d6c8","ERS1474348"	PDT000537601.1				SAMEA27175168
Klebsiella pneumoniae	"1485a7f0-e712-11e6-a9a8-3c4a9275d6c8","ERS1534319"	PDT000537602.1				SAMEA72153418
Klebsiella pneumoniae	"14bfcac0-e712-11e6-a9a8-3c4a9275d6c8","ERS1534321"	PDT000537604.1				SAMEA72154918
Klebsiella pneumoniae	"14cfa940-e712-11e6-a9a8-3c4a9275d6c8","ERS1534322"	PDT000537605.1				SAMEA72155668
Klebsiella pneumoniae	"14e55420-e712-11e6-a9a8-3c4a9275d6c8","ERS1534323"	PDT000537606.1				SAMEA72156418
Klebsiella pneumoniae	"14f64410-e712-11e6-a9a8-3c4a9275d6c8","ERS1534324"	PDT000537607.1				SAMEA72157168
Klebsiella pneumoniae	"150670b0-e712-11e6-a9a8-3c4a9275d6c8","ERS1534325"	PDT000537608.1				SAMEA72157918
Klebsiella pneumoniae	"1549e250-e712-11e6-a9a8-3c4a9275d6c8","ERS1534329"	PDT000537612.1				SAMEA72160918
Klebsiella pneumoniae	"155bbca0-e712-11e6-a9a8-3c4a9275d6c8","ERS1534330"	PDT000537613.1				SAMEA72161668
Klebsiella pneumoniae	"ERS386415","_IR15-sc-1806695"	PDT000537656.1				SAMEA2292751
Klebsiella pneumoniae	"ERS386418","_HR2-sc-1806698"	PDT000537659.1				SAMEA2292754
Klebsiella pneumoniae	"ERS386419","_HR2_C-sc-1806699"	PDT000537660.1				SAMEA2292755
Klebsiella pneumoniae	"ERS386421","_IR17-sc-1806701"	PDT000537662.1				SAMEA2292757
Klebsiella pneumoniae	"ERS386423","_HR1-sc-1806703"	PDT000537664.1				SAMEA2292759
Klebsiella pneumoniae	"ERS386424","_HR1_C-sc-1806704"	PDT000537665.1				SAMEA2292760
Klebsiella pneumoniae	"ERS386425","_IR18-sc-1806705"	PDT000537666.1				SAMEA2292761
Klebsiella pneumoniae	"ERS386426","_IR18_C-sc-1806706"	PDT000537667.1				SAMEA2292762
Klebsiella pneumoniae	"ERS386427","_IR18_T-sc-1806707"	PDT000537668.1				SAMEA2292763
Klebsiella pneumoniae	"ERS386428","_IR34-sc-1806708"	PDT000537669.1				SAMEA2292764
Klebsiella pneumoniae	"ERS386431","_IR37-sc-1806711"	PDT000537672.1				SAMEA2292767
Klebsiella pneumoniae	"ERS386432","_IR37_C-sc-1806712"	PDT000537673.1				SAMEA2292768
Klebsiella pneumoniae	"ERS431864","Ecl8","HR1_b2-sc-1920479"	PDT000537676.1				SAMEA2445325
Klebsiella pneumoniae	"ERS431868","Ecl8","IR18_b2-sc-1920483"	PDT000537680.1				SAMEA2445329	GCA_022320465.1
Klebsiella pneumoniae	"ERS431869","Ecl8","K1_b2-sc-1920484"	PDT000537681.1				SAMEA2445330
Klebsiella pneumoniae	"ERS431870","Ecl8","K1_C_b2-sc-1920485"	PDT000537682.1				SAMEA2445331
Klebsiella pneumoniae	"818","ERS1503945"	PDT000537791.1	Greece			SAMEA49372918
Klebsiella pneumoniae	"830","ERS1503946"	PDT000537792.1	Greece			SAMEA49373668
Klebsiella pneumoniae	"911","ERS1503949"	PDT000537795.1	Greece			SAMEA49375918
Klebsiella pneumoniae	"998","ERS1503953"	PDT000537799.1	Greece			SAMEA49378918
Klebsiella pneumoniae	"1971_kpn","SRS4370988"	PDT000537918.1	Russia: Saint-Petersburg	wound	clinical	SAMN10935846	GCA_022333045.1
Klebsiella pneumoniae	"1976_kpn","SRS4370987"	PDT000537919.1	Russia: Saint-Petersburg	pleural fluid	clinical	SAMN10935847	GCA_022331965.1
Klebsiella pneumoniae	"1962_kpn","SRS4370986"	PDT000537920.1	Russia: Saint-Petersburg	urine	clinical	SAMN10935842	GCA_022331925.1
Klebsiella pneumoniae	"1966_kpn","SRS4370985"	PDT000537921.1	Russia: Saint-Petersburg	blood	clinical	SAMN10935843	GCA_022331945.1
Klebsiella pneumoniae	"1968_kpn","SRS4370984"	PDT000537922.1	Russia: Saint-Petersburg	wound	clinical	SAMN10935844	GCA_022331885.1
Klebsiella pneumoniae	"1657_kpn","SRS4370982"	PDT000537924.1	Russia: Saint-Petersburg	wound	clinical	SAMN10935838	GCA_022331905.1
Klebsiella pneumoniae	"1659_kpn","SRS4370980"	PDT000537926.1	Russia: Saint-Petersburg	sputum	clinical	SAMN10935840	GCA_022331825.1
Klebsiella pneumoniae	"1961_kpn","SRS4370979"	PDT000537927.1	Russia: Saint-Petersburg	sputum	clinical	SAMN10935841	GCA_022331845.1
Klebsiella pneumoniae	"1983_kpn","SRS4370978"	PDT000537928.1	Russia: Saint-Petersburg	wound	clinical	SAMN10935848	GCA_022331785.1
Klebsiella pneumoniae	"2021_kpn","SRS4370977"	PDT000537929.1	Russia: Saint-Petersburg	oral pharynx	clinical	SAMN10935849	GCA_022331765.1
Klebsiella pneumoniae	"2026_kpn","SRS4370975"	PDT000537931.1	Russia: Saint-Petersburg	urine	clinical	SAMN10935851	GCA_022331745.1
Klebsiella pneumoniae	"2032_kpn","SRS4370974"	PDT000537932.1	Russia: Saint-Petersburg	pus	clinical	SAMN10935852	GCA_022333005.1
Klebsiella pneumoniae	"2036_kpn","SRS4370973"	PDT000537933.1	Russia: Saint-Petersburg	pleural fluid	clinical	SAMN10935853	GCA_022333025.1
Klebsiella pneumoniae	"2108_kpn","SRS4370972"	PDT000537934.1	Russia: Saint-Petersburg	urine	clinical	SAMN10935854	GCA_022332945.1
Klebsiella pneumoniae	"CQS20","SRS4521515"	PDT000538165.1	Australia: Brisbane	blood	clinical	SAMN11230927	GCA_022332625.1
Klebsiella pneumoniae	"237","ERS2464683","Klebsiella pneumoniae"	PDT000538532.1	Nepal	blood	clinical	SAMEA4644035	GCA_022319885.1
Klebsiella pneumoniae	"DHQP1602301","MLST-11","SRS1569104"	PDT000540593.1	USA:Colorado	urine	clinical	SAMN05389654
Klebsiella pneumoniae	"ERS3566532","K6963","Klebsiella pneumoniae"	PDT000543454.1	Spain	human	clinical	SAMEA5763087	GCA_902166855.1
Klebsiella pneumoniae	"KCJ3K307","Klebsiella pneumoniae KCJ3K307"	PDT000549699.2	USA: Gainesville		clinical	SAMN12285738	GCA_007421875.2
Klebsiella pneumoniae	"KCJ3K292","Klebsiella pneumoniae KCJ3K292"	PDT000549700.2	USA: Gainesville		clinical	SAMN12285710	GCA_007421865.2
Klebsiella pneumoniae	"KCJ3K293","Klebsiella pneumoniae KCJ3K293"	PDT000549701.2	USA: Gainesville		clinical	SAMN12285730	GCA_007421885.2
Klebsiella pneumoniae	"PIMB15ND2KP27"	PDT000559092.1	Viet Nam: Ho Chi Minh		clinical	SAMN09104544	GCA_007873865.1
Klebsiella pneumoniae	"KCJ3K270","Klebsiella pneumoniae KCJ3K270"	PDT000562502.1	USA		clinical	SAMN12431303	GCA_007954075.1
Klebsiella pneumoniae	"KCJ3K65","Klebsiella pneumoniae KCJ3K65"	PDT000562504.1	USA		clinical	SAMN12431272	GCA_007954055.1
Klebsiella pneumoniae	"18-2374","SECR18-2374"	PDT000571833.1	South Korea: Seoul		clinical	SAMN12264830	GCA_008065415.1
Klebsiella pneumoniae	"KCJ3K53"	PDT000578971.1	USA		clinical	SAMN12627831	GCA_008180605.1
Klebsiella pneumoniae	"199D1","199D1.fasta"	PDT000586394.1	France		clinical	SAMN12676103	GCA_008374095.1
Klebsiella pneumoniae	"AUSMDU00026944","SRS5140452"	PDT000589749.1	Australia		clinical	SAMN12342933
Klebsiella pneumoniae	"AUSMDU00005352","SRS5140448"	PDT000589753.1	Australia		clinical	SAMN12343073
Klebsiella pneumoniae	"AUSMDU00026874","SRS5140436"	PDT000589765.1	Australia		clinical	SAMN12343010
Klebsiella pneumoniae	"AUSMDU00026948","SRS5140420"	PDT000589782.1	Australia		clinical	SAMN12342834
Klebsiella pneumoniae	"AUSMDU00026860","SRS5140417"	PDT000589784.1	Australia		clinical	SAMN12342836
Klebsiella pneumoniae	"AUSMDU00026932","SRS5140404"	PDT000589796.1	Australia		clinical	SAMN12342973
Klebsiella pneumoniae	"AUSMDU00026947","SRS5140405"	PDT000589797.1	Australia		clinical	SAMN12342974
Klebsiella pneumoniae	"AUSMDU00004924","SRS5140396"	PDT000589803.1	Australia		clinical	SAMN12343039
Klebsiella pneumoniae	"AUSMDU00026881","SRS5140381"	PDT000589820.1	Australia		clinical	SAMN12342905
Klebsiella pneumoniae	"AUSMDU00005020","SRS5140375"	PDT000589826.1	Australia		clinical	SAMN12342899
Klebsiella pneumoniae	"AUSMDU00005024","SRS5140371"	PDT000589829.1	Australia		clinical	SAMN12342908
Klebsiella pneumoniae	"AUSMDU00005404","SRS5140372"	PDT000589830.1	Australia		clinical	SAMN12343081
Klebsiella pneumoniae	"AUSMDU00003588","SRS5140351"	PDT000589850.1	Australia		clinical	SAMN12342941
Klebsiella pneumoniae	"AUSMDU00005015","SRS5140331"	PDT000589870.1	Australia		clinical	SAMN12342867
Klebsiella pneumoniae	"AUSMDU00026933","SRS5140330"	PDT000589871.1	Australia		clinical	SAMN12342849
Klebsiella pneumoniae	"AUSMDU00005002","SRS5140312"	PDT000589889.1	Australia		clinical	SAMN12342826
Klebsiella pneumoniae	"AUSMDU00026931","SRS5140306"	PDT000589895.1	Australia		clinical	SAMN12342820
Klebsiella pneumoniae	"AUSMDU00026859","SRS5140296"	PDT000589905.1	Australia		clinical	SAMN12342961
Klebsiella pneumoniae	"AUSMDU00026887","SRS5140293"	PDT000589908.1	Australia		clinical	SAMN12342966
Klebsiella pneumoniae	"AUSMDU00026852","SRS5140291"	PDT000589910.1	Australia		clinical	SAMN12342968
Klebsiella pneumoniae	"AUSMDU00026927","SRS5140281"	PDT000589920.1	Australia		clinical	SAMN12342943
Klebsiella pneumoniae	"AUSMDU00026946","SRS5140266"	PDT000589935.1	Australia		clinical	SAMN12342846
Klebsiella pneumoniae	"AUSMDU00003560","SRS5140246"	PDT000589954.1	Australia		clinical	SAMN12342868
Klebsiella pneumoniae	"AUSMDU00026856","SRS5140245"	PDT000589955.1	Australia		clinical	SAMN12342816
Klebsiella pneumoniae	"AUSMDU00026917","SRS5140237"	PDT000589962.1	Australia		clinical	SAMN12342809
Klebsiella pneumoniae	"AUSMDU00026945","SRS5140238"	PDT000589963.1	Australia		clinical	SAMN12342818
Klebsiella pneumoniae	"AUSMDU00005257","SRS5140188"	PDT000590012.1	Australia		clinical	SAMN12343061
Klebsiella pneumoniae	"AUSMDU00005310","SRS5140184"	PDT000590016.1	Australia		clinical	SAMN12343065
Klebsiella pneumoniae	"AUSMDU00026929","SRS5140161"	PDT000590039.1	Australia		clinical	SAMN12342808
Klebsiella pneumoniae	"AUSMDU00026942","SRS5140154"	PDT000590047.1	Australia		clinical	SAMN12342886
Klebsiella pneumoniae	"AUSMDU00026901","SRS5140146"	PDT000590054.1	Australia		clinical	SAMN12342982
Klebsiella pneumoniae	"AUSMDU00005032","SRS5140459"	PDT000590087.1	Australia		clinical	SAMN12342932
Klebsiella pneumoniae	"AUSMDU00005031","SRS5140458"	PDT000590088.1	Australia		clinical	SAMN12342931
Klebsiella pneumoniae	"AUSMDU00026915","SRS5140453"	PDT000590092.1	Australia		clinical	SAMN12342935
Klebsiella pneumoniae	"NR2625","SRS5176880"	PDT000591451.1	USA: New York City, NY	respiratory	clinical	SAMN12392934
Klebsiella pneumoniae	"NR2634","SRS5176879"	PDT000591452.1	USA: New York City, NY	Abdominal	clinical	SAMN12392935
Klebsiella pneumoniae	"P41"	PDT000592352.1	China:Gungdong	Sputamentum	clinical	SAMN12714270	GCA_008630085.1
Klebsiella pneumoniae	"P42"	PDT000592353.1	China:Gungdong	abdominal fluid	clinical	SAMN12714271	GCA_008630125.1
Klebsiella pneumoniae	"P36"	PDT000592354.1	China:Gungdong	Sputamentum	clinical	SAMN12714267	GCA_008630175.1
Klebsiella pneumoniae	"P35"	PDT000592355.1	China:Gungdong	blood	clinical	SAMN12714266	GCA_008630195.1
Klebsiella pneumoniae	"P28"	PDT000592356.1	China:Gungdong	Sputamentum	clinical	SAMN12714264	GCA_008630225.1
Klebsiella pneumoniae	"P23"	PDT000592358.1	China:Gungdong	Wound secretion	clinical	SAMN12714262	GCA_008630255.1
Klebsiella pneumoniae	"P12"	PDT000592359.1	China:Gungdong	Sputamentum	clinical	SAMN12714257	GCA_008630305.1
Klebsiella pneumoniae	"P10"	PDT000594149.1	China:Gungdong	urine	clinical	SAMN12714256	GCA_008632745.1
Klebsiella pneumoniae	"P37"	PDT000594150.1	China:Gungdong	Wound secretion	clinical	SAMN12714268	GCA_008632765.1
Klebsiella pneumoniae	"FDA:FDAARGOS_630","FDAARGOS_630","SRS4698563"	PDT000594165.1	USA: MI	clinical isolate	clinical	SAMN11056345	GCA_008693405.1
Klebsiella pneumoniae	"Kp33"	PDT000595118.1	South Africa: Gauteng	urine	clinical	SAMN12738928	GCA_008704055.1
Klebsiella pneumoniae	"Kp29","SRS5526418"	PDT000595122.1	South Africa: Gauteng	swab	clinical	SAMN12738926	GCA_008704155.1
Klebsiella pneumoniae	"Kp10","SRS5526416"	PDT000595124.1	South Africa: Gauteng	urine	clinical	SAMN12738924	GCA_008704185.1
Klebsiella pneumoniae	"2485STDY5438249","AKPRH112959-sc-2013-02-28T11:16:04Z-1529981","ERS217735"	PDT000595220.1	United Kingdom	not available	clinical	SAMEA1713091	GCA_900559995.1
Klebsiella pneumoniae	"D","ERS3760036","Isolate 4"	PDT000602170.1	Ireland	stool	clinical	SAMEA5789899
Klebsiella pneumoniae	"GDQ8D117M"	PDT000605030.1	China:Guangdong Province	feces		SAMN12868505	GCA_008923165.1
Klebsiella pneumoniae	"GDQ8D112M"	PDT000605031.1	China:Guangdong Province	feces		SAMN12868504	GCA_008923195.1
Klebsiella pneumoniae	"OM1458","SRS5528993","pneumoniae"	PDT000609772.1	Oman	Screening	clinical	SAMN13042026
Klebsiella pneumoniae	"OM1428","SRS5528991","pneumoniae"	PDT000609774.1	Oman	urine	clinical	SAMN13042024
Klebsiella pneumoniae	"OM1415","SRS5528990","pneumoniae"	PDT000609775.1	Oman	Screening	clinical	SAMN13042023
Klebsiella pneumoniae	"OM140","SRS5528989","pneumoniae"	PDT000609776.1	Oman	respiratory	clinical	SAMN13042022
Klebsiella pneumoniae	"OM1379","SRS5528987","pneumoniae"	PDT000609778.1	Oman	Screening	clinical	SAMN13042020
Klebsiella pneumoniae	"OM1370","SRS5528985","pneumoniae"	PDT000609780.1	Oman	wound	clinical	SAMN13042019
Klebsiella pneumoniae	"OM1311","SRS5528981","pneumoniae"	PDT000609783.1	Oman	Screening	clinical	SAMN13042015
Klebsiella pneumoniae	"OM128","SRS5528978","pneumoniae"	PDT000609786.1	Oman	respiratory	clinical	SAMN13042012
Klebsiella pneumoniae	"OM125","SRS5528972","pneumoniae"	PDT000609791.1	Oman	Screening	clinical	SAMN13042007
Klebsiella pneumoniae	"OM1226","SRS5528968","pneumoniae"	PDT000609795.1	Oman	Screening	clinical	SAMN13042003
Klebsiella pneumoniae	"OM1223","SRS5528967","pneumoniae"	PDT000609796.1	Oman	respiratory	clinical	SAMN13042002
Klebsiella pneumoniae	"OM1029","SRS5528964","pneumoniae"	PDT000609799.1	Oman	Screening	clinical	SAMN13041973
Klebsiella pneumoniae	"OM1204","SRS5528963","pneumoniae"	PDT000609800.1	Oman	respiratory	clinical	SAMN13041999
Klebsiella pneumoniae	"OM119","SRS5528961","pneumoniae"	PDT000609802.1	Oman	wound	clinical	SAMN13041997
Klebsiella pneumoniae	"OM118","SRS5528960","pneumoniae"	PDT000609803.1	Oman	respiratory	clinical	SAMN13041996
Klebsiella pneumoniae	"OM1167","SRS5528958","pneumoniae"	PDT000609805.1	Oman	wound	clinical	SAMN13041994
Klebsiella pneumoniae	"OM1166","SRS5528957","pneumoniae"	PDT000609806.1	Oman	urine	clinical	SAMN13041993
Klebsiella pneumoniae	"OM1158","SRS5528956","pneumoniae"	PDT000609807.1	Oman	wound	clinical	SAMN13041992
Klebsiella pneumoniae	"OM986","SRS5528954","pneumoniae"	PDT000609809.1	Oman	wound	clinical	SAMN13042172
Klebsiella pneumoniae	"OM974","SRS5528953","pneumoniae"	PDT000609810.1	Oman	wound	clinical	SAMN13042171
Klebsiella pneumoniae	"OM963","SRS5528952","pneumoniae"	PDT000609811.1	Oman	Asitic fluid	clinical	SAMN13042170
Klebsiella pneumoniae	"OM962","SRS5528949","pneumoniae"	PDT000609813.1	Oman	wound	clinical	SAMN13042169
Klebsiella pneumoniae	"OM961","SRS5528948","pneumoniae"	PDT000609814.1	Oman	wound	clinical	SAMN13042168
Klebsiella pneumoniae	"OM928","SRS5528946","pneumoniae"	PDT000609816.1	Oman	urine	clinical	SAMN13042166
Klebsiella pneumoniae	"OM921","SRS5528944","pneumoniae"	PDT000609817.1	Oman	blood	clinical	SAMN13042164
Klebsiella pneumoniae	"OM920","SRS5528943","pneumoniae"	PDT000609818.1	Oman	Screening	clinical	SAMN13042163
Klebsiella pneumoniae	"OM92","SRS5528942","pneumoniae"	PDT000609819.1	Oman	urine	clinical	SAMN13042162
Klebsiella pneumoniae	"OM875","SRS5528940","pneumoniae"	PDT000609821.1	Oman	Screening	clinical	SAMN13042160
Klebsiella pneumoniae	"OM864","SRS5528937","pneumoniae"	PDT000609824.1	Oman	wound	clinical	SAMN13042158
Klebsiella pneumoniae	"OM856","SRS5528935","pneumoniae"	PDT000609826.1	Oman	Screening	clinical	SAMN13042156
Klebsiella pneumoniae	"OM833","SRS5528934","pneumoniae"	PDT000609827.1	Oman	Catheter tip	clinical	SAMN13042155
Klebsiella pneumoniae	"OM790","SRS5528927","pneumoniae"	PDT000609834.1	Oman	urine	clinical	SAMN13042149
Klebsiella pneumoniae	"OM771","SRS5528925","pneumoniae"	PDT000609836.1	Oman	Screening	clinical	SAMN13042147
Klebsiella pneumoniae	"OM769","SRS5528923","pneumoniae"	PDT000609838.1	Oman	urine	clinical	SAMN13042145
Klebsiella pneumoniae	"OM747","SRS5528922","pneumoniae"	PDT000609839.1	Oman	wound	clinical	SAMN13042144
Klebsiella pneumoniae	"OM7299","SRS5528921","pneumoniae"	PDT000609840.1	Oman	urine	clinical	SAMN13042143
Klebsiella pneumoniae	"OM72","SRS5528920","pneumoniae"	PDT000609841.1	Oman	urine	clinical	SAMN13042142
Klebsiella pneumoniae	"OM705","SRS5528918","pneumoniae"	PDT000609843.1	Oman	wound	clinical	SAMN13042140
Klebsiella pneumoniae	"OM688","SRS5528913","pneumoniae"	PDT000609848.1	Oman	urine	clinical	SAMN13042136
Klebsiella pneumoniae	"OM687","SRS5528912","pneumoniae"	PDT000609849.1	Oman	wound	clinical	SAMN13042135
Klebsiella pneumoniae	"OM654","SRS5528910","pneumoniae"	PDT000609851.1	Oman	Screening	clinical	SAMN13042133
Klebsiella pneumoniae	"OM653","SRS5528909","pneumoniae"	PDT000609852.1	Oman	Screening	clinical	SAMN13042132
Klebsiella pneumoniae	"OM652","SRS5528908","pneumoniae"	PDT000609853.1	Oman	urine	clinical	SAMN13042131
Klebsiella pneumoniae	"OM1129","SRS5528906","pneumoniae"	PDT000609855.1	Oman	blood	clinical	SAMN13041986
Klebsiella pneumoniae	"OM632","SRS5528905","pneumoniae"	PDT000609856.1	Oman	respiratory	clinical	SAMN13042129
Klebsiella pneumoniae	"OM630","SRS5528903","pneumoniae"	PDT000609858.1	Oman	urine	clinical	SAMN13042127
Klebsiella pneumoniae	"OM609","SRS5528899","pneumoniae"	PDT000609862.1	Oman	blood	clinical	SAMN13042123
Klebsiella pneumoniae	"OM587","SRS5528893","pneumoniae"	PDT000609868.1	Oman	Screening	clinical	SAMN13042118
Klebsiella pneumoniae	"OM581","SRS5528892","pneumoniae"	PDT000609869.1	Oman	Screening	clinical	SAMN13042117
Klebsiella pneumoniae	"OM554","SRS5528889","pneumoniae"	PDT000609871.1	Oman	Screening	clinical	SAMN13042114
Klebsiella pneumoniae	"OM537","SRS5528887","pneumoniae"	PDT000609873.1	Oman	urine	clinical	SAMN13042112
Klebsiella pneumoniae	"OM506","SRS5528886","pneumoniae"	PDT000609874.1	Oman	Screening	clinical	SAMN13042111
Klebsiella pneumoniae	"OM1124","SRS5528884","pneumoniae"	PDT000609876.1	Oman	respiratory	clinical	SAMN13041984
Klebsiella pneumoniae	"OM499","SRS5528883","pneumoniae"	PDT000609877.1	Oman	Biopsy	clinical	SAMN13042109
Klebsiella pneumoniae	"OM498","SRS5528882","pneumoniae"	PDT000609878.1	Oman	wound	clinical	SAMN13042108
Klebsiella pneumoniae	"OM49","SRS5528881","pneumoniae"	PDT000609879.1	Oman	wound	clinical	SAMN13042107
Klebsiella pneumoniae	"OM483","SRS5528878","pneumoniae"	PDT000609882.1	Oman	Screening	clinical	SAMN13042104
Klebsiella pneumoniae	"OM451","SRS5528874","pneumoniae"	PDT000609886.1	Oman	respiratory	clinical	SAMN13042100
Klebsiella pneumoniae	"OM1110","SRS5528873","pneumoniae"	PDT000609887.1	Oman	swab	clinical	SAMN13041983
Klebsiella pneumoniae	"OM423","SRS5528868","pneumoniae"	PDT000609892.1	Oman	wound	clinical	SAMN13042095
Klebsiella pneumoniae	"OM422","SRS5528867","pneumoniae"	PDT000609893.1	Oman		clinical	SAMN13042094
Klebsiella pneumoniae	"OM4","SRS5528865","pneumoniae"	PDT000609895.1	Oman	wound	clinical	SAMN13042092
Klebsiella pneumoniae	"OM394","SRS5528864","pneumoniae"	PDT000609896.1	Oman	wound	clinical	SAMN13042091
Klebsiella pneumoniae	"OM1108","SRS5528862","pneumoniae"	PDT000609898.1	Oman	Biopsy	clinical	SAMN13041982
Klebsiella pneumoniae	"OM352","SRS5528858","pneumoniae"	PDT000609902.1	Oman	urine	clinical	SAMN13042086
Klebsiella pneumoniae	"OM348","SRS5528856","pneumoniae"	PDT000609904.1	Oman	Screening	clinical	SAMN13042084
Klebsiella pneumoniae	"OM344","SRS5528855","pneumoniae"	PDT000609905.1	Oman	enviromental sample	clinical	SAMN13042083
Klebsiella pneumoniae	"OM343","SRS5528854","pneumoniae"	PDT000609906.1	Oman	Catheter tip	clinical	SAMN13042082
Klebsiella pneumoniae	"OM342","SRS5528853","pneumoniae"	PDT000609907.1	Oman	Catheter tip	clinical	SAMN13042081
Klebsiella pneumoniae	"OM1107","SRS5528851","pneumoniae"	PDT000609909.1	Oman	Screening	clinical	SAMN13041981
Klebsiella pneumoniae	"OM332","SRS5528850","pneumoniae"	PDT000609910.1	Oman	urine	clinical	SAMN13042079
Klebsiella pneumoniae	"OM314","SRS5528848","pneumoniae"	PDT000609912.1	Oman	Screening	clinical	SAMN13042077
Klebsiella pneumoniae	"OM301","SRS5528844","pneumoniae"	PDT000609916.1	Oman		clinical	SAMN13042073
Klebsiella pneumoniae	"OM284","SRS5528842","pneumoniae"	PDT000609918.1	Oman	wound	clinical	SAMN13042071
Klebsiella pneumoniae	"OM282","SRS5528841","pneumoniae"	PDT000609919.1	Oman	Screening	clinical	SAMN13042070
Klebsiella pneumoniae	"OM1011","SRS5528839","pneumoniae"	PDT000609921.1	Oman	blood	clinical	SAMN13041971
Klebsiella pneumoniae	"OM267","SRS5529039","pneumoniae"	PDT000609924.1	Oman	Screening	clinical	SAMN13042068
Klebsiella pneumoniae	"OM262","SRS5529037","pneumoniae"	PDT000609926.1	Oman	blood	clinical	SAMN13042066
Klebsiella pneumoniae	"OM26","SRS5529035","pneumoniae"	PDT000609928.1	Oman	Screening	clinical	SAMN13042064
Klebsiella pneumoniae	"OM252","SRS5529033","pneumoniae"	PDT000609929.1	Oman		clinical	SAMN13042062
Klebsiella pneumoniae	"OM239","SRS5529027","pneumoniae"	PDT000609933.1	Oman	urine	clinical	SAMN13042057
Klebsiella pneumoniae	"OM23","SRS5529023","pneumoniae"	PDT000609937.1	Oman	urine	clinical	SAMN13042053
Klebsiella pneumoniae	"OM213","SRS5529022","pneumoniae"	PDT000609938.1	Oman	urine	clinical	SAMN13042052
Klebsiella pneumoniae	"OM2","SRS5529020","pneumoniae"	PDT000609940.1	Oman	urine	clinical	SAMN13042050
Klebsiella pneumoniae	"OM1098","SRS5529019","pneumoniae"	PDT000609941.1	Oman	Screening	clinical	SAMN13041978
Klebsiella pneumoniae	"OM176","SRS5529011","pneumoniae"	PDT000609948.1	Oman	respiratory	clinical	SAMN13042042
Klebsiella pneumoniae	"OM1695","SRS5529007","pneumoniae"	PDT000609952.1	Oman	Screening	clinical	SAMN13042039
Klebsiella pneumoniae	"OM1659","SRS5529004","pneumoniae"	PDT000609954.1	Oman	wound	clinical	SAMN13042036
Klebsiella pneumoniae	"OM1658","SRS5529003","pneumoniae"	PDT000609955.1	Oman	Screening	clinical	SAMN13042035
Klebsiella pneumoniae	"OM1552","SRS5528998","pneumoniae"	PDT000609960.1	Oman	Screening	clinical	SAMN13042030
Klebsiella pneumoniae	"OM1045","SRS5528997","pneumoniae"	PDT000609961.1	Oman	urine	clinical	SAMN13041976
Klebsiella pneumoniae	"OM1551","SRS5528996","pneumoniae"	PDT000609962.1	Oman	Screening	clinical	SAMN13042029
Klebsiella pneumoniae	"OM922","SRS5528945","pneumoniae"	PDT000611891.1	Oman	respiratory	clinical	SAMN13042165
Klebsiella pneumoniae	"OM569","SRS5528890","pneumoniae"	PDT000611892.1	Oman	Biopsy	clinical	SAMN13042115
Klebsiella pneumoniae	"OM1027","SRS5528950","pneumoniae"	PDT000611895.1	Oman	respiratory	clinical	SAMN13041972
Klebsiella pneumoniae	"B4/6727","BR179-15","ERS3503753"	PDT000618665.1	Slovenia	rectal swab	clinical	SAMEA5700092
Klebsiella pneumoniae	"B4/7787","BR194-15","ERS3503754"	PDT000618666.1	Slovenia	rectal swab	clinical	SAMEA5700093
Klebsiella pneumoniae	"B4/8140","BR211-15","ERS3503755"	PDT000618667.1	Slovenia	rectal swab	clinical	SAMEA5700094
Klebsiella pneumoniae	"B4/10290","BR254-15","ERS3503757"	PDT000618669.1	Slovenia	rectal swab	clinical	SAMEA5700096
Klebsiella pneumoniae	"2A/3114","BR318-14","ERS3503758"	PDT000618670.1	Slovenia		clinical	SAMEA5700097
Klebsiella pneumoniae	"B4/4346-3","BM367-17","ERS3503764"	PDT000618673.1	Slovenia	axillary swab	clinical	SAMEA5700103
Klebsiella pneumoniae	"B4/11871","BM670-16","ERS3503766"	PDT000618675.1	Slovenia	rectal swab	clinical	SAMEA5700105
Klebsiella pneumoniae	"15/3375/4","BM679-17","ERS3503767"	PDT000618676.1	Slovenia		clinical	SAMEA5700106
Klebsiella pneumoniae	"2A/3846","BR402-14","ERS3503777"	PDT000618684.1	Slovenia		clinical	SAMEA5700116
Klebsiella pneumoniae	"B3/28262","BR4-14","ERS3503780"	PDT000618687.1	Slovenia	urine from Foley catheter	clinical	SAMEA5700119
Klebsiella pneumoniae	"BR207-15","ERS3888398"	PDT000618693.1	Slovenia	rectal swab	clinical	SAMEA6087992
Klebsiella pneumoniae	"22-16","ERS3738024"	PDT000620556.1	Germany	clinical sample	clinical	SAMEA5949538
Klebsiella pneumoniae	"1080-16","ERS3738040"	PDT000620572.2	Germany	clinical sample	clinical	SAMEA5949554	GCA_022212385.1
Klebsiella pneumoniae	"1081-16","ERS3738041"	PDT000620573.1	Germany	clinical sample	clinical	SAMEA5949555
Klebsiella pneumoniae	"1083-16","ERS3738042"	PDT000620574.2	Germany	clinical sample	clinical	SAMEA5949556	GCA_022212365.1
Klebsiella pneumoniae	"1086-16","ERS3738043"	PDT000620575.1	Germany	clinical sample	clinical	SAMEA5949557
Klebsiella pneumoniae	"210-17","ERS3738044"	PDT000620576.2	Germany	clinical sample	clinical	SAMEA5949558	GCA_022212285.1
Klebsiella pneumoniae	"692-17","ERS3738045"	PDT000620577.1	Germany	clinical sample	clinical	SAMEA5949559
Klebsiella pneumoniae	"696-17","ERS3738046"	PDT000620578.1	Germany	clinical sample	clinical	SAMEA5949560
Klebsiella pneumoniae	"DHQP1701612","DHQP1701612-1","SRS5594379"	PDT000622383.3	USA	urine	clinical	SAMN13166947
Klebsiella pneumoniae	"DHQP1606251","DHQP1606251-1","SRS5594340"	PDT000622422.3	USA	urine	clinical	SAMN13166912
Klebsiella pneumoniae	"DHQP1702694","DHQP1702694-1","SRS5594198"	PDT000622564.3	USA	urine	clinical	SAMN13166990
Klebsiella pneumoniae	"DHQP1702672","DHQP1702672-1","SRS5594186"	PDT000622576.3	USA	urine	clinical	SAMN13166979
Klebsiella pneumoniae	"B4/10132","BR252-15","ERS3503769"	PDT000623216.1	Slovenia	rectal swab	clinical	SAMEA5700108
Klebsiella pneumoniae	"13450"	PDT000623259.1	China		clinical	SAMN08366846	GCA_009497715.1
Klebsiella pneumoniae	"19"	PDT000626669.1	Romania:Bucharest	Wastewater Effluent	environmental/other	SAMN13151936	GCA_009646185.1
Klebsiella pneumoniae	"CriePir142","P-142"	PDT000628436.1	Russia: Moscow	feces	clinical	SAMN13153751	GCA_009661515.1
Klebsiella pneumoniae	"ERS3185212","bf62c7bc-9561-11e8-a57a-68b59976a384"	PDT000632332.1				SAMEA5378622
Klebsiella pneumoniae	"ERS3185217","bf931ca0-9561-11e8-a57a-68b59976a384"	PDT000632337.1				SAMEA5378627
Klebsiella pneumoniae	"ERS3185221","bfb99236-9561-11e8-a57a-68b59976a384"	PDT000632341.1				SAMEA5378631
Klebsiella pneumoniae	"ERS3185239","c0677248-9561-11e8-a57a-68b59976a384"	PDT000632359.1				SAMEA5378649
Klebsiella pneumoniae	"ERS3185242","c084633a-9561-11e8-a57a-68b59976a384"	PDT000632362.1				SAMEA5378652
Klebsiella pneumoniae	"ERS3185244","c095dc46-9561-11e8-a57a-68b59976a384"	PDT000632364.1				SAMEA5378654
Klebsiella pneumoniae	"ERS3185277","c26c16ac-9561-11e8-a57a-68b59976a384"	PDT000632395.1				SAMEA5378688
Klebsiella pneumoniae	"ERS3185279","c2853ad8-9561-11e8-a57a-68b59976a384"	PDT000632397.1				SAMEA5378690
Klebsiella pneumoniae	"ERS3185280","c28c54e4-9561-11e8-a57a-68b59976a384"	PDT000632398.1				SAMEA5378691
Klebsiella pneumoniae	"ERS3185284","c52f1a10-9561-11e8-a57a-68b59976a384"	PDT000632402.1				SAMEA5378695
Klebsiella pneumoniae	"ERS3185286","c551c682-9561-11e8-a57a-68b59976a384"	PDT000632404.1				SAMEA5378697
Klebsiella pneumoniae	"ERS3185321","c70a34d2-9561-11e8-a57a-68b59976a384"	PDT000632439.1				SAMEA5378732
Klebsiella pneumoniae	"ERS3185323","c72130ce-9561-11e8-a57a-68b59976a384"	PDT000632441.1				SAMEA5378734
Klebsiella pneumoniae	"ERS3185325","c73658aa-9561-11e8-a57a-68b59976a384"	PDT000632443.1				SAMEA5378736
Klebsiella pneumoniae	"ERS3185332","c78685e6-9561-11e8-a57a-68b59976a384"	PDT000632450.1				SAMEA5378743
Klebsiella pneumoniae	"ERS3185337","c7bee65c-9561-11e8-a57a-68b59976a384"	PDT000632455.1				SAMEA5378748
Klebsiella pneumoniae	"ERS3185341","c7f06c86-9561-11e8-a57a-68b59976a384"	PDT000632459.1				SAMEA5378752
Klebsiella pneumoniae	"ERS3185343","c808f260-9561-11e8-a57a-68b59976a384"	PDT000632461.1				SAMEA5378754
Klebsiella pneumoniae	"ERS3185344","c813fb92-9561-11e8-a57a-68b59976a384"	PDT000632462.1				SAMEA5378755
Klebsiella pneumoniae	"ERS3185350","c85d9a5e-9561-11e8-a57a-68b59976a384"	PDT000632468.1				SAMEA5378761
Klebsiella pneumoniae	"ERS3185351","c8688ec8-9561-11e8-a57a-68b59976a384"	PDT000632469.1				SAMEA5378762
Klebsiella pneumoniae	"ERS3185362","c8deccf0-9561-11e8-a57a-68b59976a384"	PDT000632480.1				SAMEA5378773
Klebsiella pneumoniae	"ERS3185365","c8fe31ee-9561-11e8-a57a-68b59976a384"	PDT000632483.1				SAMEA5378776
Klebsiella pneumoniae	"ERS3185369","c92838a4-9561-11e8-a57a-68b59976a384"	PDT000632487.1				SAMEA5378780
Klebsiella pneumoniae	"ERS3185378","cc3942d6-9561-11e8-a57a-68b59976a384"	PDT000632496.1				SAMEA5378789
Klebsiella pneumoniae	"ERS3185393","ccf312e2-9561-11e8-a57a-68b59976a384"	PDT000632511.1				SAMEA5378804
Klebsiella pneumoniae	"ERS3185396","cd1c6b42-9561-11e8-a57a-68b59976a384"	PDT000632514.1				SAMEA5378807
Klebsiella pneumoniae	"ERS3185470","d0196b92-9561-11e8-a57a-68b59976a384"	PDT000632586.1				SAMEA5378881
Klebsiella pneumoniae	"ERS3185492","d3e4dcfc-9561-11e8-a57a-68b59976a384"	PDT000632602.1				SAMEA5378903
Klebsiella pneumoniae	"ERS3185495","d4020796-9561-11e8-a57a-68b59976a384"	PDT000632604.1				SAMEA5378906
Klebsiella pneumoniae	"ERS3185499","d430bc1c-9561-11e8-a57a-68b59976a384"	PDT000632608.1				SAMEA5378910
Klebsiella pneumoniae	"ERS3185503","d45b277c-9561-11e8-a57a-68b59976a384"	PDT000632612.1				SAMEA5378914
Klebsiella pneumoniae	"ERS3185518","d500643a-9561-11e8-a57a-68b59976a384"	PDT000632626.1				SAMEA5378929
Klebsiella pneumoniae	"ERS3185519","d50e1864-9561-11e8-a57a-68b59976a384"	PDT000632627.1				SAMEA5378930
Klebsiella pneumoniae	"ERS3185539","d617b0e4-9561-11e8-a57a-68b59976a384"	PDT000632647.1				SAMEA5378950
Klebsiella pneumoniae	"ERS3185540","d61f976e-9561-11e8-a57a-68b59976a384"	PDT000632648.1				SAMEA5378951
Klebsiella pneumoniae	"ERS3185558","d6e00800-9561-11e8-a57a-68b59976a384"	PDT000632665.1				SAMEA5378969
Klebsiella pneumoniae	"ERS3185562","d70494f4-9561-11e8-a57a-68b59976a384"	PDT000632669.1				SAMEA5378973
Klebsiella pneumoniae	"ERS3185594","db58c6a6-9561-11e8-a57a-68b59976a384"	PDT000632700.1				SAMEA5379005
Klebsiella pneumoniae	"ERS3185595","db632baa-9561-11e8-a57a-68b59976a384"	PDT000632701.1				SAMEA5379006
Klebsiella pneumoniae	"826b11fc-9561-11e8-a57a-68b59976a384","ERS3184423"	PDT000632714.1				SAMEA5377832
Klebsiella pneumoniae	"8553d2a0-9561-11e8-a57a-68b59976a384","ERS3184425"	PDT000632716.1				SAMEA5377834
Klebsiella pneumoniae	"85b9a152-9561-11e8-a57a-68b59976a384","ERS3184430"	PDT000632721.1				SAMEA5377839
Klebsiella pneumoniae	"860673e2-9561-11e8-a57a-68b59976a384","ERS3184434"	PDT000632725.1				SAMEA5377843
Klebsiella pneumoniae	"86b2969a-9561-11e8-a57a-68b59976a384","ERS3184455"	PDT000632742.1				SAMEA5377864
Klebsiella pneumoniae	"86e74b9c-9561-11e8-a57a-68b59976a384","ERS3184461"	PDT000632748.1				SAMEA5377870
Klebsiella pneumoniae	"870176de-9561-11e8-a57a-68b59976a384","ERS3184464"	PDT000632751.1				SAMEA5377873
Klebsiella pneumoniae	"8726a8dc-9561-11e8-a57a-68b59976a384","ERS3184468"	PDT000632755.1				SAMEA5377877
Klebsiella pneumoniae	"872f5928-9561-11e8-a57a-68b59976a384","ERS3184469"	PDT000632756.1				SAMEA5377878
Klebsiella pneumoniae	"87545c82-9561-11e8-a57a-68b59976a384","ERS3184473"	PDT000632760.1				SAMEA5377882
Klebsiella pneumoniae	"8762d852-9561-11e8-a57a-68b59976a384","ERS3184474"	PDT000632761.1				SAMEA5377883
Klebsiella pneumoniae	"88456fb4-9561-11e8-a57a-68b59976a384","ERS3184492"	PDT000632779.1				SAMEA5377901
Klebsiella pneumoniae	"88a00884-9561-11e8-a57a-68b59976a384","ERS3184499"	PDT000632786.1				SAMEA5377908
Klebsiella pneumoniae	"88b8dbd4-9561-11e8-a57a-68b59976a384","ERS3184502"	PDT000632789.1				SAMEA5377911
Klebsiella pneumoniae	"88c89c40-9561-11e8-a57a-68b59976a384","ERS3184504"	PDT000632791.1				SAMEA5377913
Klebsiella pneumoniae	"88f70a1c-9561-11e8-a57a-68b59976a384","ERS3184509"	PDT000632796.1				SAMEA5377919
Klebsiella pneumoniae	"8923eb22-9561-11e8-a57a-68b59976a384","ERS3184514"	PDT000632800.1				SAMEA5377924
Klebsiella pneumoniae	"892c8142-9561-11e8-a57a-68b59976a384","ERS3184515"	PDT000632801.1				SAMEA5377925
Klebsiella pneumoniae	"8935138e-9561-11e8-a57a-68b59976a384","ERS3184516"	PDT000632802.1				SAMEA5377926
Klebsiella pneumoniae	"893da256-9561-11e8-a57a-68b59976a384","ERS3184517"	PDT000632803.1				SAMEA5377927
Klebsiella pneumoniae	"895491c8-9561-11e8-a57a-68b59976a384","ERS3184519"	PDT000632805.1				SAMEA5377929
Klebsiella pneumoniae	"895d213a-9561-11e8-a57a-68b59976a384","ERS3184520"	PDT000632806.1				SAMEA5377930
Klebsiella pneumoniae	"8c3032c6-9561-11e8-a57a-68b59976a384","ERS3184521"	PDT000632807.1				SAMEA5377931
Klebsiella pneumoniae	"8c5c4410-9561-11e8-a57a-68b59976a384","ERS3184523"	PDT000632808.1				SAMEA5377933
Klebsiella pneumoniae	"8cde8bdc-9561-11e8-a57a-68b59976a384","ERS3184530"	PDT000632815.1				SAMEA5377940
Klebsiella pneumoniae	"8d106738-9561-11e8-a57a-68b59976a384","ERS3184535"	PDT000632820.1				SAMEA5377945
Klebsiella pneumoniae	"8d191946-9561-11e8-a57a-68b59976a384","ERS3184536"	PDT000632821.1				SAMEA5377946
Klebsiella pneumoniae	"8d8dadf6-9561-11e8-a57a-68b59976a384","ERS3184547"	PDT000632832.1				SAMEA5377957
Klebsiella pneumoniae	"8d998b62-9561-11e8-a57a-68b59976a384","ERS3184548"	PDT000632833.1				SAMEA5377958
Klebsiella pneumoniae	"8db1b732-9561-11e8-a57a-68b59976a384","ERS3184550"	PDT000632835.1				SAMEA5377960
Klebsiella pneumoniae	"8dd1a470-9561-11e8-a57a-68b59976a384","ERS3184553"	PDT000632838.1				SAMEA5377963
Klebsiella pneumoniae	"8de89414-9561-11e8-a57a-68b59976a384","ERS3184555"	PDT000632840.1				SAMEA5377965
Klebsiella pneumoniae	"8e0e7c9c-9561-11e8-a57a-68b59976a384","ERS3184558"	PDT000632843.1				SAMEA5377968
Klebsiella pneumoniae	"8e2e8f3c-9561-11e8-a57a-68b59976a384","ERS3184561"	PDT000632846.1				SAMEA5377971
Klebsiella pneumoniae	"8e447d60-9561-11e8-a57a-68b59976a384","ERS3184563"	PDT000632848.1				SAMEA5377973
Klebsiella pneumoniae	"8e6ef554-9561-11e8-a57a-68b59976a384","ERS3184567"	PDT000632852.1				SAMEA5377977
Klebsiella pneumoniae	"8e7963a4-9561-11e8-a57a-68b59976a384","ERS3184568"	PDT000632853.1				SAMEA5377978
Klebsiella pneumoniae	"8e83e63a-9561-11e8-a57a-68b59976a384","ERS3184569"	PDT000632854.1				SAMEA5377979
Klebsiella pneumoniae	"8e8e67c2-9561-11e8-a57a-68b59976a384","ERS3184570"	PDT000632855.1				SAMEA5377980
Klebsiella pneumoniae	"8e98f0f2-9561-11e8-a57a-68b59976a384","ERS3184571"	PDT000632856.1				SAMEA5377981
Klebsiella pneumoniae	"8ea3df08-9561-11e8-a57a-68b59976a384","ERS3184572"	PDT000632857.1				SAMEA5377982
Klebsiella pneumoniae	"8f833194-9561-11e8-a57a-68b59976a384","ERS3184593"	PDT000632876.1				SAMEA5378003
Klebsiella pneumoniae	"8ff58e4c-9561-11e8-a57a-68b59976a384","ERS3184602"	PDT000632885.1				SAMEA5378012
Klebsiella pneumoniae	"90016af0-9561-11e8-a57a-68b59976a384","ERS3184603"	PDT000632886.1				SAMEA5378013
Klebsiella pneumoniae	"900f5ba6-9561-11e8-a57a-68b59976a384","ERS3184604"	PDT000632887.1				SAMEA5378014
Klebsiella pneumoniae	"902a6748-9561-11e8-a57a-68b59976a384","ERS3184606"	PDT000632889.1				SAMEA5378016
Klebsiella pneumoniae	"9037c776-9561-11e8-a57a-68b59976a384","ERS3184607"	PDT000632890.1				SAMEA5378017
Klebsiella pneumoniae	"90451e1c-9561-11e8-a57a-68b59976a384","ERS3184608"	PDT000632891.1				SAMEA5378018
Klebsiella pneumoniae	"93979266-9561-11e8-a57a-68b59976a384","ERS3184621"	PDT000632904.1				SAMEA5378031
Klebsiella pneumoniae	"93a8bfa0-9561-11e8-a57a-68b59976a384","ERS3184623"	PDT000632906.1				SAMEA5378033
Klebsiella pneumoniae	"93cc708a-9561-11e8-a57a-68b59976a384","ERS3184627"	PDT000632910.1				SAMEA5378037
Klebsiella pneumoniae	"93eff38e-9561-11e8-a57a-68b59976a384","ERS3184630"	PDT000632913.1				SAMEA5378040
Klebsiella pneumoniae	"940bef94-9561-11e8-a57a-68b59976a384","ERS3184632"	PDT000632915.1				SAMEA5378042
Klebsiella pneumoniae	"943ab090-9561-11e8-a57a-68b59976a384","ERS3184635"	PDT000632918.1				SAMEA5378045
Klebsiella pneumoniae	"944df3e4-9561-11e8-a57a-68b59976a384","ERS3184636"	PDT000632919.1				SAMEA5378046
Klebsiella pneumoniae	"94bc8c96-9561-11e8-a57a-68b59976a384","ERS3184641"	PDT000632924.1				SAMEA5378051
Klebsiella pneumoniae	"94d24e32-9561-11e8-a57a-68b59976a384","ERS3184643"	PDT000632926.1				SAMEA5378053
Klebsiella pneumoniae	"953a3dc6-9561-11e8-a57a-68b59976a384","ERS3184653"	PDT000632936.1				SAMEA5378063
Klebsiella pneumoniae	"95657518-9561-11e8-a57a-68b59976a384","ERS3184657"	PDT000632940.1				SAMEA5378067
Klebsiella pneumoniae	"957670ca-9561-11e8-a57a-68b59976a384","ERS3184659"	PDT000632942.1				SAMEA5378069
Klebsiella pneumoniae	"959d6f22-9561-11e8-a57a-68b59976a384","ERS3184663"	PDT000632946.1				SAMEA5378073
Klebsiella pneumoniae	"95a7bbbc-9561-11e8-a57a-68b59976a384","ERS3184664"	PDT000632947.1				SAMEA5378074
Klebsiella pneumoniae	"95cb68be-9561-11e8-a57a-68b59976a384","ERS3184688"	PDT000632951.1				SAMEA5378098
Klebsiella pneumoniae	"95de1a40-9561-11e8-a57a-68b59976a384","ERS3184690"	PDT000632953.1				SAMEA5378100
Klebsiella pneumoniae	"965c285e-9561-11e8-a57a-68b59976a384","ERS3184681"	PDT000632967.1				SAMEA5378091
Klebsiella pneumoniae	"967eba72-9561-11e8-a57a-68b59976a384","ERS3184685"	PDT000632971.1				SAMEA5378095
Klebsiella pneumoniae	"96878ea4-9561-11e8-a57a-68b59976a384","ERS3184686"	PDT000632972.1				SAMEA5378096
Klebsiella pneumoniae	"96908252-9561-11e8-a57a-68b59976a384","ERS3184687"	PDT000632973.1				SAMEA5378097
Klebsiella pneumoniae	"96a2f554-9561-11e8-a57a-68b59976a384","ERS3184692"	PDT000632975.1				SAMEA5378102
Klebsiella pneumoniae	"975797de-9561-11e8-a57a-68b59976a384","ERS3184710"	PDT000632993.1				SAMEA5378120
Klebsiella pneumoniae	"9a4f706a-9561-11e8-a57a-68b59976a384","ERS3184714"	PDT000632996.1				SAMEA5378124
Klebsiella pneumoniae	"9a6ef412-9561-11e8-a57a-68b59976a384","ERS3184716"	PDT000632998.1				SAMEA5378126
Klebsiella pneumoniae	"9a96f868-9561-11e8-a57a-68b59976a384","ERS3184720"	PDT000633002.1				SAMEA5378130
Klebsiella pneumoniae	"9aa054c6-9561-11e8-a57a-68b59976a384","ERS3184721"	PDT000633003.1				SAMEA5378131
Klebsiella pneumoniae	"9af8c93a-9561-11e8-a57a-68b59976a384","ERS3184731"	PDT000633012.1				SAMEA5378141
Klebsiella pneumoniae	"9b02d6d2-9561-11e8-a57a-68b59976a384","ERS3184732"	PDT000633013.1				SAMEA5378142
Klebsiella pneumoniae	"9b0c488e-9561-11e8-a57a-68b59976a384","ERS3184733"	PDT000633014.1				SAMEA5378143
Klebsiella pneumoniae	"9b2fa64e-9561-11e8-a57a-68b59976a384","ERS3184737"	PDT000633018.1				SAMEA5378147
Klebsiella pneumoniae	"9b48a964-9561-11e8-a57a-68b59976a384","ERS3184739"	PDT000633020.1				SAMEA5378149
Klebsiella pneumoniae	"9b5374c0-9561-11e8-a57a-68b59976a384","ERS3184740"	PDT000633021.1				SAMEA5378150
Klebsiella pneumoniae	"9b69c00e-9561-11e8-a57a-68b59976a384","ERS3184742"	PDT000633023.1				SAMEA5378152
Klebsiella pneumoniae	"9b75f662-9561-11e8-a57a-68b59976a384","ERS3184743"	PDT000633024.1				SAMEA5378153
Klebsiella pneumoniae	"9b981dc8-9561-11e8-a57a-68b59976a384","ERS3184745"	PDT000633026.1				SAMEA5378155
Klebsiella pneumoniae	"9c474104-9561-11e8-a57a-68b59976a384","ERS3184755"	PDT000633034.1				SAMEA5378165
Klebsiella pneumoniae	"9c4ea494-9561-11e8-a57a-68b59976a384","ERS3184756"	PDT000633035.1				SAMEA5378166
Klebsiella pneumoniae	"9c6db2d0-9561-11e8-a57a-68b59976a384","ERS3184760"	PDT000633038.1				SAMEA5378170
Klebsiella pneumoniae	"9c85f4ee-9561-11e8-a57a-68b59976a384","ERS3184763"	PDT000633041.1				SAMEA5378173
Klebsiella pneumoniae	"9c9508f8-9561-11e8-a57a-68b59976a384","ERS3184765"	PDT000633043.1				SAMEA5378175
Klebsiella pneumoniae	"9caffdde-9561-11e8-a57a-68b59976a384","ERS3184768"	PDT000633046.1				SAMEA5378178
Klebsiella pneumoniae	"9cd3159e-9561-11e8-a57a-68b59976a384","ERS3184772"	PDT000633050.1				SAMEA5378182
Klebsiella pneumoniae	"9cf3aafc-9561-11e8-a57a-68b59976a384","ERS3184774"	PDT000633052.1				SAMEA5378184
Klebsiella pneumoniae	"9d388b68-9561-11e8-a57a-68b59976a384","ERS3184780"	PDT000633058.1				SAMEA5378190
Klebsiella pneumoniae	"9d86896c-9561-11e8-a57a-68b59976a384","ERS3184786"	PDT000633063.1				SAMEA5378196
Klebsiella pneumoniae	"9da0feaa-9561-11e8-a57a-68b59976a384","ERS3184789"	PDT000633066.1				SAMEA5378199
Klebsiella pneumoniae	"9dfcee36-9561-11e8-a57a-68b59976a384","ERS3184799"	PDT000633076.1				SAMEA5378209
Klebsiella pneumoniae	"9e22ef28-9561-11e8-a57a-68b59976a384","ERS3184804"	PDT000633081.1				SAMEA5378214
Klebsiella pneumoniae	"9e2a8f9e-9561-11e8-a57a-68b59976a384","ERS3184805"	PDT000633082.1				SAMEA5378215
Klebsiella pneumoniae	"ERS3184809","a16963ba-9561-11e8-a57a-68b59976a384"	PDT000633086.1				SAMEA5378219
Klebsiella pneumoniae	"ERS3184810","a17e806a-9561-11e8-a57a-68b59976a384"	PDT000633087.1				SAMEA5378220
Klebsiella pneumoniae	"ERS3184811","a19244ba-9561-11e8-a57a-68b59976a384"	PDT000633088.1				SAMEA5378221
Klebsiella pneumoniae	"ERS3184812","a1a5b23e-9561-11e8-a57a-68b59976a384"	PDT000633089.1				SAMEA5378222
Klebsiella pneumoniae	"770888b2-9561-11e8-a57a-68b59976a384","ERS3184245"	PDT000633099.1				SAMEA5377654
Klebsiella pneumoniae	"772034c6-9561-11e8-a57a-68b59976a384","ERS3184248"	PDT000633102.1				SAMEA5377657
Klebsiella pneumoniae	"772f98b2-9561-11e8-a57a-68b59976a384","ERS3184250"	PDT000633104.1				SAMEA5377659
Klebsiella pneumoniae	"773704ee-9561-11e8-a57a-68b59976a384","ERS3184251"	PDT000633105.1				SAMEA5377660
Klebsiella pneumoniae	"77d7b420-9561-11e8-a57a-68b59976a384","ERS3184263"	PDT000633117.1				SAMEA5377672
Klebsiella pneumoniae	"77df83c6-9561-11e8-a57a-68b59976a384","ERS3184264"	PDT000633118.1				SAMEA5377673
Klebsiella pneumoniae	"77e8dbce-9561-11e8-a57a-68b59976a384","ERS3184265"	PDT000633119.1				SAMEA5377674
Klebsiella pneumoniae	"786b0356-9561-11e8-a57a-68b59976a384","ERS3184280"	PDT000633130.1				SAMEA5377689
Klebsiella pneumoniae	"7884d8f8-9561-11e8-a57a-68b59976a384","ERS3184283"	PDT000633133.1				SAMEA5377692
Klebsiella pneumoniae	"78b934d6-9561-11e8-a57a-68b59976a384","ERS3184289"	PDT000633139.1				SAMEA5377698
Klebsiella pneumoniae	"78c21808-9561-11e8-a57a-68b59976a384","ERS3184290"	PDT000633140.1				SAMEA5377699
Klebsiella pneumoniae	"78dbd2d4-9561-11e8-a57a-68b59976a384","ERS3184293"	PDT000633143.1				SAMEA5377702
Klebsiella pneumoniae	"78edff36-9561-11e8-a57a-68b59976a384","ERS3184295"	PDT000633145.1				SAMEA5377704
Klebsiella pneumoniae	"78f693ee-9561-11e8-a57a-68b59976a384","ERS3184296"	PDT000633146.1				SAMEA5377705
Klebsiella pneumoniae	"792cecaa-9561-11e8-a57a-68b59976a384","ERS3184302"	PDT000633152.1				SAMEA5377711
Klebsiella pneumoniae	"7994d734-9561-11e8-a57a-68b59976a384","ERS3184312"	PDT000633161.1				SAMEA5377721
Klebsiella pneumoniae	"79bfcfac-9561-11e8-a57a-68b59976a384","ERS3184317"	PDT000633166.1				SAMEA5377726
Klebsiella pneumoniae	"79d39ffa-9561-11e8-a57a-68b59976a384","ERS3184319"	PDT000633168.1				SAMEA5377728
Klebsiella pneumoniae	"79e50024-9561-11e8-a57a-68b59976a384","ERS3184321"	PDT000633170.1				SAMEA5377730
Klebsiella pneumoniae	"79fb99f6-9561-11e8-a57a-68b59976a384","ERS3184323"	PDT000633172.1				SAMEA5377732
Klebsiella pneumoniae	"7a292ace-9561-11e8-a57a-68b59976a384","ERS3184327"	PDT000633176.1				SAMEA5377736
Klebsiella pneumoniae	"7a3e29d8-9561-11e8-a57a-68b59976a384","ERS3184329"	PDT000633178.1				SAMEA5377738
Klebsiella pneumoniae	"7a48a7d2-9561-11e8-a57a-68b59976a384","ERS3184330"	PDT000633179.1				SAMEA5377739
Klebsiella pneumoniae	"7d24e33a-9561-11e8-a57a-68b59976a384","ERS3184334"	PDT000633183.1				SAMEA5377743
Klebsiella pneumoniae	"7d4ce38a-9561-11e8-a57a-68b59976a384","ERS3184336"	PDT000633185.1				SAMEA5377745
Klebsiella pneumoniae	"7d86b45c-9561-11e8-a57a-68b59976a384","ERS3184339"	PDT000633188.1				SAMEA5377748
Klebsiella pneumoniae	"7e1dc93c-9561-11e8-a57a-68b59976a384","ERS3184346"	PDT000633195.1				SAMEA5377755
Klebsiella pneumoniae	"7e42ab8a-9561-11e8-a57a-68b59976a384","ERS3184348"	PDT000633197.1				SAMEA5377757
Klebsiella pneumoniae	"7e9faf06-9561-11e8-a57a-68b59976a384","ERS3184353"	PDT000633202.1				SAMEA5377762
Klebsiella pneumoniae	"7ec6c6ea-9561-11e8-a57a-68b59976a384","ERS3184355"	PDT000633204.1				SAMEA5377764
Klebsiella pneumoniae	"7f013c6c-9561-11e8-a57a-68b59976a384","ERS3184358"	PDT000633207.1				SAMEA5377767
Klebsiella pneumoniae	"7f269566-9561-11e8-a57a-68b59976a384","ERS3184360"	PDT000633209.1				SAMEA5377769
Klebsiella pneumoniae	"7feb10f8-9561-11e8-a57a-68b59976a384","ERS3184369"	PDT000633216.1				SAMEA5377778
Klebsiella pneumoniae	"8043a98e-9561-11e8-a57a-68b59976a384","ERS3184373"	PDT000633220.1				SAMEA5377782
Klebsiella pneumoniae	"8155b72c-9561-11e8-a57a-68b59976a384","ERS3184400"	PDT000633244.1				SAMEA5377809
Klebsiella pneumoniae	"816b79d6-9561-11e8-a57a-68b59976a384","ERS3184402"	PDT000633246.1				SAMEA5377811
Klebsiella pneumoniae	"81749d5e-9561-11e8-a57a-68b59976a384","ERS3184403"	PDT000633247.1				SAMEA5377812
Klebsiella pneumoniae	"8189373c-9561-11e8-a57a-68b59976a384","ERS3184405"	PDT000633249.1				SAMEA5377814
Klebsiella pneumoniae	"ERS3184813","a1b98ad4-9561-11e8-a57a-68b59976a384"	PDT000633261.1				SAMEA5378223
Klebsiella pneumoniae	"ERS3184814","a1cc7798-9561-11e8-a57a-68b59976a384"	PDT000633262.1				SAMEA5378224
Klebsiella pneumoniae	"ERS3184817","a20969aa-9561-11e8-a57a-68b59976a384"	PDT000633265.1				SAMEA5378227
Klebsiella pneumoniae	"ERS3184821","a2579a8a-9561-11e8-a57a-68b59976a384"	PDT000633269.1				SAMEA5378231
Klebsiella pneumoniae	"ERS3184822","a26d74b8-9561-11e8-a57a-68b59976a384"	PDT000633270.1				SAMEA5378232
Klebsiella pneumoniae	"ERS3184828","a2f84c64-9561-11e8-a57a-68b59976a384"	PDT000633276.1				SAMEA5378238
Klebsiella pneumoniae	"ERS3184830","a31eea68-9561-11e8-a57a-68b59976a384"	PDT000633278.1				SAMEA5378240
Klebsiella pneumoniae	"ERS3184832","a3449484-9561-11e8-a57a-68b59976a384"	PDT000633280.1				SAMEA5378242
Klebsiella pneumoniae	"ERS3184840","a390d8c6-9561-11e8-a57a-68b59976a384"	PDT000633288.1				SAMEA5378250
Klebsiella pneumoniae	"ERS3184841","a398b712-9561-11e8-a57a-68b59976a384"	PDT000633289.1				SAMEA5378251
Klebsiella pneumoniae	"ERS3184844","a3b3df4c-9561-11e8-a57a-68b59976a384"	PDT000633292.1				SAMEA5378254
Klebsiella pneumoniae	"ERS3184846","a3c2acde-9561-11e8-a57a-68b59976a384"	PDT000633294.1				SAMEA5378256
Klebsiella pneumoniae	"ERS3184848","a3d4ce96-9561-11e8-a57a-68b59976a384"	PDT000633296.1				SAMEA5378258
Klebsiella pneumoniae	"ERS3184849","a3de560a-9561-11e8-a57a-68b59976a384"	PDT000633297.1				SAMEA5378259
Klebsiella pneumoniae	"ERS3184854","a40c08de-9561-11e8-a57a-68b59976a384"	PDT000633302.1				SAMEA5378264
Klebsiella pneumoniae	"ERS3184857","a4279572-9561-11e8-a57a-68b59976a384"	PDT000633305.1				SAMEA5378267
Klebsiella pneumoniae	"ERS3184858","a43109c2-9561-11e8-a57a-68b59976a384"	PDT000633306.1				SAMEA5378268
Klebsiella pneumoniae	"ERS3184859","a43b3848-9561-11e8-a57a-68b59976a384"	PDT000633307.1				SAMEA5378269
Klebsiella pneumoniae	"ERS3184862","a455f52a-9561-11e8-a57a-68b59976a384"	PDT000633310.1				SAMEA5378272
Klebsiella pneumoniae	"ERS3184875","a4e965a8-9561-11e8-a57a-68b59976a384"	PDT000633323.1				SAMEA5378285
Klebsiella pneumoniae	"ERS3184885","a55b3eb2-9561-11e8-a57a-68b59976a384"	PDT000633333.1				SAMEA5378295
Klebsiella pneumoniae	"ERS3184886","a565bafe-9561-11e8-a57a-68b59976a384"	PDT000633334.1				SAMEA5378296
Klebsiella pneumoniae	"ERS3184890","a5904814-9561-11e8-a57a-68b59976a384"	PDT000633338.1				SAMEA5378300
Klebsiella pneumoniae	"ERS3184893","a5b2189a-9561-11e8-a57a-68b59976a384"	PDT000633341.1				SAMEA5378303
Klebsiella pneumoniae	"ERS3184894","a5bd1ce0-9561-11e8-a57a-68b59976a384"	PDT000633342.1				SAMEA5378304
Klebsiella pneumoniae	"ERS3184899","a5f455c0-9561-11e8-a57a-68b59976a384"	PDT000633347.1				SAMEA5378309
Klebsiella pneumoniae	"ERS3184901","a918a8fa-9561-11e8-a57a-68b59976a384"	PDT000633349.1				SAMEA5378311
Klebsiella pneumoniae	"ERS3184902","a927ecca-9561-11e8-a57a-68b59976a384"	PDT000633350.1				SAMEA5378312
Klebsiella pneumoniae	"ERS3184904","a949afae-9561-11e8-a57a-68b59976a384"	PDT000633352.1				SAMEA5378314
Klebsiella pneumoniae	"ERS3184905","a95dd8da-9561-11e8-a57a-68b59976a384"	PDT000633353.1				SAMEA5378315
Klebsiella pneumoniae	"ERS3184911","a9e35aa0-9561-11e8-a57a-68b59976a384"	PDT000633359.1				SAMEA5378321
Klebsiella pneumoniae	"ERS3184913","aa10fdca-9561-11e8-a57a-68b59976a384"	PDT000633361.1				SAMEA5378323
Klebsiella pneumoniae	"ERS3184918","aa7f133c-9561-11e8-a57a-68b59976a384"	PDT000633366.1				SAMEA5378328
Klebsiella pneumoniae	"ERS3184935","aa8a7e66-9561-11e8-a57a-68b59976a384"	PDT000633367.1				SAMEA5378345
Klebsiella pneumoniae	"ERS3184938","aaa67242-9561-11e8-a57a-68b59976a384"	PDT000633370.1				SAMEA5378348
Klebsiella pneumoniae	"ERS3184940","aab95b82-9561-11e8-a57a-68b59976a384"	PDT000633372.1				SAMEA5378350
Klebsiella pneumoniae	"ERS3184919","aad5afa8-9561-11e8-a57a-68b59976a384"	PDT000633375.1				SAMEA5378329
Klebsiella pneumoniae	"ERS3184924","ab078456-9561-11e8-a57a-68b59976a384"	PDT000633380.1				SAMEA5378334
Klebsiella pneumoniae	"ERS3184925","ab104b72-9561-11e8-a57a-68b59976a384"	PDT000633381.1				SAMEA5378335
Klebsiella pneumoniae	"ERS3184928","ab2ace34-9561-11e8-a57a-68b59976a384"	PDT000633384.1				SAMEA5378338
Klebsiella pneumoniae	"ERS3184933","ab5a779c-9561-11e8-a57a-68b59976a384"	PDT000633389.1				SAMEA5378343
Klebsiella pneumoniae	"ERS3184943","ab6d7702-9561-11e8-a57a-68b59976a384"	PDT000633391.1				SAMEA5378353
Klebsiella pneumoniae	"ERS3184950","ababc192-9561-11e8-a57a-68b59976a384"	PDT000633398.1				SAMEA5378360
Klebsiella pneumoniae	"ERS3184953","abc90342-9561-11e8-a57a-68b59976a384"	PDT000633401.1				SAMEA5378363
Klebsiella pneumoniae	"ERS3184958","abf5373c-9561-11e8-a57a-68b59976a384"	PDT000633406.1				SAMEA5378368
Klebsiella pneumoniae	"ERS3184960","ac06ff26-9561-11e8-a57a-68b59976a384"	PDT000633408.1				SAMEA5378370
Klebsiella pneumoniae	"ERS3184961","ac0fab3a-9561-11e8-a57a-68b59976a384"	PDT000633409.1				SAMEA5378371
Klebsiella pneumoniae	"ERS3184962","ac184c36-9561-11e8-a57a-68b59976a384"	PDT000633410.1				SAMEA5378372
Klebsiella pneumoniae	"ERS3184963","ac2146c4-9561-11e8-a57a-68b59976a384"	PDT000633411.1				SAMEA5378373
Klebsiella pneumoniae	"ERS3184964","ac29dbae-9561-11e8-a57a-68b59976a384"	PDT000633412.1				SAMEA5378374
Klebsiella pneumoniae	"ERS3184967","ac448ecc-9561-11e8-a57a-68b59976a384"	PDT000633415.1				SAMEA5378377
Klebsiella pneumoniae	"ERS3184969","ac565076-9561-11e8-a57a-68b59976a384"	PDT000633417.1				SAMEA5378379
Klebsiella pneumoniae	"ERS3184973","ac7e4bbc-9561-11e8-a57a-68b59976a384"	PDT000633421.1				SAMEA5378383
Klebsiella pneumoniae	"ERS3184975","ac8fff92-9561-11e8-a57a-68b59976a384"	PDT000633423.1				SAMEA5378385
Klebsiella pneumoniae	"ERS3184980","acbefad6-9561-11e8-a57a-68b59976a384"	PDT000633428.1				SAMEA5378390
Klebsiella pneumoniae	"ERS3184983","acda2054-9561-11e8-a57a-68b59976a384"	PDT000633431.1				SAMEA5378393
Klebsiella pneumoniae	"ERS3184989","ad13a0ea-9561-11e8-a57a-68b59976a384"	PDT000633437.1				SAMEA5378399
Klebsiella pneumoniae	"ERS3184990","ad219f24-9561-11e8-a57a-68b59976a384"	PDT000633438.1				SAMEA5378400
Klebsiella pneumoniae	"ERS3184991","ad2b6e5a-9561-11e8-a57a-68b59976a384"	PDT000633439.1				SAMEA5378401
Klebsiella pneumoniae	"ERS3184992","ad35f69a-9561-11e8-a57a-68b59976a384"	PDT000633440.1				SAMEA5378402
Klebsiella pneumoniae	"ERS3184993","ad43e98a-9561-11e8-a57a-68b59976a384"	PDT000633441.1				SAMEA5378403
Klebsiella pneumoniae	"ERS3184994","ad5181d0-9561-11e8-a57a-68b59976a384"	PDT000633442.1				SAMEA5378404
Klebsiella pneumoniae	"ERS3185000","b050e588-9561-11e8-a57a-68b59976a384"	PDT000633448.1				SAMEA5378410
Klebsiella pneumoniae	"ERS3185002","b06eadd4-9561-11e8-a57a-68b59976a384"	PDT000633450.1				SAMEA5378412
Klebsiella pneumoniae	"ERS3185003","b07e5856-9561-11e8-a57a-68b59976a384"	PDT000633451.1				SAMEA5378413
Klebsiella pneumoniae	"ERS3185020","b1a6bdd6-9561-11e8-a57a-68b59976a384"	PDT000633468.1				SAMEA5378430
Klebsiella pneumoniae	"ERS3185022","b1cc094c-9561-11e8-a57a-68b59976a384"	PDT000633470.1				SAMEA5378432
Klebsiella pneumoniae	"ERS3185023","b1dd1458-9561-11e8-a57a-68b59976a384"	PDT000633471.1				SAMEA5378433
Klebsiella pneumoniae	"ERS3185026","b20695da-9561-11e8-a57a-68b59976a384"	PDT000633474.1				SAMEA5378436
Klebsiella pneumoniae	"ERS3185027","b212f79e-9561-11e8-a57a-68b59976a384"	PDT000633475.1				SAMEA5378437
Klebsiella pneumoniae	"ERS3185032","b2498232-9561-11e8-a57a-68b59976a384"	PDT000633480.1				SAMEA5378442
Klebsiella pneumoniae	"ERS3185041","b2a9a55e-9561-11e8-a57a-68b59976a384"	PDT000633489.1				SAMEA5378451
Klebsiella pneumoniae	"ERS3185044","b2cc8402-9561-11e8-a57a-68b59976a384"	PDT000633492.1				SAMEA5378454
Klebsiella pneumoniae	"ERS3185051","b318cc2c-9561-11e8-a57a-68b59976a384"	PDT000633499.1				SAMEA5378461
Klebsiella pneumoniae	"ERS3185052","b3234ecc-9561-11e8-a57a-68b59976a384"	PDT000633500.1				SAMEA5378462
Klebsiella pneumoniae	"ERS3185053","b32e3756-9561-11e8-a57a-68b59976a384"	PDT000633501.1				SAMEA5378463
Klebsiella pneumoniae	"ERS3185058","b36865c0-9561-11e8-a57a-68b59976a384"	PDT000633506.1				SAMEA5378468
Klebsiella pneumoniae	"ERS3185059","b3735c14-9561-11e8-a57a-68b59976a384"	PDT000633507.1				SAMEA5378469
Klebsiella pneumoniae	"ERS3185073","b41482c4-9561-11e8-a57a-68b59976a384"	PDT000633521.1				SAMEA5378483
Klebsiella pneumoniae	"ERS3185074","b41eff24-9561-11e8-a57a-68b59976a384"	PDT000633522.1				SAMEA5378484
Klebsiella pneumoniae	"ERS3185086","b4b6abb2-9561-11e8-a57a-68b59976a384"	PDT000633534.1				SAMEA5378496
Klebsiella pneumoniae	"ERS3185088","b4cc3ad6-9561-11e8-a57a-68b59976a384"	PDT000633536.1				SAMEA5378498
Klebsiella pneumoniae	"ERS3185090","b4e15bb4-9561-11e8-a57a-68b59976a384"	PDT000633538.1				SAMEA5378500
Klebsiella pneumoniae	"ERS3185091","b76af3c2-9561-11e8-a57a-68b59976a384"	PDT000633539.1				SAMEA5378501
Klebsiella pneumoniae	"ERS3185123","b91eaefc-9561-11e8-a57a-68b59976a384"	PDT000633566.1				SAMEA5378533
Klebsiella pneumoniae	"ERS3185125","b92dd60c-9561-11e8-a57a-68b59976a384"	PDT000633568.1				SAMEA5378535
Klebsiella pneumoniae	"ERS3185129","b94c58b6-9561-11e8-a57a-68b59976a384"	PDT000633572.1				SAMEA5378539
Klebsiella pneumoniae	"ERS3185131","b95b9bb4-9561-11e8-a57a-68b59976a384"	PDT000633574.1				SAMEA5378541
Klebsiella pneumoniae	"ERS3185132","b963417a-9561-11e8-a57a-68b59976a384"	PDT000633575.1				SAMEA5378542
Klebsiella pneumoniae	"ERS3185133","b96bd722-9561-11e8-a57a-68b59976a384"	PDT000633576.1				SAMEA5378543
Klebsiella pneumoniae	"ERS3185138","b99323e0-9561-11e8-a57a-68b59976a384"	PDT000633581.1				SAMEA5378548
Klebsiella pneumoniae	"ERS3185163","ba7303b6-9561-11e8-a57a-68b59976a384"	PDT000633606.1				SAMEA5378573
Klebsiella pneumoniae	"ERS3185166","ba8d499c-9561-11e8-a57a-68b59976a384"	PDT000633609.1				SAMEA5378576
Klebsiella pneumoniae	"ERS3185170","bb282e6c-9561-11e8-a57a-68b59976a384"	PDT000633626.1				SAMEA5378580
Klebsiella pneumoniae	"ERS3185173","bdda3ce0-9561-11e8-a57a-68b59976a384"	PDT000633629.1				SAMEA5378583
Klebsiella pneumoniae	"ERS3185197","beb0e330-9561-11e8-a57a-68b59976a384"	PDT000633639.1				SAMEA5378607
Klebsiella pneumoniae	"ERS3185603","dbabbbc2-9561-11e8-a57a-68b59976a384"	PDT000633647.1				SAMEA5379014
Klebsiella pneumoniae	"ERS3185616","dc3d8d7c-9561-11e8-a57a-68b59976a384"	PDT000633659.1				SAMEA5379027
Klebsiella pneumoniae	"ERS3185625","dc9fd824-9561-11e8-a57a-68b59976a384"	PDT000633668.1				SAMEA5379036
Klebsiella pneumoniae	"ERS3185627","dcb6a8ec-9561-11e8-a57a-68b59976a384"	PDT000633670.1				SAMEA5379038
Klebsiella pneumoniae	"ERS3185629","dcccc492-9561-11e8-a57a-68b59976a384"	PDT000633672.1				SAMEA5379040
Klebsiella pneumoniae	"ERS3185651","ddf381c6-9561-11e8-a57a-68b59976a384"	PDT000633694.1				SAMEA5379062
Klebsiella pneumoniae	"ERS3185654","de23749e-9561-11e8-a57a-68b59976a384"	PDT000633697.1				SAMEA5379065
Klebsiella pneumoniae	"81321c7c-9561-11e8-a57a-68b59976a384","ERS3184396"	PDT000633706.1				SAMEA5377805
Klebsiella pneumoniae	"81424fe8-9561-11e8-a57a-68b59976a384","ERS3184398"	PDT000633707.1				SAMEA5377807
Klebsiella pneumoniae	"ERS2757265","e466a4c0-9561-11e8-a57a-68b59976a384"	PDT000633738.1				SAMEA4938480
Klebsiella pneumoniae	"ERS2757268","e48ba40a-9561-11e8-a57a-68b59976a384"	PDT000633741.1				SAMEA4938483
Klebsiella pneumoniae	"ERS2757271","e4abb646-9561-11e8-a57a-68b59976a384"	PDT000633744.1				SAMEA4938486
Klebsiella pneumoniae	"ERS2757273","e4c0b0dc-9561-11e8-a57a-68b59976a384"	PDT000633746.1				SAMEA4938488
Klebsiella pneumoniae	"ERS2757274","e4cb196e-9561-11e8-a57a-68b59976a384"	PDT000633747.1				SAMEA4938489
Klebsiella pneumoniae	"ERS2757276","e768c996-9561-11e8-a57a-68b59976a384"	PDT000633749.1				SAMEA4938491
Klebsiella pneumoniae	"ERS2757278","e780553e-9561-11e8-a57a-68b59976a384"	PDT000633750.1				SAMEA4938493
Klebsiella pneumoniae	"ERS2757283","e7b93b06-9561-11e8-a57a-68b59976a384"	PDT000633753.1				SAMEA4938498
Klebsiella pneumoniae	"ERS2757303","e8b489a2-9561-11e8-a57a-68b59976a384"	PDT000633770.1				SAMEA4938518
Klebsiella pneumoniae	"ERS2757305","e8caecf6-9561-11e8-a57a-68b59976a384"	PDT000633774.1				SAMEA4938520
Klebsiella pneumoniae	"ERS2757308","e8eb56ee-9561-11e8-a57a-68b59976a384"	PDT000633780.1				SAMEA4938523
Klebsiella pneumoniae	"ERS2757198","e1ff3058-9561-11e8-a57a-68b59976a384"	PDT000633783.1				SAMEA4938412
Klebsiella pneumoniae	"ERS2757204","e22cf4e8-9561-11e8-a57a-68b59976a384"	PDT000633795.1				SAMEA4938419
Klebsiella pneumoniae	"ERS2757209","e255f96a-9561-11e8-a57a-68b59976a384"	PDT000633803.1				SAMEA4938424
Klebsiella pneumoniae	"ERS2757211","e266d974-9561-11e8-a57a-68b59976a384"	PDT000633807.1				SAMEA4938426
Klebsiella pneumoniae	"ERS2757213","e2782fa8-9561-11e8-a57a-68b59976a384"	PDT000633809.1				SAMEA4938428
Klebsiella pneumoniae	"ERS2757215","e28d568a-9561-11e8-a57a-68b59976a384"	PDT000633813.1				SAMEA4938430
Klebsiella pneumoniae	"ERS2757216","e2961a86-9561-11e8-a57a-68b59976a384"	PDT000633815.1				SAMEA4938431
Klebsiella pneumoniae	"ERS2757329","e9d745ea-9561-11e8-a57a-68b59976a384"	PDT000633819.1				SAMEA4938544
Klebsiella pneumoniae	"ERS2757220","e2b864ba-9561-11e8-a57a-68b59976a384"	PDT000633824.1				SAMEA4938435
Klebsiella pneumoniae	"ERS2757342","ea78ff52-9561-11e8-a57a-68b59976a384"	PDT000633845.1				SAMEA4938557
Klebsiella pneumoniae	"ERS2757236","e349506a-9561-11e8-a57a-68b59976a384"	PDT000633854.1				SAMEA4938451
Klebsiella pneumoniae	"ERS2757347","eab0fccc-9561-11e8-a57a-68b59976a384"	PDT000633855.1				SAMEA4938562
Klebsiella pneumoniae	"ERS2757237","e351fa4e-9561-11e8-a57a-68b59976a384"	PDT000633856.1				SAMEA4938452
Klebsiella pneumoniae	"ERS2757239","e36320e4-9561-11e8-a57a-68b59976a384"	PDT000633860.1				SAMEA4938454
Klebsiella pneumoniae	"ERS2757240","e36bc0d2-9561-11e8-a57a-68b59976a384"	PDT000633862.1				SAMEA4938455
Klebsiella pneumoniae	"ERS2757241","e3754db4-9561-11e8-a57a-68b59976a384"	PDT000633863.1				SAMEA4938456
Klebsiella pneumoniae	"ERS2757244","e38fb168-9561-11e8-a57a-68b59976a384"	PDT000633869.1				SAMEA4938459
Klebsiella pneumoniae	"ERS2757371","ee5fdb5e-9561-11e8-a57a-68b59976a384"	PDT000633890.1				SAMEA4938586
Klebsiella pneumoniae	"ERS2757376","eea521b4-9561-11e8-a57a-68b59976a384"	PDT000633900.1				SAMEA4938591
Klebsiella pneumoniae	"ERS2757478","f7ec8ad2-9561-11e8-a57a-68b59976a384"	PDT000633920.1				SAMEA4938693
Klebsiella pneumoniae	"ERS2757480","f7fc477e-9561-11e8-a57a-68b59976a384"	PDT000633924.1				SAMEA4938695
Klebsiella pneumoniae	"ERS2757483","f8127a6c-9561-11e8-a57a-68b59976a384"	PDT000633930.1				SAMEA4938698
Klebsiella pneumoniae	"ERS2757485","f821ba86-9561-11e8-a57a-68b59976a384"	PDT000633934.1				SAMEA4938700
Klebsiella pneumoniae	"ERS2757489","f8403ec0-9561-11e8-a57a-68b59976a384"	PDT000633942.1				SAMEA4938704
Klebsiella pneumoniae	"ERS2757490","f847e3c8-9561-11e8-a57a-68b59976a384"	PDT000633944.1				SAMEA4938705
Klebsiella pneumoniae	"ERS2757492","f8572072-9561-11e8-a57a-68b59976a384"	PDT000633948.1				SAMEA4938707
Klebsiella pneumoniae	"ERS2757493","f85ec55c-9561-11e8-a57a-68b59976a384"	PDT000633950.1				SAMEA4938708
Klebsiella pneumoniae	"ERS2757509","f8d8d784-9561-11e8-a57a-68b59976a384"	PDT000633982.1				SAMEA4938724
Klebsiella pneumoniae	"ERS2757417","f112dba8-9561-11e8-a57a-68b59976a384"	PDT000633989.1				SAMEA4938632
Klebsiella pneumoniae	"ERS2757418","f1240720-9561-11e8-a57a-68b59976a384"	PDT000633991.1				SAMEA4938633
Klebsiella pneumoniae	"ERS2757420","f146019a-9561-11e8-a57a-68b59976a384"	PDT000633995.1				SAMEA4938635
Klebsiella pneumoniae	"ERS2757422","f166e0cc-9561-11e8-a57a-68b59976a384"	PDT000633999.1				SAMEA4938637
Klebsiella pneumoniae	"ERS2757423","f18643d6-9561-11e8-a57a-68b59976a384"	PDT000634001.1				SAMEA4938638
Klebsiella pneumoniae	"ERS2757425","f1a0f8d4-9561-11e8-a57a-68b59976a384"	PDT000634005.1				SAMEA4938640
Klebsiella pneumoniae	"ERS2757427","f1bbadf0-9561-11e8-a57a-68b59976a384"	PDT000634009.1				SAMEA4938642
Klebsiella pneumoniae	"ERS2757428","f1c9f7ac-9561-11e8-a57a-68b59976a384"	PDT000634012.1				SAMEA4938643
Klebsiella pneumoniae	"ERS2757429","f1d8f612-9561-11e8-a57a-68b59976a384"	PDT000634014.1				SAMEA4938644
Klebsiella pneumoniae	"ERS2757527","f9812f7e-9561-11e8-a57a-68b59976a384"	PDT000634017.1				SAMEA4938742
Klebsiella pneumoniae	"ERS2757431","f1f6c4d0-9561-11e8-a57a-68b59976a384"	PDT000634018.1				SAMEA4938646
Klebsiella pneumoniae	"ERS2757432","f205bd1e-9561-11e8-a57a-68b59976a384"	PDT000634020.1				SAMEA4938647
Klebsiella pneumoniae	"ERS2757433","f21394a2-9561-11e8-a57a-68b59976a384"	PDT000634022.1				SAMEA4938648
Klebsiella pneumoniae	"ERS2757530","f99c9a3e-9561-11e8-a57a-68b59976a384"	PDT000634023.1				SAMEA4938745
Klebsiella pneumoniae	"ERS2757444","f2b93e20-9561-11e8-a57a-68b59976a384"	PDT000634044.1				SAMEA4938659
Klebsiella pneumoniae	"ERS2757445","f2c896e0-9561-11e8-a57a-68b59976a384"	PDT000634046.1				SAMEA4938660
Klebsiella pneumoniae	"ERS2757542","fa144be2-9561-11e8-a57a-68b59976a384"	PDT000634047.1				SAMEA4938757
Klebsiella pneumoniae	"ERS2757446","f2d60abe-9561-11e8-a57a-68b59976a384"	PDT000634048.1				SAMEA4938661
Klebsiella pneumoniae	"ERS2757448","f2f7d7b6-9561-11e8-a57a-68b59976a384"	PDT000634052.1				SAMEA4938663
Klebsiella pneumoniae	"ERS2757546","fa3e4924-9561-11e8-a57a-68b59976a384"	PDT000634056.1				SAMEA4938761
Klebsiella pneumoniae	"ERS2757547","fa4918fe-9561-11e8-a57a-68b59976a384"	PDT000634058.1				SAMEA4938762
Klebsiella pneumoniae	"ERS2757548","fa53ad00-9561-11e8-a57a-68b59976a384"	PDT000634060.1				SAMEA4938763
Klebsiella pneumoniae	"ERS2757551","fa77e95e-9561-11e8-a57a-68b59976a384"	PDT000634066.1				SAMEA4938766
Klebsiella pneumoniae	"ERS2757554","fd10fa3e-9561-11e8-a57a-68b59976a384"	PDT000634072.1				SAMEA4938769
Klebsiella pneumoniae	"ERS2757555","fd20e534-9561-11e8-a57a-68b59976a384"	PDT000634074.1				SAMEA4938770
Klebsiella pneumoniae	"ERS2757460","f69bf712-9561-11e8-a57a-68b59976a384"	PDT000634075.1				SAMEA4938675
Klebsiella pneumoniae	"ERS2757463","f6d9535a-9561-11e8-a57a-68b59976a384"	PDT000634081.1				SAMEA4938678
Klebsiella pneumoniae	"ERS2757562","fd907926-9561-11e8-a57a-68b59976a384"	PDT000634088.1				SAMEA4938777
Klebsiella pneumoniae	"ERS2757563","fd9f4e56-9561-11e8-a57a-68b59976a384"	PDT000634090.1				SAMEA4938778
Klebsiella pneumoniae	"ERS2757570","fe0c28be-9561-11e8-a57a-68b59976a384"	PDT000634103.1				SAMEA4938785
Klebsiella pneumoniae	"ERS2757572","fe2ef7ae-9561-11e8-a57a-68b59976a384"	PDT000634107.1				SAMEA4938787
Klebsiella pneumoniae	"ERS2757576","fe73b0ba-9561-11e8-a57a-68b59976a384"	PDT000634115.1				SAMEA4938791
Klebsiella pneumoniae	"060504fa-9562-11e8-a57a-68b59976a384","ERS2757678"	PDT000634116.1				SAMEA4938894
Klebsiella pneumoniae	"0617adbc-9562-11e8-a57a-68b59976a384","ERS2757680"	PDT000634120.1				SAMEA4938896
Klebsiella pneumoniae	"0632944c-9562-11e8-a57a-68b59976a384","ERS2757682"	PDT000634124.1				SAMEA4938898
Klebsiella pneumoniae	"06664422-9562-11e8-a57a-68b59976a384","ERS2757686"	PDT000634129.1				SAMEA4938902
Klebsiella pneumoniae	"ERS2757583","fec4f74a-9561-11e8-a57a-68b59976a384"	PDT000634130.1				SAMEA4938798
Klebsiella pneumoniae	"0670c348-9562-11e8-a57a-68b59976a384","ERS2757687"	PDT000634131.1				SAMEA4938903
Klebsiella pneumoniae	"06858e36-9562-11e8-a57a-68b59976a384","ERS2757689"	PDT000634133.1				SAMEA4938905
Klebsiella pneumoniae	"069009ec-9562-11e8-a57a-68b59976a384","ERS2757690"	PDT000634135.1				SAMEA4938906
Klebsiella pneumoniae	"ERS2757587","feefe09a-9561-11e8-a57a-68b59976a384"	PDT000634138.1				SAMEA4938802
Klebsiella pneumoniae	"ERS2757588","fefa72da-9561-11e8-a57a-68b59976a384"	PDT000634140.1				SAMEA4938803
Klebsiella pneumoniae	"06f9e7c2-9562-11e8-a57a-68b59976a384","ERS2757699"	PDT000634153.1				SAMEA4938915
Klebsiella pneumoniae	"ERS2757597","ff5d90e0-9561-11e8-a57a-68b59976a384"	PDT000634158.1				SAMEA4938812
Klebsiella pneumoniae	"ERS2757600","ff7d32d8-9561-11e8-a57a-68b59976a384"	PDT000634164.1				SAMEA4938816
Klebsiella pneumoniae	"07461e58-9562-11e8-a57a-68b59976a384","ERS2757706"	PDT000634165.1				SAMEA4938922
Klebsiella pneumoniae	"ERS2757602","ff92017c-9561-11e8-a57a-68b59976a384"	PDT000634168.1				SAMEA4938818
Klebsiella pneumoniae	"075b2c6c-9562-11e8-a57a-68b59976a384","ERS2757708"	PDT000634170.1				SAMEA4938924
Klebsiella pneumoniae	"07a68392-9562-11e8-a57a-68b59976a384","ERS2757715"	PDT000634176.1				SAMEA4938931
Klebsiella pneumoniae	"0095b05a-9562-11e8-a57a-68b59976a384","ERS2757624"	PDT000634207.1				SAMEA4938840
Klebsiella pneumoniae	"00a07170-9562-11e8-a57a-68b59976a384","ERS2757625"	PDT000634209.1				SAMEA4938841
Klebsiella pneumoniae	"00ad1560-9562-11e8-a57a-68b59976a384","ERS2757626"	PDT000634211.1				SAMEA4938842
Klebsiella pneumoniae	"0101045e-9562-11e8-a57a-68b59976a384","ERS2757631"	PDT000634221.1				SAMEA4938847
Klebsiella pneumoniae	"013e1736-9562-11e8-a57a-68b59976a384","ERS2757636"	PDT000634231.1				SAMEA4938852
Klebsiella pneumoniae	"01562b28-9562-11e8-a57a-68b59976a384","ERS2757638"	PDT000634235.1				SAMEA4938854
Klebsiella pneumoniae	"01b4be86-9562-11e8-a57a-68b59976a384","ERS2757645"	PDT000634249.1				SAMEA4938861
Klebsiella pneumoniae	"050341fc-9562-11e8-a57a-68b59976a384","ERS2757648"	PDT000634255.1				SAMEA4938864
Klebsiella pneumoniae	"05802186-9562-11e8-a57a-68b59976a384","ERS2757664"	PDT000634268.1				SAMEA4938880
Klebsiella pneumoniae	"0591b86a-9562-11e8-a57a-68b59976a384","ERS2757666"	PDT000634270.1				SAMEA4938882
Klebsiella pneumoniae	"059a719e-9562-11e8-a57a-68b59976a384","ERS2757667"	PDT000634271.1				SAMEA4938883
Klebsiella pneumoniae	"135","ERS3739786","Klebsiella pneumoniae"	PDT000636103.1	Brazil		clinical	SAMEA5951302	GCA_022209945.1
Klebsiella pneumoniae	"153","ERS3739790","Klebsiella pneumoniae"	PDT000636107.1	Brazil		clinical	SAMEA5951306	GCA_022209845.1
Klebsiella pneumoniae	"160","ERS3739791","Klebsiella pneumoniae"	PDT000636108.1	Brazil		clinical	SAMEA5951307	GCA_022209805.1
Klebsiella pneumoniae	"64c","ERS3739794","Klebsiella pneumoniae"	PDT000636111.1	Brazil		clinical	SAMEA5951310	GCA_022209765.1
Klebsiella pneumoniae	"77c","ERS3739795","Klebsiella pneumoniae"	PDT000636112.1	Brazil		clinical	SAMEA5951311	GCA_022209725.1
Klebsiella pneumoniae	"175","ERS3739797","Klebsiella pneumoniae"	PDT000636114.1	Brazil		clinical	SAMEA5951313	GCA_022209745.1
Klebsiella pneumoniae	"68c","ERS3739800","Klebsiella pneumoniae"	PDT000636117.1	Brazil		clinical	SAMEA5951316	GCA_022209645.1
Klebsiella pneumoniae	"180","ERS3739801","Klebsiella pneumoniae"	PDT000636118.1	Brazil		clinical	SAMEA5951317	GCA_022209665.1
Klebsiella pneumoniae	"193","ERS3739807","Klebsiella pneumoniae"	PDT000636124.1	Brazil		clinical	SAMEA5951323	GCA_022209485.1
Klebsiella pneumoniae	"37","RADAR37"	PDT000637199.1	Romania:Bucharest	clinical	clinical	SAMN13229306	GCA_009710205.1
Klebsiella pneumoniae	"27","RADAR27"	PDT000637211.1	Romania:Bucharest	Enviromental		SAMN13229293	GCA_009710445.1
Klebsiella pneumoniae	"35","RADAR35"	PDT000637219.1	Romania:Bucharest	Enviromental		SAMN13229286	GCA_009710615.1
Klebsiella pneumoniae	"30","RADAR30"	PDT000637221.1	Romania:Bucharest	Enviromental		SAMN13229282	GCA_009710675.1
Klebsiella pneumoniae	"31","RADAR31"	PDT000637222.1	Romania:Bucharest	Enviromental		SAMN13229283	GCA_009710655.1
Klebsiella pneumoniae	"KP2","SRS5279912"	PDT000638531.2	USA:Houston	urine	clinical	SAMN12307651	GCA_009720445.1
Klebsiella pneumoniae	"E837253","ERS4058628"	PDT000641215.1	Ireland	Rectal swab	clinical	SAMEA6258976	GCA_022208785.1
Klebsiella pneumoniae	"DRS113716","MyNCGM036"	PDT000650064.1	Myanmar:Yangon		clinical	SAMD00193180	GCA_022208765.1
Klebsiella pneumoniae	"DRS113717","MyNCGM076"	PDT000650065.1	Myanmar:Mandalay		clinical	SAMD00193181	GCA_022208745.1
Klebsiella pneumoniae	"DRS113718","MyNCGM079"	PDT000650066.1	Myanmar:Mandalay		clinical	SAMD00193182	GCA_022208705.1
Klebsiella pneumoniae	"DRS113719","MyNCGM084"	PDT000650067.1	Myanmar:Naypyitaw		clinical	SAMD00193183
Klebsiella pneumoniae	"DRS113720","MyNCGM088"	PDT000650068.1	Myanmar:Naypyitaw		clinical	SAMD00193184
Klebsiella pneumoniae	"DRS113721","MyNCGM111"	PDT000650069.1	Myanmar:Yangon		clinical	SAMD00193185	GCA_022208725.1
Klebsiella pneumoniae	"DRS113722","MyNCGM127"	PDT000650070.1	Myanmar:Yangon		clinical	SAMD00193186
Klebsiella pneumoniae	"DRS113723","MyNCGM143"	PDT000650071.1	Myanmar:Yangon		clinical	SAMD00193187
Klebsiella pneumoniae	"DRS113724","MyNCGM162"	PDT000650072.1	Myanmar:Pathein		clinical	SAMD00193188
Klebsiella pneumoniae	"DRS113725","MyNCGM191"	PDT000650073.1	Myanmar:Naypyitaw		clinical	SAMD00193189	GCA_022208665.1
Klebsiella pneumoniae	"DRS113726","MyNCGM201"	PDT000650074.1	Myanmar:Yangon		clinical	SAMD00193190	GCA_022208685.1
Klebsiella pneumoniae	"DRS113728","MyNCGM225"	PDT000650076.1	Myanmar:Yangon		clinical	SAMD00193192	GCA_022208645.1
Klebsiella pneumoniae	"DRS113729","MyNCGM235"	PDT000650077.1	Myanmar:Yangon		clinical	SAMD00193193	GCA_022208545.1
Klebsiella pneumoniae	"DRS113730","MyNCGM237"	PDT000650078.1	Myanmar:Yangon		clinical	SAMD00193194	GCA_022208625.1
Klebsiella pneumoniae	"DRS113731","MyNCGM268"	PDT000650079.1	Myanmar:North Okkalapa		clinical	SAMD00193195	GCA_022208605.1
Klebsiella pneumoniae	"DRS113733","MyNCGM360"	PDT000650081.1	Myanmar:Mandalay		clinical	SAMD00193197	GCA_022208565.1
Klebsiella pneumoniae	"DRS113734","MyNCGM362"	PDT000650082.1	Myanmar:Mandalay		clinical	SAMD00193198
Klebsiella pneumoniae	"DRS113735","MyNCGM427"	PDT000650083.1	Myanmar:Yangon		clinical	SAMD00193199	GCA_022208585.1
Klebsiella pneumoniae	"DRS113736","MyNCGM431"	PDT000650084.1	Myanmar:Mandalay		clinical	SAMD00193200	GCA_022208525.1
Klebsiella pneumoniae	"DRS113737","MyNCGM437"	PDT000650085.1	Myanmar:Yangon		clinical	SAMD00193201	GCA_022208505.1
Klebsiella pneumoniae	"DRS113738","MyNCGM438"	PDT000650086.1	Myanmar:Yangon		clinical	SAMD00193202	GCA_022208465.1
Klebsiella pneumoniae	"DRS113739","MyNCGM439"	PDT000650087.1	Myanmar:Yangon		clinical	SAMD00193203	GCA_022208445.1
Klebsiella pneumoniae	"DRS113740","MyNCGM441"	PDT000650088.1	Myanmar:Yangon		clinical	SAMD00193204	GCA_022208485.1
Klebsiella pneumoniae	"DRS113741","MyNCGM443"	PDT000650089.1	Myanmar:Yangon		clinical	SAMD00193205	GCA_022208425.1
Klebsiella pneumoniae	"DRS113742","MyNCGM444"	PDT000650090.1	Myanmar:Yangon		clinical	SAMD00193206	GCA_022208385.1
Klebsiella pneumoniae	"DRS113743","MyNCGM446"	PDT000650091.1	Myanmar:Yangon		clinical	SAMD00193207	GCA_022208365.1
Klebsiella pneumoniae	"DRS113744","MyNCGM459"	PDT000650092.1	Myanmar:Yangon		clinical	SAMD00193208	GCA_022208405.1
Klebsiella pneumoniae	"DRS113745","MyNCGM488"	PDT000650093.1	Myanmar:Yangon		clinical	SAMD00193209	GCA_022208345.1
Klebsiella pneumoniae	"DRS113746","MyNCGM489"	PDT000650094.1	Myanmar:Yangon		clinical	SAMD00193210	GCA_022208325.1
Klebsiella pneumoniae	"DRS113747","MyNCGM499"	PDT000650095.1	Myanmar:Yangon		clinical	SAMD00193211	GCA_022208245.1
Klebsiella pneumoniae	"DRS113748","MyNCGM505"	PDT000650096.1	Myanmar:Yangon		clinical	SAMD00193212	GCA_022208305.1
Klebsiella pneumoniae	"DRS113749","MyNCGM510"	PDT000650097.1	Myanmar:Yangon		clinical	SAMD00193213	GCA_022208285.1
Klebsiella pneumoniae	"DRS113750","MyNCGM528"	PDT000650098.1	Myanmar:Yangon		clinical	SAMD00193214	GCA_022208265.1
Klebsiella pneumoniae	"DRS113751","MyNCGM532"	PDT000650099.1	Myanmar:Mandalay		clinical	SAMD00193215	GCA_022208225.1
Klebsiella pneumoniae	"DRS113752","MyNCGM533"	PDT000650100.1	Myanmar:Mandalay		clinical	SAMD00193216	GCA_022208205.1
Klebsiella pneumoniae	"DRS113753","MyNCGM534"	PDT000650101.1	Myanmar:Mandalay		clinical	SAMD00193217	GCA_022208185.1
Klebsiella pneumoniae	"DRS113754","MyNCGM546"	PDT000650102.1	Myanmar:Yangon		clinical	SAMD00193218	GCA_022208165.1
Klebsiella pneumoniae	"DRS113755","MyNCGM565"	PDT000650103.1	Myanmar:Yangon		clinical	SAMD00193219	GCA_022208085.1
Klebsiella pneumoniae	"DRS113756","MyNCGM585"	PDT000650104.1	Myanmar:Yangon		clinical	SAMD00193220	GCA_022208145.1
Klebsiella pneumoniae	"DRS113757","MyNCGM588"	PDT000650105.1	Myanmar:Myitkyina		clinical	SAMD00193221	GCA_022208105.1
Klebsiella pneumoniae	"DRS113758","MyNCGM589"	PDT000650106.1	Myanmar:Myitkyina		clinical	SAMD00193222	GCA_022208125.1
Klebsiella pneumoniae	"DRS113759","MyNCGM655"	PDT000650107.1	Myanmar:Mandalay		clinical	SAMD00193223	GCA_022208045.1
Klebsiella pneumoniae	"DRS113761","MyNCGM704"	PDT000650109.1	Myanmar:Mandalay		clinical	SAMD00193225	GCA_022208065.1
Klebsiella pneumoniae	"DRS113762","MyNCGM710"	PDT000650110.1	Myanmar:Mandalay		clinical	SAMD00193226
Klebsiella pneumoniae	"DRS113763","MyNCGM713"	PDT000650111.1	Myanmar:Mandalay		clinical	SAMD00193227
Klebsiella pneumoniae	"DRS113764","MyNCGM714"	PDT000650112.1	Myanmar:Mandalay		clinical	SAMD00193228
Klebsiella pneumoniae	"EN5199","SRS5266915"	PDT000652586.1	India: Kolkata	blood sample from neonates	clinical	SAMN12572245	GCA_009765305.1
Klebsiella pneumoniae	"EN5339","SRS5266916"	PDT000652587.1	India: Kolkata	blood sample from neonates	clinical	SAMN12572246	GCA_009765325.1
Klebsiella pneumoniae	"ERS2032794","Kpngiani7132508","fa808eda-a90b-11e7-854e-3c4a9275d6c8"	PDT000662757.1	Italy	not known	clinical	SAMEA104414852	GCA_902704795.1
Klebsiella pneumoniae	"ERS3900104","SRRSH43"	PDT000662882.1	China	homo	clinical	SAMEA6099416	GCA_902507545.1
Klebsiella pneumoniae	"KpApr172"	PDT000663091.1	China	sputum	clinical	SAMN13679093	GCA_009823655.1
Klebsiella pneumoniae	"1011214"	PDT000663092.1	United Kingdom	not collected	clinical	SAMN13675337	GCA_009825455.1
Klebsiella pneumoniae	"1011216"	PDT000663106.1	United Kingdom	not collected	clinical	SAMN13675338	GCA_009825755.1
Klebsiella pneumoniae	"507d5ee0-3608-11e5-998e-3c4a9275d6c6","ERS1028372","EuSCAPE_RS105"	PDT000663166.1	Serbia	urine	clinical	SAMEA3721223	GCA_902155855.1
Klebsiella pneumoniae	"44509c40-3608-11e5-998e-3c4a9275d6c6","ERS1028111","EuSCAPE_RO052"	PDT000663167.1	Romania	urine	clinical	SAMEA3720962	GCA_902155865.1
Klebsiella pneumoniae	"06e30ff0-bdc1-11e5-9e10-3c4a9275d6c6","ERS1036919","EuSCAPE_TR083"	PDT000663172.1	Turkey	Wound Secretion	clinical	SAMEA3729770	GCA_902155915.1
Klebsiella pneumoniae	"3754STDY6170037-sc-2367958","ERS819195","EuSCAPE_DE019"	PDT000663173.1	Germany	Lower Respiratory Tract Secrection	clinical	SAMEA3512046	GCA_902156005.1
Klebsiella pneumoniae	"4fa21a10-3608-11e5-a83d-3c4a9275d6c6","ERS1034707","EuSCAPE_IE008"	PDT000663174.1	Ireland	urine	clinical	SAMEA3727558	GCA_902155985.1
Klebsiella pneumoniae	"4ff0af40-3608-11e5-998e-3c4a9275d6c6","ERS1028350","EuSCAPE_RS081"	PDT000663175.1	Serbia	urine	clinical	SAMEA3721201	GCA_902155965.1
Klebsiella pneumoniae	"3754STDY6169832-sc-2367735","ERS807088","EuSCAPE_PL046"	PDT000663177.1	Poland	Lower Respiratory Tract Secrection	clinical	SAMEA3499939	GCA_902155945.1
Klebsiella pneumoniae	"3754STDY6171265-sc-2369220","ERS956968","EuSCAPE_RS010"	PDT000663179.1	Serbia	urine	clinical	SAMEA3649819	GCA_902155935.1
Klebsiella pneumoniae	"4d5a7400-3608-11e5-998e-3c4a9275d6c6","ERS1028289","EuSCAPE_RS017"	PDT000663180.1	Serbia	urine	clinical	SAMEA3721140	GCA_902155925.1
Klebsiella pneumoniae	"3754STDY6170238","3754STDY6170238-sc-2368175","ERS845681"	PDT000663183.1	Israel	urine	clinical	SAMEA3538532	GCA_902156135.1
Klebsiella pneumoniae	"3754STDY6171176-sc-2369113","ERS956862","EuSCAPE_GR094"	PDT000663190.1	Greece	Wound Secretion	clinical	SAMEA3649713	GCA_902156165.1
Klebsiella pneumoniae	"3754STDY6171257-sc-2369203","ERS956951","EuSCAPE_RS002"	PDT000663191.1	Serbia	urine	clinical	SAMEA3649802	GCA_902156145.1
Klebsiella pneumoniae	"3754STDY6169984-sc-2367922","ERS806152","EuSCAPE_CZ007"	PDT000663192.1	Czech Republic	Wound Secretion	clinical	SAMEA3499003	GCA_902156175.1
Klebsiella pneumoniae	"3754STDY6169753-sc-2367690","ERS807044","EuSCAPE_AT023"	PDT000663194.1	Austria	Lower Respiratory Tract Secrection	clinical	SAMEA3499895	GCA_902156025.1
Klebsiella pneumoniae	"4f51d730-3608-11e5-998e-3c4a9275d6c6","ERS1028333","EuSCAPE_RS064"	PDT000663195.1	Serbia	Other (drainage)	clinical	SAMEA3721184	GCA_902156105.1
Klebsiella pneumoniae	"CUS1","NDM-1 Klebsiella pneumoniae CUS1"	PDT000663241.1	USA:Colorado	blood	clinical	SAMN13639765	GCA_009848605.1
Klebsiella pneumoniae	"CRKP380","CRKP380 blood sample"	PDT000663243.1	China:Hangzhou	blood	clinical	SAMN13735565	GCA_009856855.1
Klebsiella pneumoniae	"CHAS","CHAS-ST147-B.fasta"	PDT000663244.1	France	rectal swab	clinical	SAMN13623932	GCA_009856915.1
Klebsiella pneumoniae	"BOX-2","BOX-2-ST-147-cloneC.fasta"	PDT000663245.1	France	hospital sink		SAMN13623933	GCA_009856925.1
Klebsiella pneumoniae	"HAM","HAM-ST11-A.fasta"	PDT000663246.1	France	rectal swab	clinical	SAMN13623931	GCA_009856955.1
Klebsiella pneumoniae	"ERS3213690","Kpn-T"	PDT000664534.1				SAMEA5408380
Klebsiella pneumoniae	"NRZ-52340","SRS5788162","ST307","outbreak"	PDT000664544.1	Germany: Mecklenburg-Western Pomerania	tracheal secretion	clinical	SAMN13520947	GCA_022204745.1
Klebsiella pneumoniae	"BarCode17C17_ID135_19_500","ID135_19"	PDT000665250.1	Brazil:Tocantins, Palmas	tracheal aspirate	clinical	SAMN12126279	GCA_009898155.1
Klebsiella pneumoniae	"CL2074"	PDT000667795.2	China:Jiangsu	blood	clinical	SAMN10371624	GCA_009902165.1
Klebsiella pneumoniae	"852K"	PDT000668952.1	Nigeria	urine	clinical	SAMN13829960	GCA_009907125.1
Klebsiella pneumoniae	"852"	PDT000668955.1	Nigeria	urine	clinical	SAMN13829959	GCA_009907205.1
Klebsiella pneumoniae	"HNHF1"	PDT000668984.1	China: HeNan	chicken manure	environmental/other	SAMN13829509	GCA_009909445.1
Klebsiella pneumoniae	"309074"	PDT000671638.1	China: Handan	Physical	clinical	SAMN09499702	GCA_009930995.1
Klebsiella pneumoniae	"205880"	PDT000671640.1	China: Chongqing	Physical	clinical	SAMN09499700	GCA_009931035.1
Klebsiella pneumoniae	"ERS1107557","KP-F78C-U-090910","TTSH2"	PDT000672232.1	Singapore	urine	clinical	SAMEA3920423
Klebsiella pneumoniae	"ERS1107559","KP-F86E-U-141010","TTSH4"	PDT000672234.1	Singapore	urine	clinical	SAMEA3920425
Klebsiella pneumoniae	"ERS1107560","KP-F86E-R-141010","TTSH5"	PDT000672235.1	Singapore	Rectal swab	clinical	SAMEA3920426
Klebsiella pneumoniae	"ERS3555631","RIVM7269"	PDT000672292.1	Netherlands			SAMEA5752172
Klebsiella pneumoniae	"CPL-199031-2017","KP199031","SRS5882644"	PDT000672301.1	Canada: Manitoba	urine	clinical	SAMN13659125	GCA_022204585.1
Klebsiella pneumoniae	"CPL-502969-2018","KP502969","SRS5894811"	PDT000672322.1	Canada: Manitoba	rectum	clinical	SAMN13659123	GCA_022204805.1
Klebsiella pneumoniae	"CPL-514771-2018","KP514771","SRS5894810"	PDT000672323.1	Canada: Manitoba	urine	clinical	SAMN13659124	GCA_022204785.1
Klebsiella pneumoniae	"Clinical-isolate","KP1370","SRS4041094","pneumoniae"	PDT000672377.1	Albania		clinical	SAMN10422810	GCA_022204505.1
Klebsiella pneumoniae	"K. pneumoniae","MRK9"	PDT000672498.1	India: Safdarjung Hospital, New Delhi	urine	clinical	SAMN10712994	GCA_009937845.1
Klebsiella pneumoniae	"ERS4134070","RIVM_C008984"	PDT000674831.1	Netherlands			SAMEA6367967
Klebsiella pneumoniae	"ERS4134078","RIVM_C009123"	PDT000674839.1	Netherlands			SAMEA6367975
Klebsiella pneumoniae	"ERS4134079","RIVM_C009124"	PDT000674840.1	Netherlands			SAMEA6367976
Klebsiella pneumoniae	"ERS4134086","RIVM_C009161"	PDT000674847.1	Netherlands			SAMEA6367983
Klebsiella pneumoniae	"ERS4134115","RIVM_C009832"	PDT000674876.1	Netherlands			SAMEA6368012
Klebsiella pneumoniae	"ERS4134127","RIVM_C010019"	PDT000674888.1	Netherlands			SAMEA6368024
Klebsiella pneumoniae	"ERS4134135","RIVM_C010077"	PDT000674896.1	Netherlands			SAMEA6368032
Klebsiella pneumoniae	"ERS4134140","RIVM_C010182"	PDT000674901.1	Netherlands			SAMEA6368037
Klebsiella pneumoniae	"ERS4134151","RIVM_C010276"	PDT000674912.1	Netherlands			SAMEA6368048
Klebsiella pneumoniae	"ERS4134158","RIVM_C010337"	PDT000674919.1	Netherlands			SAMEA6368055
Klebsiella pneumoniae	"ERS4134162","RIVM_C010375"	PDT000674923.1	Netherlands			SAMEA6368059
Klebsiella pneumoniae	"ERS4134173","RIVM_C010444"	PDT000674934.1	Netherlands			SAMEA6368070
Klebsiella pneumoniae	"ERS4134177","RIVM_C010461"	PDT000674938.1	Netherlands			SAMEA6368074
Klebsiella pneumoniae	"ERS4134208","RIVM_C010720"	PDT000674969.1	Netherlands			SAMEA6368105
Klebsiella pneumoniae	"ERS4134228","RIVM_C010828"	PDT000674978.1	Netherlands			SAMEA6368125
Klebsiella pneumoniae	"ERS4134252","RIVM_C011030"	PDT000674986.1	Netherlands			SAMEA6368149
Klebsiella pneumoniae	"ERS4134273","RIVM_C011152"	PDT000674999.1	Netherlands			SAMEA6368170
Klebsiella pneumoniae	"ERS4134276","RIVM_C011221"	PDT000675002.1	Netherlands			SAMEA6368173
Klebsiella pneumoniae	"ERS4134280","RIVM_C011239"	PDT000675005.1	Netherlands			SAMEA6368177
Klebsiella pneumoniae	"ERS4134299","RIVM_C011423"	PDT000675020.1	Netherlands			SAMEA6368196
Klebsiella pneumoniae	"ERS4134300","RIVM_C011426"	PDT000675021.1	Netherlands			SAMEA6368197
Klebsiella pneumoniae	"ERS4134304","RIVM_C011478"	PDT000675025.1	Netherlands			SAMEA6368201
Klebsiella pneumoniae	"ERS4134314","RIVM_C011553"	PDT000675033.1	Netherlands			SAMEA6368211
Klebsiella pneumoniae	"ERS4134363","RIVM_C011992"	PDT000675082.1	Netherlands			SAMEA6368260
Klebsiella pneumoniae	"ERS4134365","RIVM_C012038"	PDT000675084.1	Netherlands			SAMEA6368262
Klebsiella pneumoniae	"ERS4134372","RIVM_C012083"	PDT000675090.1	Netherlands			SAMEA6368269
Klebsiella pneumoniae	"ERS4134376","RIVM_C012103"	PDT000675094.1	Netherlands			SAMEA6368273
Klebsiella pneumoniae	"ERS4134389","RIVM_C012166"	PDT000675107.1	Netherlands			SAMEA6368286
Klebsiella pneumoniae	"ERS4134411","RIVM_C012375"	PDT000675129.1	Netherlands			SAMEA6368308
Klebsiella pneumoniae	"ERS4134441","RIVM_C012989"	PDT000675158.1	Netherlands			SAMEA6368338
Klebsiella pneumoniae	"ERS4134446","RIVM_C013190"	PDT000675163.1	Netherlands			SAMEA6368343
Klebsiella pneumoniae	"ERS4134452","RIVM_C013404"	PDT000675169.1	Netherlands			SAMEA6368349
Klebsiella pneumoniae	"ERS4134456","RIVM_C013647"	PDT000675173.1	Netherlands			SAMEA6368353
Klebsiella pneumoniae	"ERS4134459","RIVM_C013795"	PDT000675176.1	Netherlands			SAMEA6368356
Klebsiella pneumoniae	"ERS4134493","RIVM_C014324"	PDT000675210.1	Netherlands			SAMEA6368390
Klebsiella pneumoniae	"ERS4134494","RIVM_C014346"	PDT000675211.1	Netherlands			SAMEA6368391
Klebsiella pneumoniae	"ERS4134497","RIVM_C014411"	PDT000675214.1	Netherlands			SAMEA6368394
Klebsiella pneumoniae	"ERS4134516","RIVM_C014575"	PDT000675233.1	Netherlands			SAMEA6368413
Klebsiella pneumoniae	"ERS4134517","RIVM_C014581"	PDT000675234.1	Netherlands			SAMEA6368414
Klebsiella pneumoniae	"ERS4134519","RIVM_C014592"	PDT000675236.1	Netherlands			SAMEA6368416
Klebsiella pneumoniae	"ERS4134524","RIVM_C014780"	PDT000675241.1	Netherlands			SAMEA6368421
Klebsiella pneumoniae	"ERS4134526","RIVM_C014791"	PDT000675243.1	Netherlands			SAMEA6368423
Klebsiella pneumoniae	"ERS4134532","RIVM_C014823"	PDT000675249.1	Netherlands			SAMEA6368429
[truncated: 13,795 more rows]
