# Supplementary material for: Emergence of Klebsiella pneumoniae ST14 co-harboring blaNDM-1, blaOXA-232, mcr-1.1, and a novel IncI1 tet(X4) plasmid, with evidence of ColKP3 mobilization under antibiotic pressure
Source: Curr Res Microb Sci. 2025 Aug 28;9:100466. doi: 10.1016/j.crmicr.2025.100466 (PMC12444185; doi:10.1016/j.crmicr.2025.100466)
Supplement: Supplementary file 9 [file mmc9.xlsx]

## Sheet: Sheet1
#Organism group	Isolate identifiers	Isolate	Location	Isolation source	Isolation type	BioSample	Assembly
Klebsiella pneumoniae	"1134709401391 Klebsiella pneumoniae 120_1020 1201020-PE-IL26-1 Sample","120_1020","SRS419795"	PDT000015910.2				SAMN02141705	GCA_000417385.1
Klebsiella pneumoniae	"1134709401441 Klebsiella pneumoniae UHKPC18 UHKPC22-PE-IL10-1 Sample","SRS420054","UHKPC22"	PDT000016121.2				SAMN02141977	GCA_000406685.1
Klebsiella pneumoniae	"1134709401425 Klebsiella pneumoniae UHKPC02 UHKPC04-PE-IL16-1 Sample","SRS420063","UHKPC04"	PDT000016122.2				SAMN02141986	GCA_000406705.1
Klebsiella pneumoniae	"1134709401487 Klebsiella pneumoniae VAKPC252 VAKP252-PE-IL1-1 Sample","SRS420222","VAKPC252"	PDT000016123.2				SAMN02142041	GCA_000406725.1
Klebsiella pneumoniae	"1134709401401 Klebsiella pneumoniae 440_1540 4401540-PE-IL29-1 Sample","440_1540","SRS420069"	PDT000016133.2				SAMN02141992	GCA_000406745.1
Klebsiella pneumoniae	"CHS 33","Klebsiella pneumoniae CHS 33","SRS576186"	PDT000030645.1	USA: North Carolina	blood	clinical	SAMN02581335	GCA_000693635.1
Klebsiella pneumoniae	"PittNDM01","gb|CP006798.1"	PDT000035865.1	USA	urine		SAMN03081487	GCA_000733255.1
Klebsiella pneumoniae	"KP_st437","ST-437"	PDT000059992.1	USA: Connecticut	sputum	clinical	SAMN03451033	GCA_000971075.1
Klebsiella pneumoniae	"CHS232","SRS1011330"	PDT000068076.1	USA		clinical	SAMN03280372	GCA_001033295.1
Klebsiella pneumoniae	"1050_SSON","SRS746225"	PDT000069692.1	USA: WA		clinical	SAMN03197017	GCA_001061805.1
Klebsiella pneumoniae	"KP617"	PDT000086751.1	Korea: Seoul	Burn Patient	clinical	SAMN04044480	GCA_001307175.1
Klebsiella pneumoniae	"S2","SRS1056290","ST14:944535499"	PDT000088820.2	South Africa: Durban		clinical	SAMN04011430	GCA_001316865.2
Klebsiella pneumoniae	"22","DHQP1400874","SRS1336656"	PDT000130442.2	USA: Connecticut	sputum	clinical	SAMN04448240	GCA_022316015.1
Klebsiella pneumoniae	"16","DHQP1301526","SRS1336160"	PDT000130447.2	USA: Oklahoma	urine	clinical	SAMN04448234	GCA_022315915.1
Klebsiella pneumoniae	"17","DHQP1301554","SRS1336278"	PDT000130448.5	USA: Oklahoma	urine	clinical	SAMN04448235	GCA_022315935.1
Klebsiella pneumoniae	"18","DHQP1400023","SRS1336418"	PDT000130449.2	USA: Illinois	urine	clinical	SAMN04448236	GCA_022315955.1
Klebsiella pneumoniae	"7","DHQP1200556","SRS1336141"	PDT000130462.2	USA: Washington	wound	clinical	SAMN04448225	GCA_022315675.1
Klebsiella pneumoniae	"9","DHQP1300177","SRS1336145"	PDT000130464.2	USA: Illinois	urine	clinical	SAMN04448227	GCA_022315655.1
Klebsiella pneumoniae	"12","DHQP1301314","SRS1336150"	PDT000130466.2	USA: Pennsylvania	sputum	clinical	SAMN04448230	GCA_022315595.1
Klebsiella pneumoniae	"15","DHQP1301514","SRS1336156"	PDT000130468.2	USA: Texas	urine	clinical	SAMN04448233	GCA_022315575.1
Klebsiella pneumoniae	"11","DHQP1300920","SRS1336149"	PDT000145746.1	USA: Pennsylvania	urine	clinical	SAMN04448229	GCA_001709275.1
Klebsiella pneumoniae	"UCLAOXA232KP-Pt0","UCLAOXA232KP_Pt0"	PDT000148582.1	USA: California	respiratory	clinical	SAMN04008891	GCA_001721725.1
Klebsiella pneumoniae	"UCLAOXA232KP","UCLAOXA232KP-PtX"	PDT000149832.1	USA: California	Rectal	clinical	SAMN04008893	GCA_001741545.1
Klebsiella pneumoniae	"UCLAOXA232KP","UCLAOXA232KP-Pt1"	PDT000149833.1	USA: California	abdominal drainage	clinical	SAMN04008892	GCA_001741665.1
Klebsiella pneumoniae	"1950","Kp1950","SRS1664190"	PDT000155028.2	USA	respiratory tract	clinical	SAMN05722988
Klebsiella pneumoniae	"AR_0005","FDA-CDC-AR_0005","SRS1256850"	PDT000158314.2			clinical	SAMN04014846	GCA_001875055.2
Klebsiella pneumoniae	"CRK0191","GCID_KLEBC_00001","SRS1847583"	PDT000172106.4	USA: Ohio	respiratory	clinical	SAMN05956063	GCA_001902905.4
Klebsiella pneumoniae	"CRK0142","GCID_KLEBC_00050","SRS1848515"	PDT000172126.4	USA: Ohio	blood	clinical	SAMN05956112	GCA_001903295.4
Klebsiella pneumoniae	"CRK0141","GCID_KLEBC_00051","SRS1848516"	PDT000172128.4	USA: Ohio	urine	clinical	SAMN05956113	GCA_001903355.4
Klebsiella pneumoniae	"CRK0147","GCID_KLEBC_00045","SRS1848510"	PDT000172133.4	USA: Ohio	blood	clinical	SAMN05956107	GCA_001903445.4
Klebsiella pneumoniae	"CRK0175","GCID_KLEBC_00017","SRS1847611"	PDT000172137.4	USA: Ohio	urine	clinical	SAMN05956079	GCA_001903535.4
Klebsiella pneumoniae	"CRK0132","GCID_KLEBC_00060","SRS1848559"	PDT000172139.4	USA: Ohio	blood	clinical	SAMN05956122	GCA_001903555.4
Klebsiella pneumoniae	"CRK0180","GCID_KLEBC_00012","SRS1847606"	PDT000172149.4	USA: Ohio	urine	clinical	SAMN05956074	GCA_001903775.4
Klebsiella pneumoniae	"CRK0126","GCID_KLEBC_00066","SRS1848572"	PDT000172168.4	USA: Ohio	urine	clinical	SAMN05956128	GCA_001904165.4
Klebsiella pneumoniae	"CRK0173","GCID_KLEBC_00019","SRS1847625"	PDT000172174.4	USA: Ohio	respiratory	clinical	SAMN05956081	GCA_001904255.4
Klebsiella pneumoniae	"CRK0168","GCID_KLEBC_00024","SRS1847862"	PDT000172178.4	USA: Ohio	urine	clinical	SAMN05956086	GCA_001904335.4
Klebsiella pneumoniae	"CRK0174","GCID_KLEBC_00018","SRS1847624"	PDT000172183.4	USA: Ohio	urine	clinical	SAMN05956080	GCA_001904455.4
Klebsiella pneumoniae	"KP41-2015"	PDT000186176.1	Brunei	pus	clinical	SAMN05449123	GCA_001984895.1
Klebsiella pneumoniae	"1714"	PDT000204806.1	Brazil: Hospital das Clinicas, Sao Paulo	blood	clinical	SAMN06461936	GCA_002104175.1
Klebsiella pneumoniae	"42194","GCID_KLEBC_00160","SRS3946426"	PDT000217079.1	USA	blood	clinical	SAMN06218052	GCA_002182045.1
Klebsiella pneumoniae	"CRK0018","GCID_KLEBC_00279_biosam","SRS2138236"	PDT000217718.2	USA: North Carolina	blood	clinical	SAMN06812656	GCA_002184835.2
Klebsiella pneumoniae	"CRK0016","GCID_KLEBC_00277_biosam","SRS2138234"	PDT000217719.2	USA: North Carolina	blood	clinical	SAMN06812658	GCA_002184865.2
Klebsiella pneumoniae	"CRK0076","GCID_KLEBC_00250_biosam","SRS2138205"	PDT000217727.2	USA: Ohio	blood	clinical	SAMN06812598	GCA_002185025.2
Klebsiella pneumoniae	"CRK0100","GCID_KLEBC_00233_biosam","SRS2138143"	PDT000217734.2	USA: Ohio	blood	clinical	SAMN06812574	GCA_002185155.2
Klebsiella pneumoniae	"CRK0097","GCID_KLEBC_00230_biosam","SRS2138140"	PDT000217735.2	USA: Ohio	blood	clinical	SAMN06812577	GCA_002185185.2
Klebsiella pneumoniae	"CRK0048","GCID_KLEBC_00266_biosam","SRS2138223"	PDT000217747.2	USA: Ohio	blood	clinical	SAMN06812626	GCA_002185515.2
Klebsiella pneumoniae	"CRK0069","GCID_KLEBC_00243_biosam","SRS2138197"	PDT000217752.2	USA: Ohio	blood	clinical	SAMN06812605	GCA_002185625.2
Klebsiella pneumoniae	"CRK0089","GCID_KLEBC_00222_biosam","SRS2138131"	PDT000217760.2	USA: Ohio	blood	clinical	SAMN06812585	GCA_002185755.2
Klebsiella pneumoniae	"CRK0088","GCID_KLEBC_00221_biosam","SRS2138133"	PDT000217761.2	USA: Ohio	blood	clinical	SAMN06812586	GCA_002185805.2
Klebsiella pneumoniae	"CRK0043","GCID_KLEBC_00261_biosam","SRS2138219"	PDT000217774.2	USA: Ohio	blood	clinical	SAMN06812631	GCA_002186095.2
Klebsiella pneumoniae	"G2275","GCID_KLEB_00057","SRS2169210"	PDT000217838.1	Nigeria	blood	clinical	SAMN05960921	GCA_002187395.1
Klebsiella pneumoniae	"G186","GCID_KLEB_00047","SRS2169198"	PDT000217871.1	Nigeria	blood	clinical	SAMN05960911	GCA_002188075.1
Klebsiella pneumoniae	"2-CREC014-1","KPCRETH02","SRS2263950"	PDT000230880.1	Thailand	Rectal swab	clinical	SAMN07203032	GCA_002239705.1
Klebsiella pneumoniae	"1-CREC003-1","KPCRETH01","SRS2263951"	PDT000230881.1	Thailand	Rectal swab	clinical	SAMN07203007	GCA_002239715.1
Klebsiella pneumoniae	"4-CREI026-2","KPCRETH04","SRS2263953"	PDT000230882.1	Thailand	Rectal swab	clinical	SAMN07203029	GCA_002239805.1
Klebsiella pneumoniae	"3-CREI026-1","KPCRETH03","SRS2263952"	PDT000230883.1	Thailand	Rectal swab	clinical	SAMN07203030	GCA_002239815.1
Klebsiella pneumoniae	"GCID_GNCIT_00065_biosam","KPCTRPRTH04","SRS2437571"	PDT000233361.1	Thailand: Bangkok	Rectal swab	clinical	SAMN07450620	GCA_002246035.1
Klebsiella pneumoniae	"GCID_GNCIT_00066_biosam","KPCTRPRTH05","SRS2437572"	PDT000233362.1	Thailand: Bangkok	Rectal swab	clinical	SAMN07450619	GCA_002246045.1
Klebsiella pneumoniae	"GCID_GNCIT_00034_biosam","KPCRETH16","SRS2437038"	PDT000233364.1	Thailand: Bangkok	Rectal swab	clinical	SAMN07450573	GCA_002246125.1
Klebsiella pneumoniae	"GCID_GNCIT_00044_biosam","KPCRETH22","SRS2437414"	PDT000233368.1	Thailand: Bangkok	Rectal swab	clinical	SAMN07450563	GCA_002246275.1
Klebsiella pneumoniae	"GCID_GNCIT_00045_biosam","KPCRETH23","SRS2437413"	PDT000233369.1	Thailand: Bangkok	Rectal swab	clinical	SAMN07450562	GCA_002246285.1
Klebsiella pneumoniae	"GCID_GNCIT_00047_biosam","KPCRETH25","SRS2437426"	PDT000233370.1	Thailand: Bangkok	Rectal swab	clinical	SAMN07450560	GCA_002246315.1
Klebsiella pneumoniae	"GCID_GNCIT_00046_biosam","KPCRETH24","SRS2437415"	PDT000233371.1	Thailand: Bangkok	Rectal swab	clinical	SAMN07450561	GCA_002246325.1
Klebsiella pneumoniae	"GCID_GNCIT_00050_biosam","KPCRETH28","SRS2437427"	PDT000233372.1	Thailand: Bangkok	Rectal swab	clinical	SAMN07450557	GCA_002246365.1
Klebsiella pneumoniae	"GCID_GNCIT_00049_biosam","KPCRETH27","SRS2437424"	PDT000233373.1	Thailand: Bangkok	Rectal swab	clinical	SAMN07450558	GCA_002246355.1
Klebsiella pneumoniae	"GCID_GNCIT_00052_biosam","KPCRETH30","SRS2437428"	PDT000233374.1	Thailand: Bangkok	Rectal swab	clinical	SAMN07450555	GCA_002246395.1
Klebsiella pneumoniae	"GCID_GNCIT_00051_biosam","KPCRETH29","SRS2437429"	PDT000233375.1	Thailand: Bangkok	Rectal swab	clinical	SAMN07450556	GCA_002246415.1
Klebsiella pneumoniae	"GCID_GNCIT_00054_biosam","KPCRETH32","SRS2437432"	PDT000233376.1	Thailand: Bangkok	Rectal swab	clinical	SAMN07450553	GCA_002246435.1
Klebsiella pneumoniae	"GCID_GNCIT_00055_biosam","KPCRETH33","SRS2437430"	PDT000233377.1	Thailand: Bangkok	Rectal swab	clinical	SAMN07450552	GCA_002246455.1
Klebsiella pneumoniae	"ECCRETH07","GCID_GNCIT_00056_biosam","SRS2437444"	PDT000233378.1	Thailand: Bangkok	Rectal swab	clinical	SAMN07450581	GCA_002246475.1
Klebsiella pneumoniae	"GCID_GNCIT_00063_biosam","KPCTRPRTH02","SRS2437463"	PDT000233379.1	Thailand: Bangkok	Rectal swab	clinical	SAMN07450622	GCA_002246555.1
Klebsiella pneumoniae	"GCID_GNCIT_00027_biosam","KPCRETH09","SRS2437033"	PDT000233380.1	Thailand: Bangkok	Rectal swab	clinical	SAMN07450587	GCA_002246575.1
Klebsiella pneumoniae	"GCID_GNCIT_00043_biosam","KPCRETH21","SRS2437412"	PDT000233382.1	Thailand: Bangkok	Rectal swab	clinical	SAMN07450564	GCA_002246655.1
Klebsiella pneumoniae	"GCID_GNCIT_00048_biosam","KPCRETH26","SRS2437425"	PDT000233384.1	Thailand: Bangkok	Rectal swab	clinical	SAMN07450559	GCA_002246685.1
Klebsiella pneumoniae	"GCID_GNCIT_00025_biosam","KPCRETH07","SRS2437022"	PDT000233385.1	Thailand: Bangkok	Rectal swab	clinical	SAMN07450589	GCA_002246695.1
Klebsiella pneumoniae	"GCID_GNCIT_00026_biosam","KPCRETH08","SRS2437030"	PDT000233386.1	Thailand: Bangkok	Rectal swab	clinical	SAMN07450588	GCA_002246705.1
Klebsiella pneumoniae	"ECCRETH01","GCID_GNCIT_00023_biosam","SRS2437008"	PDT000233387.1	Thailand: Bangkok	Rectal swab	clinical	SAMN07450592	GCA_002246785.1
Klebsiella pneumoniae	"GCID_GNCIT_00064_biosam","KPCTRPRTH03","SRS2437570"	PDT000233388.1	Thailand: Bangkok	Rectal swab	clinical	SAMN07450621	GCA_002246765.1
Klebsiella pneumoniae	"GCID_GNCIT_00032_biosam","KPCRETH14","SRS2437034"	PDT000233390.1	Thailand: Bangkok	Rectal swab	clinical	SAMN07450575	GCA_002246845.1
Klebsiella pneumoniae	"GCID_GNCIT_00062_biosam","KPCTRPRTH01","SRS2437462"	PDT000233391.1	Thailand: Bangkok	Rectal swab	clinical	SAMN07450577	GCA_002246875.1
Klebsiella pneumoniae	"GCID_GNCIT_00021_biosam","KPCRETH05","SRS2436994"	PDT000233392.1	Thailand: Bangkok	Rectal swab	clinical	SAMN07450551	GCA_002246895.1
Klebsiella pneumoniae	"GCID_GNCIT_00030_biosam","KPCRETH12","SRS2437035"	PDT000233394.1	Thailand: Bangkok	Rectal swab	clinical	SAMN07450583	GCA_002247375.1
Klebsiella pneumoniae	"GCID_GNCIT_00033_biosam","KPCRETH15","SRS2437037"	PDT000233395.1	Thailand: Bangkok	Rectal swab	clinical	SAMN07450574	GCA_002247385.1
Klebsiella pneumoniae	"GCID_GNCIT_00031_biosam","KPCRETH13","SRS2437036"	PDT000233417.1	Thailand: Bangkok	Rectal swab	clinical	SAMN07450576	GCA_002248625.1
Klebsiella pneumoniae	"GCID_GNCIT_00053_biosam","KPCRETH31","SRS2437431"	PDT000233848.1	Thailand: Bangkok	Rectal swab	clinical	SAMN07450554	GCA_002251895.1
Klebsiella pneumoniae	"CMC_VBA2172","VBA2172"	PDT000240710.2	India	blood	clinical	SAMN07572687	GCA_002300675.2
Klebsiella pneumoniae	"K089_043","ST-1552:K089"	PDT000248880.1	South Africa:Pretoria		clinical	SAMN06106843	GCA_002416655.1
Klebsiella pneumoniae	"0000-0070-6797","512","SRS2586692"	PDT000250795.2	USA:Boston	urine	clinical	SAMN07775524	GCA_022299575.1
Klebsiella pneumoniae	"FDA:FDAARGOS_440","FDAARGOS_440","SRS2397403"	PDT000257789.1	Canada:BC	blood	clinical	SAMN07312484	GCA_002635725.1
Klebsiella pneumoniae	"RUC232"	PDT000283195.1	Brazil: Vargem Grande Paulista	Arugula	environmental/other	SAMN08380939	GCA_002901335.1
Klebsiella pneumoniae	"BA28434","CMC_VBA28434"	PDT000283911.2	India	blood	clinical	SAMN08389138	GCA_002909775.2
Klebsiella pneumoniae	"ARLG-2014_bio","CRK0199","SRS2991871"	PDT000292910.2	USA: Ohio	respiratory	clinical	SAMN08579712	GCA_002969375.2
Klebsiella pneumoniae	"ARLG-2108_bio","CRK0209","SRS2991912"	PDT000292916.2	USA: Ohio	urine	clinical	SAMN08579702	GCA_002969495.2
Klebsiella pneumoniae	"ARLG-2587_bio","CRK0257","SRS2992113"	PDT000292933.2	USA: Ohio	urine	clinical	SAMN08579654	GCA_002969855.2
Klebsiella pneumoniae	"ARLG-2571_bio","CRK0251","SRS2992108"	PDT000292936.2	USA: Ohio	respiratory	clinical	SAMN08579660	GCA_002969895.2
Klebsiella pneumoniae	"ARLG-2751_bio","CRK0280","SRS2992273"	PDT000292947.2	USA: Ohio	respiratory	clinical	SAMN08579631	GCA_002970115.2
Klebsiella pneumoniae	"ARLG-2772_bio","CRK0285","SRS2992281"	PDT000292951.2	USA: Ohio	urine	clinical	SAMN08579626	GCA_002970195.2
Klebsiella pneumoniae	"ARLG-3126_bio","CRK0299","SRS2992388"	PDT000292961.2	USA: Ohio	urine	clinical	SAMN08579612	GCA_002970395.2
Klebsiella pneumoniae	"ARLG-3143_bio","CRK0300","SRS2992387"	PDT000292962.2	USA: Ohio	respiratory	clinical	SAMN08579611	GCA_002970405.2
Klebsiella pneumoniae	"ARLG-2432_bio","CRK0221","SRS2992031"	PDT000292965.2	USA: Ohio	urine	clinical	SAMN08579690	GCA_002970475.2
Klebsiella pneumoniae	"ARLG-2509_bio","CRK0238","SRS2992058"	PDT000292972.2	USA: Ohio	blood	clinical	SAMN08579673	GCA_002970625.2
Klebsiella pneumoniae	"ARLG-2502_bio","CRK0236","SRS2992056"	PDT000292974.2	USA: Ohio	urine	clinical	SAMN08579675	GCA_002970615.2
Klebsiella pneumoniae	"ARLG-2572_bio","CRK0252","SRS2992104"	PDT000292976.2	USA: Ohio	respiratory	clinical	SAMN08579659	GCA_002970695.2
Klebsiella pneumoniae	"ARLG-2690_bio","CRK0263","SRS2992118"	PDT000292979.2	USA: Ohio	urine	clinical	SAMN08579648	GCA_002970785.2
Klebsiella pneumoniae	"ARLG-2692_bio","CRK0264","SRS2992122"	PDT000292982.2	USA: Ohio	blood	clinical	SAMN08579647	GCA_002970815.2
Klebsiella pneumoniae	"ARLG-2135B_bio","CRK0212","SRS2991913"	PDT000293556.2	USA: Ohio	urine	clinical	SAMN08579699	GCA_002973835.2
Klebsiella pneumoniae	"ARLG-2034_bio","CRK0200","SRS2991894"	PDT000293557.2	USA: Ohio	urine	clinical	SAMN08579711	GCA_002973855.2
Klebsiella pneumoniae	"ARLG-2135A_bio","CRK0211","SRS2991911"	PDT000293558.2	USA: Ohio	urine	clinical	SAMN08579700	GCA_002973875.2
Klebsiella pneumoniae	"ARLG-2789_bio","CRK0288","SRS2992280"	PDT000293576.2	USA: Ohio	urine	clinical	SAMN08579623	GCA_002974235.2
Klebsiella pneumoniae	"MRSN479404","MRSN<USA>:479404","QS17-0029"	PDT000311279.1	Thailand: Chonburi		clinical	SAMN07792096	GCA_003073235.1
Klebsiella pneumoniae	"4300STDY6636954","7ffa38e0-b31c-11e6-8d8d-3c4a9275d6c8","ERS1470113"	PDT000354538.1	Thailand	not available	clinical	SAMEA23998918	GCA_900492785.1
Klebsiella pneumoniae	"4300STDY6636975","80b4af40-b31c-11e6-8d8d-3c4a9275d6c8","ERS1470134"	PDT000354558.1	Thailand	not available	clinical	SAMEA24014668	GCA_900493235.1
Klebsiella pneumoniae	"4300STDY6636986","81196480-b31c-11e6-8d8d-3c4a9275d6c8","ERS1470145"	PDT000354567.1	Thailand	not available	clinical	SAMEA24022918	GCA_900493285.1
Klebsiella pneumoniae	"4300STDY6636989","8135ed30-b31c-11e6-8d8d-3c4a9275d6c8","ERS1470148"	PDT000354570.1	Thailand	not available	clinical	SAMEA24025168	GCA_900493095.1
Klebsiella pneumoniae	"4300STDY6470396","ERS1276026","bc5605a0-41e1-11e6-9a3d-3c4a9275d6c8"	PDT000354574.1	Thailand	not available	clinical	SAMEA4364577	GCA_900493765.1
Klebsiella pneumoniae	"4300STDY6470397","ERS1276027","bc687c30-41e1-11e6-9a3d-3c4a9275d6c8"	PDT000354575.1	Thailand	not available	clinical	SAMEA4364578	GCA_900493695.1
Klebsiella pneumoniae	"4300STDY6470398","ERS1276028","bc7b40e0-41e1-11e6-9a3d-3c4a9275d6c8"	PDT000354576.1	Thailand	not available	clinical	SAMEA4364579	GCA_900493735.1
Klebsiella pneumoniae	"4300STDY6470402","ERS1276032","bcc8ebb0-41e1-11e6-9a3d-3c4a9275d6c8"	PDT000354579.1	Thailand	not available	clinical	SAMEA4364583	GCA_900493685.1
Klebsiella pneumoniae	"4300STDY6470404","ERS1276034","bcdc73b0-41e1-11e6-9a3d-3c4a9275d6c8"	PDT000354581.1	Thailand	not available	clinical	SAMEA4364585	GCA_900493745.1
Klebsiella pneumoniae	"4300STDY6470406","ERS1276036","bcf3f350-41e1-11e6-9a3d-3c4a9275d6c8"	PDT000354583.1	Thailand	not available	clinical	SAMEA4364587	GCA_900493665.1
Klebsiella pneumoniae	"4300STDY6470407","ERS1276037","bcfd6930-41e1-11e6-9a3d-3c4a9275d6c8"	PDT000354584.1	Thailand	not available	clinical	SAMEA4364588	GCA_900493645.1
Klebsiella pneumoniae	"4300STDY6470409","ERS1276039","bd190780-41e1-11e6-9a3d-3c4a9275d6c8"	PDT000354586.1	Thailand	not available	clinical	SAMEA4364590	GCA_900493715.1
Klebsiella pneumoniae	"4300STDY6470410","ERS1276040","bd225650-41e1-11e6-9a3d-3c4a9275d6c8"	PDT000354587.1	Thailand	not available	clinical	SAMEA4364591	GCA_900493845.1
Klebsiella pneumoniae	"4300STDY6470411","ERS1276041","bd2b7e10-41e1-11e6-9a3d-3c4a9275d6c8"	PDT000354588.1	Thailand	not available	clinical	SAMEA4364592	GCA_900493785.1
Klebsiella pneumoniae	"4300STDY6470412","ERS1276042","bd354210-41e1-11e6-9a3d-3c4a9275d6c8"	PDT000354589.1	Thailand	not available	clinical	SAMEA4364593	GCA_900493865.1
Klebsiella pneumoniae	"4300STDY6470413","ERS1276043","bd3e69d0-41e1-11e6-9a3d-3c4a9275d6c8"	PDT000354590.1	Thailand	not available	clinical	SAMEA4364594	GCA_900493855.1
Klebsiella pneumoniae	"4300STDY6470415","ERS1276045","bd51a3b0-41e1-11e6-9a3d-3c4a9275d6c8"	PDT000354592.1	Thailand	not available	clinical	SAMEA4364596	GCA_900493825.1
Klebsiella pneumoniae	"4300STDY6470416","ERS1276046","bd5dd8b0-41e1-11e6-9a3d-3c4a9275d6c8"	PDT000354593.1	Thailand	not available	clinical	SAMEA4364597	GCA_900493805.1
Klebsiella pneumoniae	"4300STDY6470417","ERS1276047","bd672780-41e1-11e6-9a3d-3c4a9275d6c8"	PDT000354594.1	Thailand	not available	clinical	SAMEA4364598	GCA_900493835.1
Klebsiella pneumoniae	"4300STDY6470418","ERS1276048","bd707650-41e1-11e6-9a3d-3c4a9275d6c8"	PDT000354595.1	Thailand	not available	clinical	SAMEA4364599	GCA_900493875.1
Klebsiella pneumoniae	"4300STDY6470420","ERS1276050","bd82c5d0-41e1-11e6-9a3d-3c4a9275d6c8"	PDT000354596.1	Thailand	not available	clinical	SAMEA4364601	GCA_900493795.1
Klebsiella pneumoniae	"4300STDY6470422","ERS1276052","bd9674e0-41e1-11e6-9a3d-3c4a9275d6c8"	PDT000354598.1	Thailand	not available	clinical	SAMEA4364603	GCA_900493905.1
Klebsiella pneumoniae	"4300STDY6470423","ERS1276053","bda05ff0-41e1-11e6-9a3d-3c4a9275d6c8"	PDT000354599.1	Thailand	not available	clinical	SAMEA4364604	GCA_900493945.1
Klebsiella pneumoniae	"4300STDY6470425","ERS1276055","bdb324a0-41e1-11e6-9a3d-3c4a9275d6c8"	PDT000354601.1	Thailand	not available	clinical	SAMEA4364606	GCA_900493975.1
Klebsiella pneumoniae	"4300STDY6470427","ERS1276057","bdc68590-41e1-11e6-9a3d-3c4a9275d6c8"	PDT000354603.1	Thailand	not available	clinical	SAMEA4364608	GCA_900493935.1
Klebsiella pneumoniae	"4300STDY6470428","ERS1276058","bdcfad50-41e1-11e6-9a3d-3c4a9275d6c8"	PDT000354604.1	Thailand	not available	clinical	SAMEA4364609	GCA_900494525.1
Klebsiella pneumoniae	"4300STDY6470431","ERS1276061","bdec3600-41e1-11e6-9a3d-3c4a9275d6c8"	PDT000354607.1	Thailand	not available	clinical	SAMEA4364612	GCA_900493985.1
Klebsiella pneumoniae	"4300STDY6470433","ERS1276063","be00f680-41e1-11e6-9a3d-3c4a9275d6c8"	PDT000354609.1	Thailand	not available	clinical	SAMEA4364614	GCA_900493915.1
Klebsiella pneumoniae	"4300STDY6470434","ERS1276064","be0e6400-41e1-11e6-9a3d-3c4a9275d6c8"	PDT000354610.1	Thailand	not available	clinical	SAMEA4364615	GCA_900493895.1
Klebsiella pneumoniae	"4300STDY6470435","ERS1276065","be17b2d0-41e1-11e6-9a3d-3c4a9275d6c8"	PDT000354611.1	Thailand	not available	clinical	SAMEA4364616	GCA_900494655.1
Klebsiella pneumoniae	"4300STDY6470436","ERS1276066","be2176d0-41e1-11e6-9a3d-3c4a9275d6c8"	PDT000354612.1	Thailand	not available	clinical	SAMEA4364617	GCA_900494755.1
Klebsiella pneumoniae	"4300STDY6470437","ERS1276067","be2c7350-41e1-11e6-9a3d-3c4a9275d6c8"	PDT000354613.1	Thailand	not available	clinical	SAMEA4364618	GCA_900494635.1
Klebsiella pneumoniae	"4300STDY6470438","ERS1276068","be388140-41e1-11e6-9a3d-3c4a9275d6c8"	PDT000354614.1	Thailand	not available	clinical	SAMEA4364619	GCA_900494685.1
Klebsiella pneumoniae	"4300STDY6470439","ERS1276069","be42ba70-41e1-11e6-9a3d-3c4a9275d6c8"	PDT000354615.1	Thailand	not available	clinical	SAMEA4364620	GCA_900494675.1
Klebsiella pneumoniae	"4300STDY6470440","ERS1276070","be4d41c0-41e1-11e6-9a3d-3c4a9275d6c8"	PDT000354616.1	Thailand	not available	clinical	SAMEA4364621	GCA_900494745.1
Klebsiella pneumoniae	"4300STDY6470442","ERS1276072","be618d10-41e1-11e6-9a3d-3c4a9275d6c8"	PDT000354618.1	Thailand	not available	clinical	SAMEA4364623	GCA_900494605.1
Klebsiella pneumoniae	"4300STDY6470443","ERS1276073","be6cb0a0-41e1-11e6-9a3d-3c4a9275d6c8"	PDT000354619.1	Thailand	not available	clinical	SAMEA4364624	GCA_900494715.1
Klebsiella pneumoniae	"4300STDY6470444","ERS1276074","be75b150-41e1-11e6-9a3d-3c4a9275d6c8"	PDT000354620.1	Thailand	not available	clinical	SAMEA4364625	GCA_900494005.1
Klebsiella pneumoniae	"4300STDY6470445","ERS1276075","be7ed910-41e1-11e6-9a3d-3c4a9275d6c8"	PDT000354621.1	Thailand	not available	clinical	SAMEA4364626	GCA_900493995.1
Klebsiella pneumoniae	"4300STDY6470446","ERS1276076","be8800d0-41e1-11e6-9a3d-3c4a9275d6c8"	PDT000354622.1	Thailand	not available	clinical	SAMEA4364627	GCA_900493925.1
Klebsiella pneumoniae	"4300STDY6470447","ERS1276077","be9212f0-41e1-11e6-9a3d-3c4a9275d6c8"	PDT000354623.1	Thailand	not available	clinical	SAMEA4364628	GCA_900494595.1
Klebsiella pneumoniae	"4300STDY6470448","ERS1276078","bea525c0-41e1-11e6-9a3d-3c4a9275d6c8"	PDT000354624.1	Thailand	not available	clinical	SAMEA4364629	GCA_900494045.1
Klebsiella pneumoniae	"4300STDY6470449","ERS1276079","beb79c50-41e1-11e6-9a3d-3c4a9275d6c8"	PDT000354625.1	Thailand	not available	clinical	SAMEA4364630	GCA_900494625.1
Klebsiella pneumoniae	"4300STDY6470450","ERS1276080","beca39f0-41e1-11e6-9a3d-3c4a9275d6c8"	PDT000354626.1	Thailand	not available	clinical	SAMEA4364631	GCA_900494015.1
Klebsiella pneumoniae	"4300STDY6470452","ERS1276082","bedc1440-41e1-11e6-9a3d-3c4a9275d6c8"	PDT000354627.1	Thailand	not available	clinical	SAMEA4364633	GCA_900494505.1
Klebsiella pneumoniae	"4300STDY6470453","ERS1276083","bee49fc0-41e1-11e6-9a3d-3c4a9275d6c8"	PDT000354628.1	Thailand	not available	clinical	SAMEA4364634	GCA_900494095.1
Klebsiella pneumoniae	"4300STDY6470454","ERS1276084","beee63c0-41e1-11e6-9a3d-3c4a9275d6c8"	PDT000354629.1	Thailand	not available	clinical	SAMEA4364635	GCA_900494735.1
Klebsiella pneumoniae	"4300STDY6470455","ERS1276085","bef65300-41e1-11e6-9a3d-3c4a9275d6c8"	PDT000354630.1	Thailand	not available	clinical	SAMEA4364636	GCA_900494545.1
Klebsiella pneumoniae	"4300STDY6470458","ERS1276088","bf0e95f0-41e1-11e6-9a3d-3c4a9275d6c8"	PDT000354632.1	Thailand	not available	clinical	SAMEA4364639	GCA_900494125.1
Klebsiella pneumoniae	"4300STDY6470460","ERS1276090","bf1e9b80-41e1-11e6-9a3d-3c4a9275d6c8"	PDT000354634.1	Thailand	not available	clinical	SAMEA4364641	GCA_900494135.1
Klebsiella pneumoniae	"4300STDY6470461","ERS1276091","bf26b1d0-41e1-11e6-9a3d-3c4a9275d6c8"	PDT000354635.1	Thailand	not available	clinical	SAMEA4364642	GCA_900494075.1
Klebsiella pneumoniae	"4300STDY6470462","ERS1276092","bf2f1640-41e1-11e6-9a3d-3c4a9275d6c8"	PDT000354636.1	Thailand	not available	clinical	SAMEA4364643	GCA_900494115.1
Klebsiella pneumoniae	"4300STDY6470464","ERS1276094","bf3ecdb0-41e1-11e6-9a3d-3c4a9275d6c8"	PDT000354638.1	Thailand	not available	clinical	SAMEA4364645	GCA_900494025.1
Klebsiella pneumoniae	"4300STDY6470465","ERS1276095","bf466ed0-41e1-11e6-9a3d-3c4a9275d6c8"	PDT000354639.1	Thailand	not available	clinical	SAMEA4364646	GCA_900494065.1
Klebsiella pneumoniae	"4300STDY6470466","ERS1276096","bf4e0ff0-41e1-11e6-9a3d-3c4a9275d6c8"	PDT000354640.1	Thailand	not available	clinical	SAMEA4364647	GCA_900494105.1
Klebsiella pneumoniae	"4300STDY6470469","ERS1276099","bf6c9470-41e1-11e6-9a3d-3c4a9275d6c8"	PDT000354643.1	Thailand	not available	clinical	SAMEA4364650	GCA_900494165.1
Klebsiella pneumoniae	"4300STDY6470473","ERS1276103","bf98ad80-41e1-11e6-9a3d-3c4a9275d6c8"	PDT000354647.1	Thailand	not available	clinical	SAMEA4364654	GCA_900494225.1
Klebsiella pneumoniae	"4300STDY6470474","ERS1276104","bfa61b00-41e1-11e6-9a3d-3c4a9275d6c8"	PDT000354648.1	Thailand	not available	clinical	SAMEA4364655	GCA_900494185.1
Klebsiella pneumoniae	"4300STDY6470479","ERS1276109","bfcd7920-41e1-11e6-9a3d-3c4a9275d6c8"	PDT000354652.1	Thailand	not available	clinical	SAMEA4364660	GCA_900494375.1
Klebsiella pneumoniae	"4300STDY6470480","ERS1276110","bfda9880-41e1-11e6-9a3d-3c4a9275d6c8"	PDT000354653.1	Thailand	not available	clinical	SAMEA4364661	GCA_900494335.1
Klebsiella pneumoniae	"4300STDY6470481","ERS1276111","bfe6f490-41e1-11e6-9a3d-3c4a9275d6c8"	PDT000354654.1	Thailand	not available	clinical	SAMEA4364662	GCA_900494295.1
Klebsiella pneumoniae	"4300STDY6470482","ERS1276112","bfeff540-41e1-11e6-9a3d-3c4a9275d6c8"	PDT000354655.1	Thailand	not available	clinical	SAMEA4364663	GCA_900494345.1
Klebsiella pneumoniae	"4300STDY6470483","ERS1276113","bff8f5f0-41e1-11e6-9a3d-3c4a9275d6c8"	PDT000354656.1	Thailand	not available	clinical	SAMEA4364664	GCA_900494265.1
Klebsiella pneumoniae	"4300STDY6470487","ERS1276117","c01de310-41e1-11e6-9a3d-3c4a9275d6c8"	PDT000354659.1	Thailand	not available	clinical	SAMEA4364668	GCA_900494285.1
Klebsiella pneumoniae	"4300STDY6542357","60ae2040-6395-11e6-821c-3c4a9275d6c8","ERS1306176"	PDT000354674.1	Thailand	not available	clinical	SAMEA4394727	GCA_900493385.1
Klebsiella pneumoniae	"4300STDY6542364","60f0f5a0-6395-11e6-821c-3c4a9275d6c8","ERS1306183"	PDT000354680.1	Thailand	not available	clinical	SAMEA4394734	GCA_900493515.1
Klebsiella pneumoniae	"4300STDY6542366","6103ba50-6395-11e6-821c-3c4a9275d6c8","ERS1306185"	PDT000354682.1	Thailand	not available	clinical	SAMEA4394736	GCA_900493425.1
Klebsiella pneumoniae	"201","P26-78"	PDT000363580.1	Ghana: Kumasi	aspirate	clinical	SAMN09768097	GCA_003382225.1
Klebsiella pneumoniae	"CRE26","SRS3009018"	PDT000364548.1	USA: Palo Alto, California	bloodstream	clinical	SAMN08623801	GCA_003401435.1
Klebsiella pneumoniae	"3754STDY6171009-sc-2368946","ERS956697","EuSCAPE_ES232"	PDT000369863.1	Spain	urine	clinical	SAMEA3649548	GCA_900517355.1
Klebsiella pneumoniae	"3754STDY6171372-sc-2369309","ERS957055","EuSCAPE_PT092"	PDT000370106.1	Portugal	Other (sputum)	clinical	SAMEA3649906	GCA_900502185.1
Klebsiella pneumoniae	"3fa563b0-3608-11e5-a83d-3c4a9275d6c6","ERS1028089","EuSCAPE_UK065"	PDT000370226.1	United Kingdom (England, Wales & N. Ireland)	urine	clinical	SAMEA3720940	GCA_900503895.1
Klebsiella pneumoniae	"4edf8d60-3608-11e5-998e-3c4a9275d6c6","ERS1028324","EuSCAPE_RS054"	PDT000370423.1	Serbia	urine	clinical	SAMEA3721175	GCA_900503505.1
Klebsiella pneumoniae	"58f99ca0-3608-11e5-998e-3c4a9275d6c6","ERS1034872","EuSCAPE_TR002"	PDT000370573.1	Turkey	Puncture Fluids	clinical	SAMEA3727723	GCA_900507615.1
Klebsiella pneumoniae	"591efef0-3608-11e5-998e-3c4a9275d6c6","ERS1034878","EuSCAPE_TR009"	PDT000370576.1	Turkey	urine	clinical	SAMEA3727729	GCA_900507625.1
Klebsiella pneumoniae	"5926a010-3608-11e5-998e-3c4a9275d6c6","ERS1034879","EuSCAPE_TR010"	PDT000370577.1	Turkey	Blood (catheter tip)	clinical	SAMEA3727730	GCA_900507635.1
Klebsiella pneumoniae	"07ccfac0-bdc1-11e5-aed5-3c4a9275d6c6","ERS1036979","EuSCAPE_TR232"	PDT000370693.1	Turkey	blood	clinical	SAMEA3729830	GCA_900508975.1
Klebsiella pneumoniae	"4300STDY6636976","80bd3ac0-b31c-11e6-8d8d-3c4a9275d6c8","ERS1470135"	PDT000370762.1	Thailand	not available	clinical	SAMEA24015418	GCA_900493175.1
Klebsiella pneumoniae	"4300STDY6470394","ERS1276024","bc2b9a40-41e1-11e6-9a3d-3c4a9275d6c8"	PDT000370764.1	Thailand	not available	clinical	SAMEA4364575	GCA_900493635.1
Klebsiella pneumoniae	"4300STDY6470401","ERS1276031","bcb69c30-41e1-11e6-9a3d-3c4a9275d6c8"	PDT000370765.1	Thailand	not available	clinical	SAMEA4364582	GCA_900493755.1
Klebsiella pneumoniae	"4300STDY6470419","ERS1276049","bd799e10-41e1-11e6-9a3d-3c4a9275d6c8"	PDT000370766.1	Thailand	not available	clinical	SAMEA4364600	GCA_900494155.1
Klebsiella pneumoniae	"4300STDY6470457","ERS1276087","bf06cdc0-41e1-11e6-9a3d-3c4a9275d6c8"	PDT000370767.1	Thailand	not available	clinical	SAMEA4364638	GCA_900494085.1
Klebsiella pneumoniae	"4300STDY6470477","ERS1276107","bfbcfe60-41e1-11e6-9a3d-3c4a9275d6c8"	PDT000370768.1	Thailand	not available	clinical	SAMEA4364658	GCA_900494215.1
Klebsiella pneumoniae	"4300STDY6470485","ERS1276115","c00be1b0-41e1-11e6-9a3d-3c4a9275d6c8"	PDT000370769.1	Thailand	not available	clinical	SAMEA4364666	GCA_900494275.1
Klebsiella pneumoniae	"Klebsiella pneumoniae NB5306","NB5306"	PDT000384347.1	China:Ningbo	blood	clinical	SAMN10023733	GCA_003586155.1
Klebsiella pneumoniae	"1018775","SRS4134220","Sentry-2017-1018775"	PDT000398336.1	Thailand			SAMN10252245	GCA_003687955.1
Klebsiella pneumoniae	"KL29"	PDT000399802.1	Italy: Treviso	rectal swab	clinical	SAMN10267061	GCA_003693325.1
Klebsiella pneumoniae	"KL8"	PDT000399803.1	Italy: Treviso	urine	clinical	SAMN10267049	GCA_003693335.1
Klebsiella pneumoniae	"ERS2735085","kpneu005"	PDT000411385.1	Switzerland	hospital	clinical	SAMEA4916033	GCA_900607425.1
Klebsiella pneumoniae	"ERS2735151","kpneu034"	PDT000411413.1	Switzerland	hospital	clinical	SAMEA4916099	GCA_900608145.1
Klebsiella pneumoniae	"ERS2735155","kpneu036"	PDT000411415.1	Switzerland	hospital	clinical	SAMEA4916103	GCA_900608185.1
Klebsiella pneumoniae	"ARLG-3135","SRS5852599"	PDT000412514.1			clinical	SAMN10432823	GCA_003850165.1
Klebsiella pneumoniae	"KP_116","SRS5369304"	PDT000417706.1	Pakistan	washroom sink in hospital intensive care unit		SAMN10249225	GCA_003936465.1
Klebsiella pneumoniae	"KP_109","SRS5369303"	PDT000417707.1	Pakistan	alcohol foam dispenser in hospital intensive care unit		SAMN10248951	GCA_003936475.1
Klebsiella pneumoniae	"KP_241","SRS5369317"	PDT000417712.1	Pakistan	bedside light switch in hospital intensive care unit		SAMN10249030	GCA_003937035.1
Klebsiella pneumoniae	"KP_215","SRS5369316"	PDT000417713.1	Pakistan	washroom sink in hospital intensive care unit		SAMN10249172	GCA_003937065.1
Klebsiella pneumoniae	"KP_160","SRS5369311"	PDT000417716.2	Pakistan	bedside light switch in hospital intensive care unit		SAMN10249009	GCA_003937135.2
Klebsiella pneumoniae	"KP_093","SRS5369301"	PDT000417720.1	Pakistan	bedside rail in hospital intensive care unit		SAMN10249081	GCA_003937205.1
Klebsiella pneumoniae	"KP_044","SRS5369296"	PDT000417727.1	Pakistan	bedside light switch in hospital intensive care unit		SAMN10249025	GCA_003937535.1
Klebsiella pneumoniae	"KP_040","SRS5369295"	PDT000417728.1	Pakistan	bedside rail in hospital intensive care unit		SAMN10249092	GCA_003937565.1
Klebsiella pneumoniae	"KP232","KPC","SRS1678863"	PDT000428737.1	Israel		clinical	SAMN05751319
Klebsiella pneumoniae	"E109-1"	PDT000429868.1	China		clinical	SAMN09759342	GCA_003858555.1
Klebsiella pneumoniae	"KP74"	PDT000431933.1	Thailand:Bangkok		clinical	SAMD00110868	GCA_022282845.1
Klebsiella pneumoniae	"KP76"	PDT000431934.1	Thailand:Bangkok		clinical	SAMD00110869	GCA_022282865.1
Klebsiella pneumoniae	"KP78"	PDT000431936.1	Thailand:Bangkok		clinical	SAMD00110871	GCA_022282945.1
Klebsiella pneumoniae	"KP117"	PDT000431946.1	Thailand:Bangkok		clinical	SAMD00110881	GCA_022282605.1
Klebsiella pneumoniae	"KP121"	PDT000431947.1	Thailand:Bangkok		clinical	SAMD00110882	GCA_022282585.1
Klebsiella pneumoniae	"KP136"	PDT000431949.1	Thailand:Bangkok		clinical	SAMD00110884	GCA_022282625.1
Klebsiella pneumoniae	"KP137"	PDT000431950.1	Thailand:Bangkok		clinical	SAMD00110885	GCA_022282525.1
Klebsiella pneumoniae	"KP142"	PDT000431952.1	Thailand:Bangkok		clinical	SAMD00110887	GCA_022282465.1
Klebsiella pneumoniae	"KP157"	PDT000431954.1	Thailand:Bangkok		clinical	SAMD00110889	GCA_022282475.1
Klebsiella pneumoniae	"KP163"	PDT000431955.1	Thailand:Bangkok		clinical	SAMD00110890	GCA_022282445.1
Klebsiella pneumoniae	"KP175"	PDT000431957.1	Thailand:Bangkok		clinical	SAMD00110892	GCA_022282385.1
Klebsiella pneumoniae	"KP178"	PDT000431958.1	Thailand:Bangkok		clinical	SAMD00110893	GCA_022282405.1
Klebsiella pneumoniae	"KP202"	PDT000431961.1	Thailand:Bangkok		clinical	SAMD00110896	GCA_022282345.1
Klebsiella pneumoniae	"KP213"	PDT000431963.1	Thailand:Bangkok		clinical	SAMD00110898	GCA_022282265.1
Klebsiella pneumoniae	"KP215"	PDT000431964.1	Thailand:Bangkok		clinical	SAMD00110899	GCA_022282325.1
Klebsiella pneumoniae	"KP216"	PDT000431965.1	Thailand:Bangkok		clinical	SAMD00110900	GCA_022282245.1
Klebsiella pneumoniae	"KP242"	PDT000431967.1	Thailand:Bangkok		clinical	SAMD00110902	GCA_022282205.1
Klebsiella pneumoniae	"KP247"	PDT000431969.1	Thailand:Bangkok		clinical	SAMD00110904	GCA_022276405.1
Klebsiella pneumoniae	"KP256"	PDT000431970.1	Thailand:Bangkok		clinical	SAMD00110905	GCA_022276305.1
Klebsiella pneumoniae	"KP259"	PDT000431971.1	Thailand:Bangkok		clinical	SAMD00110906	GCA_022276315.1
Klebsiella pneumoniae	"Klebsiella pneumoniae_24","MB730A","SRS2248196"	PDT000433235.1	USA: Houston	bacteremia	clinical	SAMN07189587
Klebsiella pneumoniae	"10","ENT1023","SRS1718142","strain 189"	PDT000435262.1	Singapore	not collected	clinical	SAMN05770971
Klebsiella pneumoniae	"18B","Rush_KPC_280","SRS2619861"	PDT000435418.1	USA: Midwest	Facility A	clinical	SAMN07447463	GCA_022264275.1
Klebsiella pneumoniae	"Klebsiella pneumoniae strain NB5306","NB5306"	PDT000435673.1	China: Ningbo	blood	clinical	SAMN10662038	GCA_004006035.1
Klebsiella pneumoniae	"17358-sc-2013-03-05T15:32:24Z-1561466","ERS219164"	PDT000440187.1				SAMEA2053919
Klebsiella pneumoniae	"Kp731","SRS3266436"	PDT000441241.1	USA	blood	clinical	SAMN09084421
Klebsiella pneumoniae	"ERS578712","Ecl8","crgS_D_23_2-sc-2168615"	PDT000441556.1				SAMEA3111504	GCA_022241865.1
Klebsiella pneumoniae	"ERS1740805","c5486ca0-36e8-11e7-bc2e-3c4a9275d6c8"	PDT000441741.1				SAMEA104076912
Klebsiella pneumoniae	"N14-00558","SRS2296802"	PDT000445959.1	Canada		clinical	SAMN07255193	GCA_022230725.1
Klebsiella pneumoniae	"N14-01609","SRS2296798"	PDT000445963.1	Canada		clinical	SAMN07255195	GCA_022230665.1
Klebsiella pneumoniae	"N12-02143","SRS2296789"	PDT000445972.1	Canada		clinical	SAMN07255183	GCA_022230485.1
Klebsiella pneumoniae	"N13-00806","SRS2296776"	PDT000445985.1	Canada		clinical	SAMN07255184	GCA_022230385.1
Klebsiella pneumoniae	"N14-02136","SRS2296768"	PDT000445993.1	Canada		clinical	SAMN07255231	GCA_022230345.1
Klebsiella pneumoniae	"N14-00775","SRS2296762"	PDT000445999.1	Canada		clinical	SAMN07255220	GCA_022231045.1
Klebsiella pneumoniae	"N13-02159","SRS2296755"	PDT000446006.1	Canada		clinical	SAMN07255185	GCA_022230205.1
Klebsiella pneumoniae	"N14-00707","SRS2296745"	PDT000446016.1	Canada		clinical	SAMN07255206	GCA_022230145.1
Klebsiella pneumoniae	"N15-02217","SRS2296742"	PDT000446017.1	Canada		clinical	SAMN07255233	GCA_022230085.1
Klebsiella pneumoniae	"SRS2900437","ST15","VN931B"	PDT000459592.1	Viet Nam: Hanoi	Tracheal fluid	clinical	SAMN08400024	GCA_022227825.1
Klebsiella pneumoniae	"BA34918","VBA34918"	PDT000469701.1	India	blood	clinical	SAMN10956502	GCA_004295405.1
Klebsiella pneumoniae	"TUM14039"	PDT000471451.1	Japan		clinical	SAMD00129549	GCA_004311625.1
Klebsiella pneumoniae	"55","GCID_CRE_0126","SRS4614162"	PDT000495886.1	Egypt: Tanta		clinical	SAMN11388465	GCA_004803225.1
Klebsiella pneumoniae	"63","GCID_CRE_0134","SRS4614168"	PDT000495887.1	Egypt: Tanta		clinical	SAMN11388471	GCA_004803235.1
Klebsiella pneumoniae	"38_biosam","SIKP036","SRS4636988"	PDT000495893.1	Thailand	stool	clinical	SAMN11399339	GCA_004830285.1
Klebsiella pneumoniae	"52_biosam","SIKP047","SRS4636995"	PDT000495895.1	Thailand	stool	clinical	SAMN11399371	GCA_004830305.1
Klebsiella pneumoniae	"13_biosam","SIKP012","SRS4636869"	PDT000495896.1	Thailand	stool	clinical	SAMN11399368	GCA_004830275.1
Klebsiella pneumoniae	"86_biosam","SIKP078","SRS4637026"	PDT000495897.1	Thailand	urine	clinical	SAMN11399420	GCA_004830375.1
Klebsiella pneumoniae	"44_biosam","SIKP040","SRS4636987"	PDT000495898.1	Thailand	stool	clinical	SAMN11399334	GCA_004830365.1
Klebsiella pneumoniae	"51_biosam","SIKP046","SRS4636996"	PDT000495899.1	Thailand	stool	clinical	SAMN11399372	GCA_004830405.1
Klebsiella pneumoniae	"9_biosam","SIKP008","SRS4636877"	PDT000495900.1	Thailand	stool	clinical	SAMN11399325	GCA_004830395.1
Klebsiella pneumoniae	"21_biosam","SIKP020","SRS4636887"	PDT000495901.1	Thailand	stool	clinical	SAMN11399359	GCA_004830435.1
Klebsiella pneumoniae	"39_biosam","SIKP037","SRS4636989"	PDT000495902.1	Thailand	stool	clinical	SAMN11399337	GCA_004830385.1
Klebsiella pneumoniae	"72_biosam","SIKP067","SRS4637016"	PDT000495903.1	Thailand	sputum	clinical	SAMN11399382	GCA_004830485.1
Klebsiella pneumoniae	"90_biosam","SIKP082","SRS4637038"	PDT000495904.1	Thailand	urine	clinical	SAMN11399416	GCA_004830495.1
Klebsiella pneumoniae	"110_biosam","SIKP102","SRS4637046"	PDT000495905.1	Thailand	stool	clinical	SAMN11399455	GCA_004830505.1
Klebsiella pneumoniae	"95_biosam","SIKP087","SRS4637049"	PDT000495906.1	Thailand	urine	clinical	SAMN11399411	GCA_004830515.1
Klebsiella pneumoniae	"103_biosam","SIKP095","SRS4637054"	PDT000495907.1	Thailand	stool	clinical	SAMN11419421	GCA_004830525.1
Klebsiella pneumoniae	"93_biosam","SIKP085","SRS4637043"	PDT000495908.1	Thailand	urine	clinical	SAMN11399413	GCA_004830585.1
Klebsiella pneumoniae	"106_biosam","SIKP098","SRS4637056"	PDT000495909.1	Thailand	stool	clinical	SAMN11399404	GCA_004830595.1
Klebsiella pneumoniae	"84_biosam","SIKP076","SRS4637033"	PDT000495911.1	Thailand	sputum	clinical	SAMN11399422	GCA_004830615.1
Klebsiella pneumoniae	"111_biosam","SIKP103","SRS4637039"	PDT000495913.1	Thailand	stool	clinical	SAMN11399454	GCA_004830685.1
Klebsiella pneumoniae	"97_biosam","SIKP089","SRS4637042"	PDT000495914.1	Thailand	urine	clinical	SAMN11399409	GCA_004830665.1
Klebsiella pneumoniae	"31_biosam","SIKP030","SRS4636980"	PDT000495915.1	Thailand	stool	clinical	SAMN11399347	GCA_004830705.1
Klebsiella pneumoniae	"3_biosam","SIKP003","SRS4636866"	PDT000495916.1	Thailand	stool	clinical	SAMN11399330	GCA_004830715.1
Klebsiella pneumoniae	"42_biosam","SIKP038","SRS4636992"	PDT000495917.1	Thailand	stool	clinical	SAMN11399336	GCA_004830745.1
Klebsiella pneumoniae	"14_biosam","SIKP013","SRS4636875"	PDT000495918.1	Thailand	stool	clinical	SAMN11399367	GCA_004830755.1
Klebsiella pneumoniae	"43_biosam","SIKP039","SRS4636991"	PDT000495919.1	Thailand	stool	clinical	SAMN11399335	GCA_004830785.1
Klebsiella pneumoniae	"53_biosam","SIKP048","SRS4637004"	PDT000495922.1	Thailand	sputum	clinical	SAMN11399401	GCA_004830845.1
Klebsiella pneumoniae	"47_biosam","SIKP042","SRS4636997"	PDT000495924.1	Thailand	stool	clinical	SAMN11399377	GCA_004830885.1
Klebsiella pneumoniae	"23_biosam","SIKP022","SRS4636894"	PDT000495925.1	Thailand	stool	clinical	SAMN11399356	GCA_004830925.1
Klebsiella pneumoniae	"5_biosam","SIKP005","SRS4636871"	PDT000495926.1	Thailand	stool	clinical	SAMN11399328	GCA_004830915.1
Klebsiella pneumoniae	"8_biosam","SIKP007","SRS4636883"	PDT000495927.1	Thailand	stool	clinical	SAMN11399326	GCA_004830945.1
Klebsiella pneumoniae	"6_biosam","SIKP006","SRS4636878"	PDT000495928.1	Thailand	stool	clinical	SAMN11399327	GCA_004830965.1
Klebsiella pneumoniae	"20_biosam","SIKP019","SRS4636890"	PDT000495930.1	Thailand	stool	clinical	SAMN11399360	GCA_004831005.1
Klebsiella pneumoniae	"24_biosam","SIKP023","SRS4636895"	PDT000495931.1	Thailand	stool	clinical	SAMN11399355	GCA_004831045.1
Klebsiella pneumoniae	"82_biosam","SIKP074","SRS4637032"	PDT000495932.1	Thailand	sputum	clinical	SAMN11399424	GCA_004831065.1
Klebsiella pneumoniae	"30_biosam","SIKP029","SRS4636981"	PDT000495933.1	Thailand	stool	clinical	SAMN11399348	GCA_004831095.1
Klebsiella pneumoniae	"107_biosam","SIKP099","SRS4637036"	PDT000495934.1	Thailand	stool	clinical	SAMN11419416	GCA_004831115.1
Klebsiella pneumoniae	"22_biosam","SIKP021","SRS4636899"	PDT000495935.1	Thailand	stool	clinical	SAMN11399357	GCA_004831125.1
Klebsiella pneumoniae	"109_biosam","SIKP101","SRS4637059"	PDT000495936.1	Thailand	stool	clinical	SAMN11399402	GCA_004831155.1
Klebsiella pneumoniae	"99_biosam","SIKP091","SRS4637053"	PDT000495937.1	Thailand	stool	clinical	SAMN11399407	GCA_004831185.1
Klebsiella pneumoniae	"2_biosam","SIKP002","SRS4636870"	PDT000495938.1	Thailand	stool	clinical	SAMN11399331	GCA_004831225.1
Klebsiella pneumoniae	"70_biosam","SIKP065","SRS4637017"	PDT000495939.1	Thailand	sputum	clinical	SAMN11399384	GCA_004831275.1
Klebsiella pneumoniae	"29_biosam","SIKP028","SRS4636984"	PDT000495940.1	Thailand	stool	clinical	SAMN11399350	GCA_004831255.1
Klebsiella pneumoniae	"27_biosam","SIKP026","SRS4636896"	PDT000495941.1	Thailand	stool	clinical	SAMN11399352	GCA_004831315.1
Klebsiella pneumoniae	"76_biosam","SIKP070","SRS4637028"	PDT000495942.1	Thailand	sputum	clinical	SAMN11399379	GCA_004831285.1
Klebsiella pneumoniae	"1_biosam","SIKP001","SRS4636886"	PDT000495943.1	Thailand	stool	clinical	SAMN11399332	GCA_004831325.1
Klebsiella pneumoniae	"83_biosam","SIKP075","SRS4637024"	PDT000495944.1	Thailand	sputum	clinical	SAMN11399423	GCA_004831355.1
Klebsiella pneumoniae	"108_biosam","SIKP100","SRS4637034"	PDT000495945.1	Thailand	stool	clinical	SAMN11399403	GCA_004831365.1
Klebsiella pneumoniae	"77_biosam","SIKP071","SRS4637029"	PDT000495946.1	Thailand	sputum	clinical	SAMN11399378	GCA_004831385.1
Klebsiella pneumoniae	"28_biosam","SIKP027","SRS4636898"	PDT000495947.1	Thailand	stool	clinical	SAMN11399351	GCA_004831405.1
Klebsiella pneumoniae	"78_biosam","SIKP072","SRS4637030"	PDT000495948.1	Thailand	sputum	clinical	SAMN11399426	GCA_004831425.1
Klebsiella pneumoniae	"88_biosam","SIKP080","SRS4637048"	PDT000495949.1	Thailand	urine	clinical	SAMN11399418	GCA_004831455.1
Klebsiella pneumoniae	"79_biosam","SIKP073","SRS4637025"	PDT000495950.1	Thailand	sputum	clinical	SAMN11399425	GCA_004831485.1
Klebsiella pneumoniae	"98_biosam","SIKP090","SRS4637058"	PDT000495951.1	Thailand	stool	clinical	SAMN11399408	GCA_004831465.1
Klebsiella pneumoniae	"166_biosam","SIKP157","SRS4639136"	PDT000495952.1	Thailand	sputum	clinical	SAMN11399461	GCA_004831495.1
Klebsiella pneumoniae	"167_biosam","SIKP158","SRS4639155"	PDT000495953.1	Thailand	sputum	clinical	SAMN11399460	GCA_004831525.1
Klebsiella pneumoniae	"168_biosam","SIKP159","SRS4639154"	PDT000495954.1	Thailand	sputum	clinical	SAMN11399459	GCA_004831555.1
Klebsiella pneumoniae	"69_biosam","SIEB064","SRS4637018"	PDT000495955.1	Thailand	sputum	clinical	SAMN11399385	GCA_004831565.1
Klebsiella pneumoniae	"94_biosam","SIKP086","SRS4637050"	PDT000495956.1	Thailand	urine	clinical	SAMN11399412	GCA_004831595.1
Klebsiella pneumoniae	"56_biosam","SIKP051","SRS4637002"	PDT000495957.1	Thailand	sputum	clinical	SAMN11399398	GCA_004831585.1
Klebsiella pneumoniae	"87_biosam","SIKP079","SRS4637027"	PDT000495958.1	Thailand	urine	clinical	SAMN11399419	GCA_004831635.1
Klebsiella pneumoniae	"101_biosam","SIKP093","SRS4637035"	PDT000495959.1	Thailand	stool	clinical	SAMN11399406	GCA_004831665.1
Klebsiella pneumoniae	"85_biosam","SIKP077","SRS4637031"	PDT000495960.1	Thailand	urine	clinical	SAMN11399421	GCA_004831655.1
Klebsiella pneumoniae	"61_biosam","SIKP056","SRS4637010"	PDT000495961.1	Thailand	sputum	clinical	SAMN11399393	GCA_004831675.1
Klebsiella pneumoniae	"62_biosam","SIKP057","SRS4637015"	PDT000495962.1	Thailand	sputum	clinical	SAMN11399392	GCA_004831695.1
Klebsiella pneumoniae	"135_biosam","SIKP126","SRS4639118"	PDT000495964.1	Thailand	stool	clinical	SAMN11399432	GCA_004831765.1
Klebsiella pneumoniae	"71_biosam","SIKP066","SRS4637019"	PDT000495965.1	Thailand	sputum	clinical	SAMN11399383	GCA_004831755.1
Klebsiella pneumoniae	"104_biosam","SIKP096","SRS4637041"	PDT000495966.1	Thailand	stool	clinical	SAMN11419420	GCA_004831775.1
Klebsiella pneumoniae	"74_biosam","SIKP069","SRS4637020"	PDT000495967.1	Thailand	sputum	clinical	SAMN11399380	GCA_004831835.1
Klebsiella pneumoniae	"105_biosam","SIKP097","SRS4637055"	PDT000495968.1	Thailand	stool	clinical	SAMN11419418	GCA_004831815.1
Klebsiella pneumoniae	"102_biosam","SIKP094","SRS4637047"	PDT000495969.1	Thailand	stool	clinical	SAMN11399405	GCA_004831845.1
Klebsiella pneumoniae	"89_biosam","SIKP081","SRS4637051"	PDT000495970.1	Thailand	urine	clinical	SAMN11399417	GCA_004831855.1
Klebsiella pneumoniae	"73_biosam","SIKP068","SRS4637023"	PDT000495971.1	Thailand	sputum	clinical	SAMN11399381	GCA_004831865.1
Klebsiella pneumoniae	"57_biosam","SIKP052","SRS4637001"	PDT000495972.1	Thailand	sputum	clinical	SAMN11399397	GCA_004831915.1
Klebsiella pneumoniae	"60_biosam","SIKP055","SRS4637013"	PDT000495973.1	Thailand	sputum	clinical	SAMN11399394	GCA_004831925.1
Klebsiella pneumoniae	"54_biosam","SIKP049","SRS4637006"	PDT000495974.1	Thailand	sputum	clinical	SAMN11399400	GCA_004831945.1
Klebsiella pneumoniae	"65_biosam","SIKP060","SRS4637008"	PDT000495975.1	Thailand	sputum	clinical	SAMN11399389	GCA_004831955.1
Klebsiella pneumoniae	"138_biosam","SIKP129","SRS4639127"	PDT000495976.1	Thailand	stool	clinical	SAMN11399429	GCA_004831985.1
Klebsiella pneumoniae	"136_biosam","SIKP127","SRS4639124"	PDT000495977.1	Thailand	stool	clinical	SAMN11399431	GCA_004832005.1
Klebsiella pneumoniae	"134_biosam","SIKP125","SRS4639119"	PDT000495978.1	Thailand	stool	clinical	SAMN11399433	GCA_004832035.1
Klebsiella pneumoniae	"58_biosam","SIKP053","SRS4637003"	PDT000495979.1	Thailand	sputum	clinical	SAMN11399396	GCA_004832025.1
Klebsiella pneumoniae	"59_biosam","SIKP054","SRS4637014"	PDT000495980.1	Thailand	sputum	clinical	SAMN11399395	GCA_004832065.1
Klebsiella pneumoniae	"67_biosam","SIKP062","SRS4637022"	PDT000495981.1	Thailand	sputum	clinical	SAMN11399387	GCA_004832095.1
Klebsiella pneumoniae	"68_biosam","SIKP063","SRS4637021"	PDT000495982.1	Thailand	sputum	clinical	SAMN11399386	GCA_004832105.1
Klebsiella pneumoniae	"64_biosam","SIKP059","SRS4637011"	PDT000495983.1	Thailand	sputum	clinical	SAMN11399390	GCA_004832145.1
Klebsiella pneumoniae	"55_biosam","SIKP050","SRS4637005"	PDT000495984.1	Thailand	sputum	clinical	SAMN11399399	GCA_004832135.1
Klebsiella pneumoniae	"63_biosam","SIKP058","SRS4637009"	PDT000495985.1	Thailand	sputum	clinical	SAMN11399391	GCA_004832165.1
Klebsiella pneumoniae	"137_biosam","SIKP128","SRS4639122"	PDT000495986.1	Thailand	stool	clinical	SAMN11399430	GCA_004832175.1
Klebsiella pneumoniae	"66_biosam","SIKP061","SRS4637012"	PDT000495987.1	Thailand	sputum	clinical	SAMN11399388	GCA_004832195.1
Klebsiella pneumoniae	"165_biosam","SIKP156","SRS4639148"	PDT000495988.1	Thailand	sputum	clinical	SAMN11399462	GCA_004832255.1
Klebsiella pneumoniae	"160_biosam","SIKP151","SRS4639160"	PDT000495989.1	Thailand	stool	clinical	SAMN11399467	GCA_004832265.1
Klebsiella pneumoniae	"126_biosam","SIKP117","SRS4637078"	PDT000495990.1	Thailand	stool	clinical	SAMN11399441	GCA_004832285.1
Klebsiella pneumoniae	"N32_biosam","SIKP196","SRS4639607"	PDT000495991.1	Thailand	blood	clinical	SAMN11399744	GCA_004832275.1
Klebsiella pneumoniae	"N31_biosam","SIKP195","SRS4639609"	PDT000495992.1	Thailand	blood	clinical	SAMN11399745	GCA_004832315.1
Klebsiella pneumoniae	"150_biosam","SIKP141","SRS4639157"	PDT000495994.1	Thailand	stool	clinical	SAMN11399476	GCA_004832385.1
Klebsiella pneumoniae	"113_biosam","SIKP104","SRS4637045"	PDT000495995.1	Thailand	stool	clinical	SAMN11399453	GCA_004832355.1
Klebsiella pneumoniae	"129_biosam","SIKP120","SRS4637075"	PDT000495996.1	Thailand	stool	clinical	SAMN11399438	GCA_004832375.1
Klebsiella pneumoniae	"152_biosam","SIKP143","SRS4639132"	PDT000495997.1	Thailand	stool	clinical	SAMN11399474	GCA_004832445.1
Klebsiella pneumoniae	"153_biosam","SIKP144","SRS4639140"	PDT000495998.1	Thailand	stool	clinical	SAMN11399473	GCA_004832455.1
Klebsiella pneumoniae	"146_biosam","SIKP137","SRS4639121"	PDT000495999.1	Thailand	stool	clinical	SAMN11399480	GCA_004832465.1
Klebsiella pneumoniae	"141_biosam","SIKP132","SRS4639128"	PDT000496000.1	Thailand	stool	clinical	SAMN11399485	GCA_004832485.1
Klebsiella pneumoniae	"148_biosam","SIKP139","SRS4639144"	PDT000496001.1	Thailand	stool	clinical	SAMN11399478	GCA_004832475.1
Klebsiella pneumoniae	"143_biosam","SIKP134","SRS4639151"	PDT000496002.1	Thailand	stool	clinical	SAMN11399483	GCA_004832525.1
Klebsiella pneumoniae	"142_biosam","SIKP133","SRS4639123"	PDT000496003.1	Thailand	stool	clinical	SAMN11399484	GCA_004832565.1
Klebsiella pneumoniae	"N27_biosam","SIKP191","SRS4639601"	PDT000496004.1	Thailand	blood	clinical	SAMN11399723	GCA_004832555.1
Klebsiella pneumoniae	"171_biosam","SIKP162","SRS4639143"	PDT000496005.1	Thailand	sputum	clinical	SAMN11399456	GCA_004832575.1
Klebsiella pneumoniae	"158_biosam","SIKP149","SRS4639159"	PDT000496006.1	Thailand	stool	clinical	SAMN11399469	GCA_004832595.1
Klebsiella pneumoniae	"149_biosam","SIKP140","SRS4639130"	PDT000496007.1	Thailand	stool	clinical	SAMN11399477	GCA_004832625.1
Klebsiella pneumoniae	"120_biosam","SIKP111","SRS4637065"	PDT000496008.1	Thailand	stool	clinical	SAMN11399447	GCA_004832655.1
Klebsiella pneumoniae	"121_biosam","SIKP112","SRS4637066"	PDT000496009.1	Thailand	stool	clinical	SAMN11399446	GCA_004832665.1
Klebsiella pneumoniae	"N23_biosam","SIKP187","SRS4639511"	PDT000496010.1	Thailand	sputum	clinical	SAMN11399728	GCA_004832695.1
Klebsiella pneumoniae	"174_biosam","SIKP165","SRS4639161"	PDT000496011.1	Thailand	sputum	clinical	SAMN11399505	GCA_004832685.1
Klebsiella pneumoniae	"127_biosam","SIKP118","SRS4637077"	PDT000496012.1	Thailand	stool	clinical	SAMN11399440	GCA_004832745.1
Klebsiella pneumoniae	"128_biosam","SIKP119","SRS4637069"	PDT000496013.1	Thailand	stool	clinical	SAMN11399439	GCA_004832765.1
Klebsiella pneumoniae	"N14_biosam","SIKP178","SRS4639165"	PDT000496014.1	Thailand	sputum	clinical	SAMN11399488	GCA_004832805.1
Klebsiella pneumoniae	"175_biosam","SIKP166","SRS4639134"	PDT000496015.1	Thailand	sputum	clinical	SAMN11399504	GCA_004832775.1
Klebsiella pneumoniae	"N15_biosam","SIKP179","SRS4639168"	PDT000496016.1	Thailand	blood	clinical	SAMN11399486	GCA_004832825.1
Klebsiella pneumoniae	"139_biosam","SIKP130","SRS4639125"	PDT000496017.1	Thailand	stool	clinical	SAMN11399428	GCA_004832865.1
Klebsiella pneumoniae	"140_biosam","SIKP131","SRS4639120"	PDT000496018.1	Thailand	stool	clinical	SAMN11399427	GCA_004832895.1
Klebsiella pneumoniae	"144_biosam","SIKP135","SRS4639138"	PDT000496020.1	Thailand	stool	clinical	SAMN11399482	GCA_004832915.1
Klebsiella pneumoniae	"N29_biosam","SIKP193","SRS4639604"	PDT000496021.1	Thailand	sputum	clinical	SAMN11399715	GCA_004832905.1
Klebsiella pneumoniae	"154_biosam","SIKP145","SRS4639133"	PDT000496022.1	Thailand	stool	clinical	SAMN11399472	GCA_004832955.1
Klebsiella pneumoniae	"159_biosam","SIKP150","SRS4639137"	PDT000496023.1	Thailand	stool	clinical	SAMN11399468	GCA_004832975.1
Klebsiella pneumoniae	"125_biosam","SIKP116","SRS4637074"	PDT000496024.1	Thailand	stool	clinical	SAMN11399442	GCA_004833005.1
Klebsiella pneumoniae	"115_biosam","SIKP106","SRS4637040"	PDT000496025.1	Thailand	stool	clinical	SAMN11399452	GCA_004833015.1
Klebsiella pneumoniae	"155_biosam","SIKP146","SRS4639164"	PDT000496026.1	Thailand	stool	clinical	SAMN11399471	GCA_004832985.1
Klebsiella pneumoniae	"179_biosam","SIKP170","SRS4639153"	PDT000496027.1	Thailand	urine	clinical	SAMN11399498	GCA_004833045.1
Klebsiella pneumoniae	"162_biosam","SIKP153","SRS4639141"	PDT000496028.1	Thailand	sputum	clinical	SAMN11399465	GCA_004833075.1
Klebsiella pneumoniae	"130_biosam","SIKP121","SRS4637071"	PDT000496029.1	Thailand	stool	clinical	SAMN11399437	GCA_004833115.1
Klebsiella pneumoniae	"133_biosam","SIKP124","SRS4639126"	PDT000496030.1	Thailand	stool	clinical	SAMN11399434	GCA_004833085.1
Klebsiella pneumoniae	"164_biosam","SIKP155","SRS4639147"	PDT000496031.1	Thailand	sputum	clinical	SAMN11399463	GCA_004833105.1
Klebsiella pneumoniae	"161_biosam","SIKP152","SRS4639146"	PDT000496032.1	Thailand	sputum	clinical	SAMN11399466	GCA_004833165.1
Klebsiella pneumoniae	"N24_biosam","SIKP188","SRS4639605"	PDT000496033.1	Thailand	sputum	clinical	SAMN11399727	GCA_004833185.1
Klebsiella pneumoniae	"N12_biosam","SIKP176","SRS4639167"	PDT000496034.1	Thailand	blood	clinical	SAMN11399491	GCA_004833205.1
Klebsiella pneumoniae	"177_biosam","SIKP168","SRS4639131"	PDT000496035.1	Thailand	urine	clinical	SAMN11399501	GCA_004833215.1
Klebsiella pneumoniae	"172_biosam","SIKP163","SRS4639139"	PDT000496036.1	Thailand	sputum	clinical	SAMN11399508	GCA_004833175.1
Klebsiella pneumoniae	"N13_biosam","SIKP177","SRS4639166"	PDT000496037.1	Thailand	sputum	clinical	SAMN11399489	GCA_004833275.1
Klebsiella pneumoniae	"151_biosam","SIKP142","SRS4639149"	PDT000496039.1	Thailand	stool	clinical	SAMN11399475	GCA_004833295.1
Klebsiella pneumoniae	"147_biosam","SIKP138","SRS4639150"	PDT000496041.1	Thailand	stool	clinical	SAMN11399479	GCA_004833335.1
Klebsiella pneumoniae	"N21_biosam","SIKP185","SRS4639510"	PDT000496042.1	Thailand	blood	clinical	SAMN11399731	GCA_004833415.1
Klebsiella pneumoniae	"132_biosam","SIKP123","SRS4637073"	PDT000496043.1	Thailand	stool	clinical	SAMN11399435	GCA_004833405.1
Klebsiella pneumoniae	"N25_biosam","SIKP189","SRS4639600"	PDT000496044.1	Thailand	sputum	clinical	SAMN11399726	GCA_004833395.1
Klebsiella pneumoniae	"169_biosam","SIKP160","SRS4639158"	PDT000496045.1	Thailand	sputum	clinical	SAMN11399458	GCA_004833385.1
Klebsiella pneumoniae	"131_biosam","SIKP122","SRS4637070"	PDT000496046.1	Thailand	stool	clinical	SAMN11399436	GCA_004833425.1
Klebsiella pneumoniae	"119_biosam","SIKP110","SRS4637068"	PDT000496047.1	Thailand	stool	clinical	SAMN11399448	GCA_004833515.1
Klebsiella pneumoniae	"N20_biosam","SIKP184","SRS4639508"	PDT000496048.1	Thailand	sputum	clinical	SAMN11399732	GCA_004833495.1
Klebsiella pneumoniae	"N22_biosam","SIKP186","SRS4639506"	PDT000496050.1	Thailand	sputum	clinical	SAMN11399729	GCA_004833505.1
Klebsiella pneumoniae	"173_biosam","SIKP164","SRS4639142"	PDT000496051.1	Thailand	sputum	clinical	SAMN11399506	GCA_004833485.1
Klebsiella pneumoniae	"N26_biosam","SIKP190","SRS4639603"	PDT000496053.1	Thailand	blood	clinical	SAMN11399725	GCA_004833595.1
Klebsiella pneumoniae	"N28_biosam","SIKP192","SRS4639597"	PDT000496054.1	Thailand	sputum	clinical	SAMN11399721	GCA_004833615.1
Klebsiella pneumoniae	"124_biosam","SIKP115","SRS4637076"	PDT000496055.1	Thailand	stool	clinical	SAMN11399443	GCA_004833605.1
Klebsiella pneumoniae	"122_biosam","SIKP113","SRS4637063"	PDT000496056.1	Thailand	stool	clinical	SAMN11399445	GCA_004833625.1
Klebsiella pneumoniae	"145_biosam","SIKP136","SRS4639152"	PDT000496057.1	Thailand	stool	clinical	SAMN11399481	GCA_004833695.1
Klebsiella pneumoniae	"N36_biosam","SIKP200","SRS4639599"	PDT000496058.1	Thailand	blood	clinical	SAMN11399739	GCA_004833685.1
Klebsiella pneumoniae	"N18_biosam","SIKP182","SRS4639509"	PDT000496059.1	Thailand	sputum	clinical	SAMN11399734	GCA_004833705.1
Klebsiella pneumoniae	"N30_biosam","SIKP194","SRS4639602"	PDT000496060.1	Thailand	sputum	clinical	SAMN11399713	GCA_004833715.1
Klebsiella pneumoniae	"163_biosam","SIKP154","SRS4639145"	PDT000496061.1	Thailand	sputum	clinical	SAMN11399464	GCA_004833745.1
Klebsiella pneumoniae	"123_biosam","SIKP114","SRS4637062"	PDT000496062.1	Thailand	stool	clinical	SAMN11399444	GCA_004833785.1
Klebsiella pneumoniae	"176_biosam","SIKP167","SRS4639163"	PDT000496063.1	Thailand	urine	clinical	SAMN11399502	GCA_004833775.1
Klebsiella pneumoniae	"N3_biosam","SIKP171","SRS4639129"	PDT000496064.1	Thailand	sputum	clinical	SAMN11399497	GCA_004833815.1
Klebsiella pneumoniae	"N19_biosam","SIKP183","SRS4639507"	PDT000496066.1	Thailand	blood	clinical	SAMN11399733	GCA_004833835.1
Klebsiella pneumoniae	"178_biosam","SIKP169","SRS4639156"	PDT000496067.1	Thailand	urine	clinical	SAMN11399499	GCA_004833875.1
Klebsiella pneumoniae	"N17_biosam","SIKP181","SRS4639172"	PDT000496069.1	Thailand	sputum	clinical	SAMN11399736	GCA_004833925.1
Klebsiella pneumoniae	"170_biosam","SIKP161","SRS4639135"	PDT000496070.1	Thailand	sputum	clinical	SAMN11399457	GCA_004833905.1
Klebsiella pneumoniae	"N16_biosam","SIKP180","SRS4639170"	PDT000496071.1	Thailand	sputum	clinical	SAMN11399737	GCA_004833935.1
Klebsiella pneumoniae	"11_biosam","SIKP010","SRS4636867"	PDT000498970.1	Thailand	stool	clinical	SAMN11399323	GCA_005145975.1
Klebsiella pneumoniae	"91_biosam","SIKP083","SRS4637044"	PDT000498971.1	Thailand	urine	clinical	SAMN11399415	GCA_005146005.1
Klebsiella pneumoniae	"17_biosam","SIKP016","SRS4636891"	PDT000498972.1	Thailand	stool	clinical	SAMN11399364	GCA_005146065.1
Klebsiella pneumoniae	"25_biosam","SIKP024","SRS4636897"	PDT000498973.1	Thailand	stool	clinical	SAMN11399354	GCA_005146105.1
Klebsiella pneumoniae	"33_biosam","SIKP032","SRS4636985"	PDT000498974.1	Thailand	stool	clinical	SAMN11399344	GCA_005146095.1
Klebsiella pneumoniae	"KpvST147B_SE1_1_NDM"	PDT000518047.1	United Kingdom	rectal swab	clinical	SAMN11835544	GCA_005944305.1
Klebsiella pneumoniae	"G412-2"	PDT000524299.1	China		clinical	SAMN09759645	GCA_006349185.1
Klebsiella pneumoniae	"G407-2"	PDT000524300.1	China		clinical	SAMN09759644	GCA_006349225.1
Klebsiella pneumoniae	"E104-1"	PDT000524301.1	China		clinical	SAMN09759642	GCA_006349245.1
Klebsiella pneumoniae	"H415-2"	PDT000524302.1	China		clinical	SAMN09759649	GCA_006349165.1
Klebsiella pneumoniae	"H415-1"	PDT000524303.1	China		clinical	SAMN09759648	GCA_006349175.1
Klebsiella pneumoniae	"H420-4"	PDT000524304.1	China		clinical	SAMN09759650	GCA_006349205.1
Klebsiella pneumoniae	"G415-1"	PDT000524305.1	China		clinical	SAMN09759646	GCA_006349195.1
Klebsiella pneumoniae	"H401-2"	PDT000524306.1	China		clinical	SAMN09759647	GCA_006349275.1
Klebsiella pneumoniae	"E111-1"	PDT000524307.1	China		clinical	SAMN09759643	GCA_006349315.1
Klebsiella pneumoniae	"OM334","SRS4818220","pneumoniae"	PDT000534812.1	Oman		clinical	SAMN11853675
Klebsiella pneumoniae	"OM3","SRS4818218","pneumoniae"	PDT000534814.1	Oman	Fecal screening	clinical	SAMN11853673
Klebsiella pneumoniae	"OM5764","SRS4818216","pneumoniae"	PDT000534816.1	Oman	urine	clinical	SAMN11853671	GCA_022329305.1
Klebsiella pneumoniae	"OM39","SRS4818214","pneumoniae"	PDT000534818.1	Oman	urine	clinical	SAMN11853669
Klebsiella pneumoniae	"OM715","SRS4818212","pneumoniae"	PDT000534820.2	Oman	Groin Isolate	clinical	SAMN11853667	GCA_022210905.1
Klebsiella pneumoniae	"OM235","SRS4818211","pneumoniae"	PDT000534821.1	Oman	urine	clinical	SAMN11853655	GCA_022329265.1
Klebsiella pneumoniae	"OM246","SRS4818210","pneumoniae"	PDT000534822.1	Oman	respiratory isolate	clinical	SAMN11853656
Klebsiella pneumoniae	"OM1234","SRS4818206","pneumoniae"	PDT000534826.1	Oman	urine	clinical	SAMN11853652	GCA_022329225.1
Klebsiella pneumoniae	"OM1036","SRS4818201","pneumoniae"	PDT000534831.1	Oman	wound	clinical	SAMN11853663
Klebsiella pneumoniae	"OM5488","SRS4818200","pneumoniae"	PDT000534832.1	Oman	urine	clinical	SAMN11853664	GCA_022329185.1
Klebsiella pneumoniae	"OM872","SRS4818199","pneumoniae"	PDT000534833.1	Oman	urine	clinical	SAMN11853661	GCA_022329205.1
Klebsiella pneumoniae	"OM1004","SRS4818198","pneumoniae"	PDT000534834.1	Oman	urine	clinical	SAMN11853662	GCA_022329165.1
Klebsiella pneumoniae	"OM391","SRS4818195","pneumoniae"	PDT000534837.1	Oman	urine	clinical	SAMN11853657
Klebsiella pneumoniae	"OM460","SRS4818194","pneumoniae"	PDT000534838.1	Oman	urine	clinical	SAMN11853658
Klebsiella pneumoniae	"2703","ERS3039932"	PDT000535726.1	Nepal	blood	clinical	SAMEA5232505	GCA_022325965.1
Klebsiella pneumoniae	"BA13391","ERS3039961"	PDT000535729.1	India	blood	clinical	SAMEA5232534	GCA_022325885.1
Klebsiella pneumoniae	"BA13599","ERS3039963"	PDT000535731.1	India	blood	clinical	SAMEA5232536	GCA_022325865.1
Klebsiella pneumoniae	"BA1625","ERS3039968"	PDT000535736.1	India	blood	clinical	SAMEA5232541	GCA_022325745.1
Klebsiella pneumoniae	"BA22051","ERS3039976"	PDT000535737.1	India	blood	clinical	SAMEA5232549	GCA_022325765.1
Klebsiella pneumoniae	"BA25529","ERS3039939"	PDT000535738.1	India	blood	clinical	SAMEA5232512	GCA_022325665.1
Klebsiella pneumoniae	"BA2688","ERS3039980"	PDT000535741.1	India	blood	clinical	SAMEA5232553	GCA_022325595.1
Klebsiella pneumoniae	"BA28434","ERS3039983"	PDT000535745.1	India	blood	clinical	SAMEA5232556	GCA_022325375.1
Klebsiella pneumoniae	"BA28939","ERS3039984"	PDT000535746.1	India	blood	clinical	SAMEA5232557	GCA_022325445.1
Klebsiella pneumoniae	"BA29158","ERS3039985"	PDT000535747.1	India	blood	clinical	SAMEA5232558	GCA_022325335.1
Klebsiella pneumoniae	"BA30179","ERS3039943"	PDT000535751.1	India	blood	clinical	SAMEA5232516	GCA_022324695.1
Klebsiella pneumoniae	"BA3056","ERS3039986"	PDT000535752.1	India	blood	clinical	SAMEA5232559	GCA_022324645.1
Klebsiella pneumoniae	"BA3081","ERS3039987"	PDT000535753.1	India	blood	clinical	SAMEA5232560	GCA_022324775.1
Klebsiella pneumoniae	"BA32355","ERS3039945"	PDT000535755.1	India	blood	clinical	SAMEA5232518	GCA_022325785.1
Klebsiella pneumoniae	"BA3605","ERS3039990"	PDT000535760.1	India	blood	clinical	SAMEA5232563	GCA_022324465.1
Klebsiella pneumoniae	"BA3614","ERS3039948"	PDT000535761.1	India	blood	clinical	SAMEA5232521	GCA_022324445.1
Klebsiella pneumoniae	"BA3720","ERS3039991"	PDT000535762.1	India	blood	clinical	SAMEA5232564	GCA_022324425.1
Klebsiella pneumoniae	"BA37657","ERS3039993"	PDT000535764.1	India	blood	clinical	SAMEA5232566	GCA_022324485.1
Klebsiella pneumoniae	"BA38014","ERS3039994"	PDT000535765.1	India	blood	clinical	SAMEA5232567	GCA_022324405.1
Klebsiella pneumoniae	"BA4464","ERS3039997"	PDT000535768.1	India	blood	clinical	SAMEA5232570	GCA_022324345.1
Klebsiella pneumoniae	"BA4649","ERS3039999"	PDT000535770.1	India	blood	clinical	SAMEA5232572	GCA_022324285.1
Klebsiella pneumoniae	"BA5373","ERS3040001"	PDT000535772.1	India	blood	clinical	SAMEA5232574	GCA_022324305.1
Klebsiella pneumoniae	"BA5688","ERS3040002"	PDT000535773.1	India	blood	clinical	SAMEA5232575	GCA_022324265.1
Klebsiella pneumoniae	"BA6211","ERS3040005"	PDT000535776.1	India	blood	clinical	SAMEA5232578	GCA_022324165.1
Klebsiella pneumoniae	"BA6740","ERS3039949"	PDT000535777.1	India	blood	clinical	SAMEA5232522	GCA_022324185.1
Klebsiella pneumoniae	"BA7193","ERS3040007"	PDT000535779.1	India	blood	clinical	SAMEA5232580	GCA_022324125.1
Klebsiella pneumoniae	"BA813","ERS3040010"	PDT000535782.1	India	blood	clinical	SAMEA5232583	GCA_022324065.1
Klebsiella pneumoniae	"BP16012","ERS3040014"	PDT000535789.1	India	blood	clinical	SAMEA5232587	GCA_022323945.1
Klebsiella pneumoniae	"BP16331","ERS3040017"	PDT000535792.1	India	blood	clinical	SAMEA5232590	GCA_022323885.1
Klebsiella pneumoniae	"BP16383","ERS3040018"	PDT000535793.1	India	blood	clinical	SAMEA5232591	GCA_022323845.1
Klebsiella pneumoniae	"7510a870-4547-11e7-b6fe-3c4a9275d6c8","ERS2423484"	PDT000536120.1				SAMEA4602781
Klebsiella pneumoniae	"86818840-4547-11e7-b6fe-3c4a9275d6c8","ERS2423669"	PDT000536305.1				SAMEA4602966
Klebsiella pneumoniae	"86c3e870-4547-11e7-b6fe-3c4a9275d6c8","ERS2423675"	PDT000536311.1				SAMEA4602972
Klebsiella pneumoniae	"86cdfa90-4547-11e7-b6fe-3c4a9275d6c8","ERS2423676"	PDT000536312.1				SAMEA4602973
Klebsiella pneumoniae	"88c90740-4547-11e7-b6fe-3c4a9275d6c8","ERS2423726"	PDT000536362.1				SAMEA4603023
Klebsiella pneumoniae	"8f80d8b0-4547-11e7-b6fe-3c4a9275d6c8","ERS2423774"	PDT000536505.1				SAMEA4603071
Klebsiella pneumoniae	"900bdaa0-4547-11e7-b6fe-3c4a9275d6c8","ERS2423788"	PDT000536520.1				SAMEA4603085
Klebsiella pneumoniae	"1549e250-e712-11e6-a9a8-3c4a9275d6c8","ERS1534329"	PDT000537612.1				SAMEA72160918
Klebsiella pneumoniae	"JIE4656","SRS2839694"	PDT000537902.1	Australia: Sydney	urine	clinical	SAMN08374161	GCA_022320215.1
Klebsiella pneumoniae	"JIE4111","SRS2839692"	PDT000537905.1	Australia: Sydney	not collected	clinical	SAMN08374158	GCA_022320145.1
Klebsiella pneumoniae	"JIE4101","SRS2839690"	PDT000537906.1	Australia: Sydney	abdomen	clinical	SAMN08374157	GCA_022320105.1
Klebsiella pneumoniae	"CQS20","SRS4521515"	PDT000538165.1	Australia: Brisbane	blood	clinical	SAMN11230927	GCA_022332625.1
Klebsiella pneumoniae	"237","ERS2464683","Klebsiella pneumoniae"	PDT000538532.1	Nepal	blood	clinical	SAMEA4644035	GCA_022319885.1
Klebsiella pneumoniae	"232","ERS2464678","Klebsiella pneumoniae"	PDT000538534.1	Nepal	blood	clinical	SAMEA4644030	GCA_022319845.1
Klebsiella pneumoniae	"AH1814-7","AH1814-7.fasta"	PDT000567367.1	China: Bengbu	sputum	clinical	SAMN11533785	GCA_007997705.1
Klebsiella pneumoniae	"189B3","189B3.fasta"	PDT000586412.1	France		clinical	SAMN12676084	GCA_008374465.1
Klebsiella pneumoniae	"AUSMDU00026944","SRS5140452"	PDT000589749.1	Australia		clinical	SAMN12342933
Klebsiella pneumoniae	"AUSMDU00005019","SRS5140431"	PDT000589770.1	Australia		clinical	SAMN12342898
Klebsiella pneumoniae	"AUSMDU00026862","SRS5140415"	PDT000589785.1	Australia		clinical	SAMN12342835
Klebsiella pneumoniae	"AUSMDU00008101","SRS5140414"	PDT000589787.1	Australia		clinical	SAMN12342829
Klebsiella pneumoniae	"AUSMDU00008102","SRS5140411"	PDT000589789.1	Australia		clinical	SAMN12342831
Klebsiella pneumoniae	"AUSMDU00003588","SRS5140351"	PDT000589850.1	Australia		clinical	SAMN12342941
Klebsiella pneumoniae	"AUSMDU00005678","SRS5140339"	PDT000589863.1	Australia		clinical	SAMN12343088
Klebsiella pneumoniae	"AUSMDU00008116","SRS5140324"	PDT000589877.1	Australia		clinical	SAMN12342862
Klebsiella pneumoniae	"AUSMDU00008100","SRS5140311"	PDT000589890.1	Australia		clinical	SAMN12342823
Klebsiella pneumoniae	"AUSMDU00008099","SRS5140308"	PDT000589893.1	Australia		clinical	SAMN12342822
Klebsiella pneumoniae	"AUSMDU00005378","SRS5140305"	PDT000589896.1	Australia		clinical	SAMN12343078
Klebsiella pneumoniae	"AUSMDU00026859","SRS5140296"	PDT000589905.1	Australia		clinical	SAMN12342961
Klebsiella pneumoniae	"AUSMDU00026852","SRS5140291"	PDT000589910.1	Australia		clinical	SAMN12342968
Klebsiella pneumoniae	"AUSMDU00026927","SRS5140281"	PDT000589920.1	Australia		clinical	SAMN12342943
Klebsiella pneumoniae	"AUSMDU00008107","SRS5140269"	PDT000589932.1	Australia		clinical	SAMN12342843
Klebsiella pneumoniae	"AUSMDU00026953","SRS5140244"	PDT000589956.1	Australia		clinical	SAMN12342815
Klebsiella pneumoniae	"AUSMDU00005257","SRS5140188"	PDT000590012.1	Australia		clinical	SAMN12343061
Klebsiella pneumoniae	"AUSMDU00026942","SRS5140154"	PDT000590047.1	Australia		clinical	SAMN12342886
Klebsiella pneumoniae	"AUSMDU00026866","SRS5140148"	PDT000590052.1	Australia		clinical	SAMN12342984
Klebsiella pneumoniae	"AUSMDU00008151","SRS5140147"	PDT000590053.1	Australia		clinical	SAMN12342983
Klebsiella pneumoniae	"AUSMDU00026955","SRS5140143"	PDT000590057.1	Australia		clinical	SAMN12342979
Klebsiella pneumoniae	"AUSMDU00026850","SRS5140133"	PDT000590067.1	Australia		clinical	SAMN12342956
Klebsiella pneumoniae	"AUSMDU00005259","SRS5140463"	PDT000590083.1	Australia		clinical	SAMN12343053
Klebsiella pneumoniae	"AUSMDU00005032","SRS5140459"	PDT000590087.1	Australia		clinical	SAMN12342932
Klebsiella pneumoniae	"AUSMDU00005031","SRS5140458"	PDT000590088.1	Australia		clinical	SAMN12342931
Klebsiella pneumoniae	"NR2625","SRS5176880"	PDT000591451.1	USA: New York City, NY	respiratory	clinical	SAMN12392934
Klebsiella pneumoniae	"SHK103"	PDT000594154.1	China: Shanghai	swab	clinical	SAMN10979500	GCA_008634565.1
Klebsiella pneumoniae	"SHK096"	PDT000594155.1	China: Shanghai	swab	clinical	SAMN10979499	GCA_008634545.1
Klebsiella pneumoniae	"SHK140"	PDT000594156.1	China: Shanghai	urine	clinical	SAMN10979502	GCA_008634595.1
Klebsiella pneumoniae	"SHK128"	PDT000594157.1	China: Shanghai	secreta	clinical	SAMN10979501	GCA_008634585.1
Klebsiella pneumoniae	"SHK072"	PDT000594158.1	China: Shanghai	sputum	clinical	SAMN10979498	GCA_008634555.1
Klebsiella pneumoniae	"SHK059"	PDT000594159.1	China: Shanghai	sputum	clinical	SAMN10979497	GCA_008634675.1
Klebsiella pneumoniae	"SHK022"	PDT000594160.1	China: Shanghai	sputum	clinical	SAMN10979493	GCA_008634715.1
Klebsiella pneumoniae	"SHK051"	PDT000594161.1	China: Shanghai	secreta	clinical	SAMN10979496	GCA_008634705.1
Klebsiella pneumoniae	"SHK038"	PDT000594162.1	China: Shanghai	secreta	clinical	SAMN10979495	GCA_008634725.1
Klebsiella pneumoniae	"SHK032"	PDT000594163.1	China: Shanghai	Drainage of fluid	clinical	SAMN10979494	GCA_008634755.1
Klebsiella pneumoniae	"SHK012"	PDT000594164.1	China: Shanghai	sputum	clinical	SAMN10979492	GCA_008634795.1
Klebsiella pneumoniae	"OM1041","SRS5528986","pneumoniae"	PDT000609779.1	Oman	Screening	clinical	SAMN13041975
Klebsiella pneumoniae	"OM1343","SRS5528982","pneumoniae"	PDT000609782.1	Oman	wound	clinical	SAMN13042016
Klebsiella pneumoniae	"OM1259","SRS5528976","pneumoniae"	PDT000609787.1	Oman	Screening	clinical	SAMN13042010
Klebsiella pneumoniae	"OM1030","SRS5528975","pneumoniae"	PDT000609788.1	Oman	Screening	clinical	SAMN13041974
Klebsiella pneumoniae	"OM1252","SRS5528973","pneumoniae"	PDT000609790.1	Oman	urine	clinical	SAMN13042008
Klebsiella pneumoniae	"OM1229","SRS5528971","pneumoniae"	PDT000609792.1	Oman	Biopsy	clinical	SAMN13042006
Klebsiella pneumoniae	"OM1228","SRS5528970","pneumoniae"	PDT000609793.1	Oman	respiratory	clinical	SAMN13042005
Klebsiella pneumoniae	"OM1227","SRS5528969","pneumoniae"	PDT000609794.1	Oman	Screening	clinical	SAMN13042004
Klebsiella pneumoniae	"OM1223","SRS5528967","pneumoniae"	PDT000609796.1	Oman	respiratory	clinical	SAMN13042002
Klebsiella pneumoniae	"OM1205","SRS5528965","pneumoniae"	PDT000609798.1	Oman	respiratory	clinical	SAMN13042000
Klebsiella pneumoniae	"OM120","SRS5528962","pneumoniae"	PDT000609801.1	Oman	wound	clinical	SAMN13041998
Klebsiella pneumoniae	"OM1176","SRS5528959","pneumoniae"	PDT000609804.1	Oman	Screening	clinical	SAMN13041995
Klebsiella pneumoniae	"OM1166","SRS5528957","pneumoniae"	PDT000609806.1	Oman	urine	clinical	SAMN13041993
Klebsiella pneumoniae	"OM963","SRS5528952","pneumoniae"	PDT000609811.1	Oman	Asitic fluid	clinical	SAMN13042170
Klebsiella pneumoniae	"OM1156","SRS5528951","pneumoniae"	PDT000609812.1	Oman	Screening	clinical	SAMN13041990
Klebsiella pneumoniae	"OM962","SRS5528949","pneumoniae"	PDT000609813.1	Oman	wound	clinical	SAMN13042169
Klebsiella pneumoniae	"OM961","SRS5528948","pneumoniae"	PDT000609814.1	Oman	wound	clinical	SAMN13042168
Klebsiella pneumoniae	"OM921","SRS5528944","pneumoniae"	PDT000609817.1	Oman	blood	clinical	SAMN13042164
Klebsiella pneumoniae	"OM895","SRS5528941","pneumoniae"	PDT000609820.1	Oman	respiratory	clinical	SAMN13042161
Klebsiella pneumoniae	"OM1153","SRS5528939","pneumoniae"	PDT000609822.1	Oman	urine	clinical	SAMN13041989
Klebsiella pneumoniae	"OM874","SRS5528938","pneumoniae"	PDT000609823.1	Oman	wound	clinical	SAMN13042159
Klebsiella pneumoniae	"OM864","SRS5528937","pneumoniae"	PDT000609824.1	Oman	wound	clinical	SAMN13042158
Klebsiella pneumoniae	"OM818","SRS5528932","pneumoniae"	PDT000609829.1	Oman	Screening	clinical	SAMN13042153
Klebsiella pneumoniae	"OM789","SRS5528926","pneumoniae"	PDT000609835.1	Oman	respiratory	clinical	SAMN13042148
Klebsiella pneumoniae	"OM7299","SRS5528921","pneumoniae"	PDT000609840.1	Oman	urine	clinical	SAMN13042143
Klebsiella pneumoniae	"OM705","SRS5528918","pneumoniae"	PDT000609843.1	Oman	wound	clinical	SAMN13042140
Klebsiella pneumoniae	"OM1151","SRS5528917","pneumoniae"	PDT000609844.1	Oman	Biopsy	clinical	SAMN13041987
Klebsiella pneumoniae	"OM688","SRS5528913","pneumoniae"	PDT000609848.1	Oman	urine	clinical	SAMN13042136
Klebsiella pneumoniae	"OM68","SRS5528911","pneumoniae"	PDT000609850.1	Oman	wound	clinical	SAMN13042134
Klebsiella pneumoniae	"OM654","SRS5528910","pneumoniae"	PDT000609851.1	Oman	Screening	clinical	SAMN13042133
Klebsiella pneumoniae	"OM653","SRS5528909","pneumoniae"	PDT000609852.1	Oman	Screening	clinical	SAMN13042132
Klebsiella pneumoniae	"OM652","SRS5528908","pneumoniae"	PDT000609853.1	Oman	urine	clinical	SAMN13042131
Klebsiella pneumoniae	"OM631","SRS5528904","pneumoniae"	PDT000609857.1	Oman	wound	clinical	SAMN13042128
Klebsiella pneumoniae	"OM628","SRS5528902","pneumoniae"	PDT000609859.1	Oman	respiratory	clinical	SAMN13042126
Klebsiella pneumoniae	"OM604","SRS5528897","pneumoniae"	PDT000609864.1	Oman	wound	clinical	SAMN13042121
Klebsiella pneumoniae	"OM595","SRS5528896","pneumoniae"	PDT000609865.1	Oman	respiratory	clinical	SAMN13042120
Klebsiella pneumoniae	"OM1126","SRS5528895","pneumoniae"	PDT000609866.1	Oman	respiratory	clinical	SAMN13041985
Klebsiella pneumoniae	"OM547","SRS5528888","pneumoniae"	PDT000609872.1	Oman	Screening	clinical	SAMN13042113
Klebsiella pneumoniae	"OM1124","SRS5528884","pneumoniae"	PDT000609876.1	Oman	respiratory	clinical	SAMN13041984
Klebsiella pneumoniae	"OM499","SRS5528883","pneumoniae"	PDT000609877.1	Oman	Biopsy	clinical	SAMN13042109
Klebsiella pneumoniae	"OM487","SRS5528880","pneumoniae"	PDT000609880.1	Oman		clinical	SAMN13042106
Klebsiella pneumoniae	"OM485","SRS5528879","pneumoniae"	PDT000609881.1	Oman	Screening	clinical	SAMN13042105
Klebsiella pneumoniae	"OM466","SRS5528877","pneumoniae"	PDT000609883.1	Oman	respiratory	clinical	SAMN13042103
Klebsiella pneumoniae	"OM463","SRS5528876","pneumoniae"	PDT000609884.1	Oman	blood	clinical	SAMN13042102
Klebsiella pneumoniae	"OM462","SRS5528875","pneumoniae"	PDT000609885.1	Oman	respiratory	clinical	SAMN13042101
Klebsiella pneumoniae	"OM429","SRS5528871","pneumoniae"	PDT000609889.1	Oman	Screening	clinical	SAMN13042098
Klebsiella pneumoniae	"OM428","SRS5528870","pneumoniae"	PDT000609890.1	Oman	wound	clinical	SAMN13042097
Klebsiella pneumoniae	"OM424","SRS5528869","pneumoniae"	PDT000609891.1	Oman	Screening	clinical	SAMN13042096
Klebsiella pneumoniae	"OM409","SRS5528866","pneumoniae"	PDT000609894.1	Oman	wound	clinical	SAMN13042093
Klebsiella pneumoniae	"OM37","SRS5528861","pneumoniae"	PDT000609899.1	Oman	Screening	clinical	SAMN13042089
Klebsiella pneumoniae	"OM351","SRS5528857","pneumoniae"	PDT000609903.1	Oman	urine	clinical	SAMN13042085
Klebsiella pneumoniae	"OM335","SRS5528852","pneumoniae"	PDT000609908.1	Oman	Screening	clinical	SAMN13042080
Klebsiella pneumoniae	"OM311","SRS5528845","pneumoniae"	PDT000609915.1	Oman	Screening	clinical	SAMN13042074
Klebsiella pneumoniae	"OM285","SRS5528843","pneumoniae"	PDT000609917.1	Oman	wound	clinical	SAMN13042072
Klebsiella pneumoniae	"OM1106","SRS5528840","pneumoniae"	PDT000609920.1	Oman	wound	clinical	SAMN13041980
Klebsiella pneumoniae	"OM1011","SRS5528839","pneumoniae"	PDT000609921.1	Oman	blood	clinical	SAMN13041971
Klebsiella pneumoniae	"OM100","SRS5528838","pneumoniae"	PDT000609922.1	Oman	urine	clinical	SAMN13041970
Klebsiella pneumoniae	"OM278","SRS5529040","pneumoniae"	PDT000609923.1	Oman	Screening	clinical	SAMN13042069
Klebsiella pneumoniae	"OM1100","SRS5529030","pneumoniae"	PDT000609931.1	Oman	respiratory	clinical	SAMN13041979
Klebsiella pneumoniae	"OM24","SRS5529028","pneumoniae"	PDT000609932.1	Oman	wound	clinical	SAMN13042058
Klebsiella pneumoniae	"OM202","SRS5529021","pneumoniae"	PDT000609939.1	Oman		clinical	SAMN13042051
Klebsiella pneumoniae	"OM178","SRS5529013","pneumoniae"	PDT000609946.1	Oman	urine	clinical	SAMN13042044
Klebsiella pneumoniae	"OM177","SRS5529012","pneumoniae"	PDT000609947.1	Oman	Screening	clinical	SAMN13042043
Klebsiella pneumoniae	"OM171","SRS5529010","pneumoniae"	PDT000609949.1	Oman	respiratory	clinical	SAMN13042041
Klebsiella pneumoniae	"OM1695","SRS5529007","pneumoniae"	PDT000609952.1	Oman	Screening	clinical	SAMN13042039
Klebsiella pneumoniae	"OM158","SRS5529000","pneumoniae"	PDT000609958.1	Oman	Screening	clinical	SAMN13042032
Klebsiella pneumoniae	"OM1553","SRS5528999","pneumoniae"	PDT000609959.1	Oman	Screening	clinical	SAMN13042031
Klebsiella pneumoniae	"OM1467","SRS5528994","pneumoniae"	PDT000609963.1	Oman	blood	clinical	SAMN13042027
Klebsiella pneumoniae	"OM25","SRS5529032","pneumoniae"	PDT000611886.1	Oman	wound	clinical	SAMN13042061
Klebsiella pneumoniae	"OM240","SRS5529029","pneumoniae"	PDT000611887.1	Oman	wound	clinical	SAMN13042059
Klebsiella pneumoniae	"OM922","SRS5528945","pneumoniae"	PDT000611891.1	Oman	respiratory	clinical	SAMN13042165
Klebsiella pneumoniae	"ERS3554817","SPARK_232_C1","ba84f828-6410-11e8-bf99-3c4a9275d6c8"	PDT000613696.1	Italy	calf		SAMEA5751356
Klebsiella pneumoniae	"0e232af4-6411-11e8-bf99-3c4a9275d6c8","ERS2601381","SPARK_1168_C2"	PDT000614904.1	Italy	human	clinical	SAMEA4781438
Klebsiella pneumoniae	"PCMP_H262","PCMP_H262_patient232_facilityB","SRS5385334"	PDT000615328.1	USA: CA	urine	clinical	SAMN12745695
Klebsiella pneumoniae	"PCMP_H232","PCMP_H232_patient205_facilityF","SRS5385302"	PDT000615360.1	USA: CA	resp	clinical	SAMN12745666
Klebsiella pneumoniae	"93979266-9561-11e8-a57a-68b59976a384","ERS3184621"	PDT000632904.1				SAMEA5378031
Klebsiella pneumoniae	"93a8bfa0-9561-11e8-a57a-68b59976a384","ERS3184623"	PDT000632906.1				SAMEA5378033
Klebsiella pneumoniae	"95657518-9561-11e8-a57a-68b59976a384","ERS3184657"	PDT000632940.1				SAMEA5378067
Klebsiella pneumoniae	"957670ca-9561-11e8-a57a-68b59976a384","ERS3184659"	PDT000632942.1				SAMEA5378069
Klebsiella pneumoniae	"EN5275","SRS4893911"	PDT000635416.2	India: Kolkata	blood sample from neonates	clinical	SAMN12003074	GCA_009695525.1
Klebsiella pneumoniae	"15957","KP_15957"	PDT000639274.1	China: Zhejiang	blood	clinical	SAMN13241486	GCA_009723745.1
Klebsiella pneumoniae	"EN5199","SRS5266915"	PDT000652586.1	India: Kolkata	blood sample from neonates	clinical	SAMN12572245	GCA_009765305.1
Klebsiella pneumoniae	"I7","Klebsiella pneumoniae I7","SRS4097825"	PDT000656689.1			clinical	SAMN10503403
Klebsiella pneumoniae	"ERS3900278","ZKP68"	PDT000662969.1	China	homo	clinical	SAMEA6099591	GCA_902508455.1
Klebsiella pneumoniae	"591efef0-3608-11e5-998e-3c4a9275d6c6","ERS1034878","EuSCAPE_TR009"	PDT000663187.1	Turkey	urine	clinical	SAMEA3727729	GCA_902156055.1
Klebsiella pneumoniae	"58f99ca0-3608-11e5-998e-3c4a9275d6c6","ERS1034872","EuSCAPE_TR002"	PDT000663193.1	Turkey	Puncture Fluids	clinical	SAMEA3727723	GCA_902156205.1
Klebsiella pneumoniae	"3fa563b0-3608-11e5-a83d-3c4a9275d6c6","ERS1028089","EuSCAPE_UK065"	PDT000663197.1	United Kingdom (England, Wales & N. Ireland)	urine	clinical	SAMEA3720940	GCA_902156115.1
Klebsiella pneumoniae	"Klebsiella pneumoniae strain WSD411","WSD411"	PDT000664457.1	China	rectum	clinical	SAMN12877715	GCA_009884415.1
Klebsiella pneumoniae	"Klebsiella pneumoniae strain WSD2016","WSD2016"	PDT000664458.1	China	rectum	clinical	SAMN12877716	GCA_009885015.1
Klebsiella pneumoniae	"ERS4134078","RIVM_C009123"	PDT000674839.1	Netherlands			SAMEA6367975
Klebsiella pneumoniae	"ERS4134140","RIVM_C010182"	PDT000674901.1	Netherlands			SAMEA6368037
Klebsiella pneumoniae	"ERS4134307","RIVM_C011507"	PDT000675028.1	Netherlands			SAMEA6368204
Klebsiella pneumoniae	"ERS4134331","RIVM_C011722"	PDT000675050.1	Netherlands			SAMEA6368228
Klebsiella pneumoniae	"ERS4134379","RIVM_C012130"	PDT000675097.1	Netherlands			SAMEA6368276
Klebsiella pneumoniae	"ERS4134380","RIVM_C012131"	PDT000675098.1	Netherlands			SAMEA6368277
Klebsiella pneumoniae	"ERS4134499","RIVM_C014429"	PDT000675216.1	Netherlands			SAMEA6368396
Klebsiella pneumoniae	"ERS4134636","RIVM_C015724"	PDT000675353.1	Netherlands			SAMEA6368533
Klebsiella pneumoniae	"ERS4134687","RIVM_C016092"	PDT000675404.1	Netherlands			SAMEA6368584
Klebsiella pneumoniae	"ERS4134693","RIVM_C016174"	PDT000675410.1	Netherlands			SAMEA6368590
Klebsiella pneumoniae	"ERS4134711","RIVM_C016342"	PDT000675428.1	Netherlands			SAMEA6368608
Klebsiella pneumoniae	"ERS4134763","RIVM_C016747"	PDT000675480.1	Netherlands			SAMEA6368660
Klebsiella pneumoniae	"ERS4134813","RIVM_C017021"	PDT000675530.1	Netherlands			SAMEA6368711
Klebsiella pneumoniae	"ERS4134822","RIVM_C017062"	PDT000675539.1	Netherlands			SAMEA6368720
Klebsiella pneumoniae	"ERS4134895","RIVM_C017549"	PDT000675612.1				SAMEA6368793
Klebsiella pneumoniae	"ERS4134903","RIVM_C017610"	PDT000675620.1				SAMEA6368801
Klebsiella pneumoniae	"ERS4134923","RIVM_C017733"	PDT000675640.1				SAMEA6368821
Klebsiella pneumoniae	"ERS4134926","RIVM_C017746"	PDT000675643.1				SAMEA6368824
Klebsiella pneumoniae	"ERS4134929","RIVM_C017760"	PDT000675646.1				SAMEA6368827
Klebsiella pneumoniae	"AS012257","SRS5539034"	PDT000685968.1	USA	lung	clinical	SAMN12250576	GCA_010598735.1
Klebsiella pneumoniae	"BA39824","VBA39824"	PDT000714384.1	India	blood	clinical	SAMN14402359	GCA_011742045.1
Klebsiella pneumoniae	"BA25425","VBA25425"	PDT000714386.1	India	blood	clinical	SAMN14402352	GCA_011742075.1
Klebsiella pneumoniae	"BA10334","VBA10334"	PDT000714389.1	India	blood	clinical	SAMN14402342	GCA_011742195.1
Klebsiella pneumoniae	"BA36541","VBA36541"	PDT000714391.1	India	blood	clinical	SAMN14402326	GCA_011742225.1
Klebsiella pneumoniae	"BA4439","VBA4439"	PDT000714394.1	India	blood	clinical	SAMN14402346	GCA_011742295.1
Klebsiella pneumoniae	"BA20978","VBA20978"	PDT000714396.1	India	blood	clinical	SAMN14402349	GCA_011742305.1
Klebsiella pneumoniae	"BP10616","VBP10616"	PDT000714397.1	India	blood	clinical	SAMN14402350	GCA_011742335.1
Klebsiella pneumoniae	"BA17989","VBA17989"	PDT000714398.1	India	blood	clinical	SAMN14402347	GCA_011742385.1
Klebsiella pneumoniae	"BP3636","VBP3636"	PDT000714399.2	India	blood	clinical	SAMN14402341	GCA_011742415.2
Klebsiella pneumoniae	"BA6008","VBA6008"	PDT000714401.1	India	blood	clinical	SAMN14402340	GCA_011742425.1
Klebsiella pneumoniae	"BA9344","VBA9344"	PDT000714403.1	India	blood	clinical	SAMN14402334	GCA_011742485.1
Klebsiella pneumoniae	"BP5065","VBP5065"	PDT000714407.1	India	blood	clinical	SAMN14402343	GCA_011742595.1
Klebsiella pneumoniae	"BA6378","VBA6378"	PDT000714408.1	India	blood	clinical	SAMN14402355	GCA_011742615.1
Klebsiella pneumoniae	"BA24670","VBA24670"	PDT000714409.1	India	blood	clinical	SAMN14402351	GCA_011742645.1
Klebsiella pneumoniae	"BA3635","VBA3635"	PDT000714410.1	India	blood	clinical	SAMN14402354	GCA_011742655.1
Klebsiella pneumoniae	"BA18015","VBA18015"	PDT000714411.1	India	blood	clinical	SAMN14402348	GCA_011742685.1
Klebsiella pneumoniae	"BA12949","VBA12949"	PDT000714412.1	India	blood	clinical	SAMN14402345	GCA_011742705.1
Klebsiella pneumoniae	"BA18029","VBA18029"	PDT000714413.1	India	blood	clinical	SAMN14402331	GCA_011742715.1
Klebsiella pneumoniae	"BA17341","VBA17341"	PDT000714414.1	India	blood	clinical	SAMN14402332	GCA_011742745.1
Klebsiella pneumoniae	"BP11474","VBP11474"	PDT000714415.1	India	blood	clinical	SAMN14402330	GCA_011742755.1
Klebsiella pneumoniae	"BA28118","VBA28118"	PDT000714417.1	India	blood	clinical	SAMN14402327	GCA_011742815.1
Klebsiella pneumoniae	"BA11905","VBA11905"	PDT000714418.1	India	blood	clinical	SAMN14402344	GCA_011742805.1
Klebsiella pneumoniae	"BA36749","VBA36749"	PDT000714420.1	India	blood	clinical	SAMN14402357	GCA_011742845.1
Klebsiella pneumoniae	"MMMOSAM:b66e7283-8689-42f0-a61b-bb7c3bb374c3","SRS6082821","trace232"	PDT000715331.1	United Kingdom: Manchester	clinical sample	clinical	SAMN12774171	GCA_022191305.1
Klebsiella pneumoniae	"BA36932","VBA36932"	PDT000715625.1	India	blood	clinical	SAMN14402358	GCA_011759345.1
Klebsiella pneumoniae	"308","ERS4295664"	PDT000715634.1	Saudi Arabia	Human body sites or biosamples	clinical	SAMEA6531266
Klebsiella pneumoniae	"234","ERS4295669"	PDT000715639.1	Saudi Arabia	Human body sites or biosamples	clinical	SAMEA6531271
Klebsiella pneumoniae	"240","ERS4295675"	PDT000715645.1	Saudi Arabia	Human body sites or biosamples	clinical	SAMEA6531277	GCA_022188325.1
Klebsiella pneumoniae	"315","ERS4295688"	PDT000715658.1	Saudi Arabia	Human body sites or biosamples	clinical	SAMEA6531290
Klebsiella pneumoniae	"194C","ERS4295690"	PDT000715660.1	Saudi Arabia	Human body sites or biosamples	clinical	SAMEA6531292
Klebsiella pneumoniae	"195A","ERS4295692"	PDT000715662.1	Saudi Arabia	Human body sites or biosamples	clinical	SAMEA6531294	GCA_022188125.1
Klebsiella pneumoniae	"317","ERS4295694"	PDT000715664.1	Saudi Arabia	Human body sites or biosamples	clinical	SAMEA6531296
Klebsiella pneumoniae	"318","ERS4295697"	PDT000715667.1	Saudi Arabia	Human body sites or biosamples	clinical	SAMEA6531299
Klebsiella pneumoniae	"223","ERS4295699"	PDT000715669.1	Saudi Arabia	Human body sites or biosamples	clinical	SAMEA6531301
Klebsiella pneumoniae	"334","ERS4295702"	PDT000715672.1	Saudi Arabia	Human body sites or biosamples	clinical	SAMEA6531304
Klebsiella pneumoniae	"349","ERS4295703"	PDT000715673.1	Saudi Arabia	Human body sites or biosamples	clinical	SAMEA6531305
Klebsiella pneumoniae	"373","ERS4295704"	PDT000715674.1	Saudi Arabia	Human body sites or biosamples	clinical	SAMEA6531306
Klebsiella pneumoniae	"417","ERS4295707"	PDT000715677.1	Saudi Arabia	Human body sites or biosamples	clinical	SAMEA6531309
Klebsiella pneumoniae	"430","ERS4295708"	PDT000715678.1	Saudi Arabia	Human body sites or biosamples	clinical	SAMEA6531310
Klebsiella pneumoniae	"322","ERS4295709"	PDT000715679.1	Saudi Arabia	Human body sites or biosamples	clinical	SAMEA6531311
Klebsiella pneumoniae	"335","ERS4295710"	PDT000715680.1	Saudi Arabia	Human body sites or biosamples	clinical	SAMEA6531312
Klebsiella pneumoniae	"405","ERS4295714"	PDT000715684.1	Saudi Arabia	Human body sites or biosamples	clinical	SAMEA6531316
Klebsiella pneumoniae	"390","ERS4295720"	PDT000715690.1	Saudi Arabia	Human body sites or biosamples	clinical	SAMEA6531322
Klebsiella pneumoniae	"419","ERS4295722"	PDT000715692.1	Saudi Arabia	Human body sites or biosamples	clinical	SAMEA6531324
Klebsiella pneumoniae	"436","ERS4295723"	PDT000715693.1	Saudi Arabia	Human body sites or biosamples	clinical	SAMEA6531325
Klebsiella pneumoniae	"376","ERS4295727"	PDT000715697.1	Saudi Arabia	Human body sites or biosamples	clinical	SAMEA6531329
Klebsiella pneumoniae	"437","ERS4295730"	PDT000715700.1	Saudi Arabia	Human body sites or biosamples	clinical	SAMEA6531332
Klebsiella pneumoniae	"392","ERS4295734"	PDT000715704.1	Saudi Arabia	Human body sites or biosamples	clinical	SAMEA6531336
Klebsiella pneumoniae	"340","ERS4295739"	PDT000715709.1	Saudi Arabia	Human body sites or biosamples	clinical	SAMEA6531341
Klebsiella pneumoniae	"380","ERS4295749"	PDT000715719.1	Saudi Arabia	Human body sites or biosamples	clinical	SAMEA6531351
Klebsiella pneumoniae	"360","ERS4295754"	PDT000715724.1	Saudi Arabia	Human body sites or biosamples	clinical	SAMEA6531356
Klebsiella pneumoniae	"331","ERS4295761"	PDT000715731.1	Saudi Arabia	Human body sites or biosamples	clinical	SAMEA6531363
Klebsiella pneumoniae	"363","ERS4295762"	PDT000715732.1	Saudi Arabia	Human body sites or biosamples	clinical	SAMEA6531364
Klebsiella pneumoniae	"385","ERS4295763"	PDT000715733.1	Saudi Arabia	Human body sites or biosamples	clinical	SAMEA6531365
Klebsiella pneumoniae	"399","ERS4295764"	PDT000715734.1	Saudi Arabia	Human body sites or biosamples	clinical	SAMEA6531366
Klebsiella pneumoniae	"426","ERS4295766"	PDT000715736.1	Saudi Arabia	Human body sites or biosamples	clinical	SAMEA6531368
Klebsiella pneumoniae	"386","ERS4295770"	PDT000715740.1	Saudi Arabia	Human body sites or biosamples	clinical	SAMEA6531372
Klebsiella pneumoniae	"414","ERS4295772"	PDT000715742.1	Saudi Arabia	Human body sites or biosamples	clinical	SAMEA6531374
Klebsiella pneumoniae	"427","ERS4295773"	PDT000715743.1	Saudi Arabia	Human body sites or biosamples	clinical	SAMEA6531375
Klebsiella pneumoniae	"387","ERS4295777"	PDT000715747.1	Saudi Arabia	Human body sites or biosamples	clinical	SAMEA6531379
Klebsiella pneumoniae	"415","ERS4295779"	PDT000715749.1	Saudi Arabia	Human body sites or biosamples	clinical	SAMEA6531381
Klebsiella pneumoniae	"428","ERS4295780"	PDT000715750.1	Saudi Arabia	Human body sites or biosamples	clinical	SAMEA6531382
Klebsiella pneumoniae	"458","ERS4295782"	PDT000715752.1	Saudi Arabia	Human body sites or biosamples	clinical	SAMEA6531384
Klebsiella pneumoniae	"457","ERS4295783"	PDT000715753.1	Saudi Arabia	Human body sites or biosamples	clinical	SAMEA6531385
Klebsiella pneumoniae	"456","ERS4295784"	PDT000715754.1	Saudi Arabia	Human body sites or biosamples	clinical	SAMEA6531386
Klebsiella pneumoniae	"453","ERS4295785"	PDT000715755.1	Saudi Arabia	Human body sites or biosamples	clinical	SAMEA6531387
Klebsiella pneumoniae	"462","ERS4295788"	PDT000715758.1	Saudi Arabia	Human body sites or biosamples	clinical	SAMEA6531390
Klebsiella pneumoniae	"464","ERS4295789"	PDT000715759.1	Saudi Arabia	Human body sites or biosamples	clinical	SAMEA6531391
Klebsiella pneumoniae	"465","ERS4295790"	PDT000715760.1	Saudi Arabia	Human body sites or biosamples	clinical	SAMEA6531392
Klebsiella pneumoniae	"469","ERS4295792"	PDT000715762.1	Saudi Arabia	Human body sites or biosamples	clinical	SAMEA6531394
Klebsiella pneumoniae	"471","ERS4295794"	PDT000715764.1	Saudi Arabia	Human body sites or biosamples	clinical	SAMEA6531396
Klebsiella pneumoniae	"472","ERS4295795"	PDT000715765.1	Saudi Arabia	Human body sites or biosamples	clinical	SAMEA6531397
Klebsiella pneumoniae	"312","ERS4295800"	PDT000715770.1	Saudi Arabia	Human body sites or biosamples	clinical	SAMEA6531402
Klebsiella pneumoniae	"361","ERS4295809"	PDT000715779.1	Saudi Arabia	Human body sites or biosamples	clinical	SAMEA6531411
Klebsiella pneumoniae	"396","ERS4295812"	PDT000715782.1	Saudi Arabia	Human body sites or biosamples	clinical	SAMEA6531414
Klebsiella pneumoniae	"467","ERS4295815"	PDT000715785.1	Saudi Arabia	Human body sites or biosamples	clinical	SAMEA6531417
Klebsiella pneumoniae	"455","ERS4295816"	PDT000715786.1	Saudi Arabia	Human body sites or biosamples	clinical	SAMEA6531419
Klebsiella pneumoniae	"433","ERS4295817"	PDT000715787.1	Saudi Arabia	Human body sites or biosamples	clinical	SAMEA6531420
Klebsiella pneumoniae	"431","ERS4295818"	PDT000715788.1	Saudi Arabia	Human body sites or biosamples	clinical	SAMEA6531421
Klebsiella pneumoniae	"225","ERS4295853"	PDT000715823.1	Saudi Arabia	Human body sites or biosamples	clinical	SAMEA6531456
Klebsiella pneumoniae	"231","ERS4295854"	PDT000715824.1	Saudi Arabia	Human body sites or biosamples	clinical	SAMEA6531457
Klebsiella pneumoniae	"247","ERS4295856"	PDT000715826.1	Saudi Arabia	Human body sites or biosamples	clinical	SAMEA6531459
Klebsiella pneumoniae	"248","ERS4295857"	PDT000715827.1	Saudi Arabia	Human body sites or biosamples	clinical	SAMEA6531460
Klebsiella pneumoniae	"303","ERS4295859"	PDT000715829.1	Saudi Arabia	Human body sites or biosamples	clinical	SAMEA6531462	GCA_022187025.1
Klebsiella pneumoniae	"304","ERS4295860"	PDT000715830.1	Saudi Arabia	Human body sites or biosamples	clinical	SAMEA6531463
Klebsiella pneumoniae	"316","ERS4295863"	PDT000715833.1	Saudi Arabia	Human body sites or biosamples	clinical	SAMEA6531466
Klebsiella pneumoniae	"105K","ERS4295868"	PDT000715838.1	Saudi Arabia	Human body sites or biosamples	clinical	SAMEA6531471
Klebsiella pneumoniae	"425","ERS4295875"	PDT000715845.1	Saudi Arabia	Human body sites or biosamples	clinical	SAMEA6531478
Klebsiella pneumoniae	"382","ERS4295876"	PDT000715846.1	Saudi Arabia	Human body sites or biosamples	clinical	SAMEA6531479
Klebsiella pneumoniae	"343","ERS4295878"	PDT000715848.1	Saudi Arabia	Human body sites or biosamples	clinical	SAMEA6531481
Klebsiella pneumoniae	"404","ERS4295882"	PDT000715852.1	Saudi Arabia	Human body sites or biosamples	clinical	SAMEA6531485
Klebsiella pneumoniae	"235","ERS4295891"	PDT000715861.1	Saudi Arabia	Human body sites or biosamples	clinical	SAMEA6531494
Klebsiella pneumoniae	"207B","ERS4295893"	PDT000715863.1	Saudi Arabia	Human body sites or biosamples	clinical	SAMEA6531496
Klebsiella pneumoniae	"MMMOSAM:21313525-50aa-4b4c-a178-e7c70de74711","SRS6121870"	PDT000715968.1	United Kingdom: Oxford	Sink drain aspirate		SAMN14055684
Klebsiella pneumoniae	"MMMOSAM:856f1f27-1a0a-4093-a326-e5ae7a7887a2","SRS6122216"	PDT000716086.1	United Kingdom: Oxford	Sink drain aspirate		SAMN14055503
Klebsiella pneumoniae	"MMMOSAM:dfb1bcc0-17e6-4095-88ce-38348ccda656","SRS6122069"	PDT000716233.1	United Kingdom: Oxford	Sink drain aspirate		SAMN14055362
Klebsiella pneumoniae	"MMMOSAM:050c0772-8f49-42ad-af31-5a5a45b2a22a","SRS6121978"	PDT000716323.1	United Kingdom: Oxford	Sink drain aspirate		SAMN14055741
Klebsiella pneumoniae	"ERS4194192","sam_232J2"	PDT000716617.1	France			SAMEA6427987	GCA_022185485.1
Klebsiella pneumoniae	"CPO20160030","ERS4261675"	PDT000716668.1				SAMEA6497218
Klebsiella pneumoniae	"CPO20170002","ERS4261691"	PDT000716681.1				SAMEA6497234
Klebsiella pneumoniae	"CPO20180057","ERS4261729"	PDT000716685.1				SAMEA6497272
Klebsiella pneumoniae	"CPO20180025","ERS4261724"	PDT000716699.1				SAMEA6497267
Klebsiella pneumoniae	"CPO20180077","ERS4261736"	PDT000716723.1				SAMEA6497279
Klebsiella pneumoniae	"CPO20180080","ERS4261737"	PDT000716724.1				SAMEA6497280
Klebsiella pneumoniae	"SCHI0016.S.137","SRS6153403"	PDT000716931.1	Australia: Sunshine Coast	Pus	clinical	SAMN14118502	GCA_022184505.1
Klebsiella pneumoniae	"COK232","ERS3362009"	PDT000728976.1	China	blood	clinical	SAMEA5559974	GCA_901001385.1
Klebsiella pneumoniae	"EN5338","SRS5747626"	PDT000729043.1	India: Kolkata	Blood sample from neonates	clinical	SAMN13440776	GCA_012911525.1
Klebsiella pneumoniae	"ERS2970253","e2737906-db82-11e8-a41f-3c4a9275d6c8"	PDT000746530.1				SAMEA5162528
Klebsiella pneumoniae	"C1-76"	PDT000749005.1	Colombia:Antioquia, Medellin	Rectal swab	clinical	SAMN07291425	GCA_013169455.1
Klebsiella pneumoniae	"MK14","SRS6468439","microbial","rectal swab"	PDT000751230.1	Kuwait	SCREENING	clinical	SAMN14589623	GCA_022174265.1
Klebsiella pneumoniae	"MK347","SRS6468437","microbial","rectal swab"	PDT000751232.1	Kuwait	SCREENING	clinical	SAMN14589621	GCA_022174225.1
Klebsiella pneumoniae	"MK381","SRS6468436","microbial","rectal swab"	PDT000751233.1	Kuwait	SCREENING	clinical	SAMN14589620	GCA_022174185.1
Klebsiella pneumoniae	"2019EP-00041","SRS6837049"	PDT000766469.4	USA	blood	clinical	SAMN15226394
Klebsiella pneumoniae	"Enterobacter aerogenes MGH232","MGH232","SRS7215577"	PDT000826699.1	USA: MA, Boston		clinical	SAMN08148263	GCA_014333355.1
Klebsiella pneumoniae	"SCKP140073","The Microbe sample of Klebsiella pneumoniae strain SCKP140073"	PDT000840432.2	China: Chengdu, Sichuan		clinical	SAMN14379878	GCA_014654905.1
Klebsiella pneumoniae	"BA31746","VBA31746"	PDT000842833.1	India	blood	clinical	SAMN16124447	GCA_014673015.1
Klebsiella pneumoniae	"BA24831","VBA24831"	PDT000842837.1	India	blood	clinical	SAMN16124401	GCA_014673295.1
Klebsiella pneumoniae	"BA23183","VBA23183"	PDT000842842.1	India	blood	clinical	SAMN16124512	GCA_014673415.1
Klebsiella pneumoniae	"125B","Klebsiella pneumoniae 125B PCPE","SRS6991008"	PDT000848626.1	Pakistan	rectal swab	clinical	SAMN15502154	GCA_022169645.1
Klebsiella pneumoniae	"CRE531","SRS6685672"	PDT000852563.1	USA: New York City, NY	clinical	clinical	SAMN14967588	GCA_014834775.1
Klebsiella pneumoniae	"CRE525","SRS6685668"	PDT000852566.1	USA: New York City, NY	clinical	clinical	SAMN14967585	GCA_014834835.1
Klebsiella pneumoniae	"CRE507","SRS6685657"	PDT000852577.1	USA: New York City, NY	clinical	clinical	SAMN14967575	GCA_014835035.1
Klebsiella pneumoniae	"BU-26203","CFSAN059646","SRS7517981"	PDT000855218.1	Pakistan	urine	clinical	SAMN10086816	GCA_014840245.1
Klebsiella pneumoniae	"BT-3282","CFSAN059639","SRS7594030"	PDT000855224.1	Pakistan	throat	clinical	SAMN10086830	GCA_014840395.1
Klebsiella pneumoniae	"BU-2342","CFSAN059631","SRS7518184"	PDT000855229.1	Pakistan	urine	clinical	SAMN10086745	GCA_014840495.1
Klebsiella pneumoniae	"BC-2272","CFSAN059622","SRS7517930"	PDT000855236.1	Pakistan	cerebrospinal fluid (CSF)	clinical	SAMN10086703	GCA_014840635.1
Klebsiella pneumoniae	"ARLG-4425","Klebsiella pneumoniae ARLG-4425","SRS7252185"	PDT000857938.1	USA: Midwest	urine	clinical	SAMN15868513	GCA_022165065.1
Klebsiella pneumoniae	"ARLG-4272","Klebsiella pneumoniae ARLG-4272","SRS7252148"	PDT000857975.1	USA: Northeast	blood	clinical	SAMN15868285	GCA_022164685.1
Klebsiella pneumoniae	"ARLG-4809","Klebsiella pneumoniae ARLG-4809","SRS7252086"	PDT000858038.1	USA: Midwest	urine	clinical	SAMN15869138	GCA_022163945.1
Klebsiella pneumoniae	"ARLG-4803","Klebsiella pneumoniae ARLG-4803","SRS7252080"	PDT000858044.1	USA: South	blood	clinical	SAMN15869102	GCA_022163845.1
Klebsiella pneumoniae	"ARLG-4674","Klebsiella pneumoniae ARLG-4674","SRS7252593"	PDT000858203.1	USA: Midwest	urine	clinical	SAMN15869133	GCA_022153885.1
Klebsiella pneumoniae	"ARLG-4391","Klebsiella pneumoniae ARLG-4391","SRS7252561"	PDT000858235.1	USA: Northeast	Non-wound abdominal	clinical	SAMN15868464	GCA_022152985.1
Klebsiella pneumoniae	"ARLG-3416","Klebsiella pneumoniae ARLG-3416","SRS7252443"	PDT000858346.1	USA: West	respiratory	clinical	SAMN15868814	GCA_022151785.1
Klebsiella pneumoniae	"ARLG-4892","Klebsiella pneumoniae ARLG-4892","SRS7253018"	PDT000858429.1	USA: Midwest	urine	clinical	SAMN15869123	GCA_022149845.1
Klebsiella pneumoniae	"ARLG-4891","Klebsiella pneumoniae ARLG-4891","SRS7253019"	PDT000858430.1	USA: Midwest	urine	clinical	SAMN15869122	GCA_022149805.1
Klebsiella pneumoniae	"ARLG-4886","Klebsiella pneumoniae ARLG-4886","SRS7253012"	PDT000858436.1	USA: Midwest	respiratory	clinical	SAMN15869114	GCA_022149705.1
Klebsiella pneumoniae	"ARLG-3348","Klebsiella pneumoniae ARLG-3348","SRS7252908"	PDT000858538.1	USA: Northeast	other	clinical	SAMN15868912	GCA_022147445.1
Klebsiella pneumoniae	"ARLG-4767","Klebsiella pneumoniae ARLG-4767","SRS7252761"	PDT000858679.1	USA: Midwest	respiratory	clinical	SAMN15869087
Klebsiella pneumoniae	"ARLG-4513","Klebsiella pneumoniae ARLG-4513","SRS7252738"	PDT000858700.1	USA: Northeast	Non-wound abdominal	clinical	SAMN15868626	GCA_022154765.1
Klebsiella pneumoniae	"2020GO-00054","SRS7590631"	PDT000868634.3	USA		clinical	SAMN16552538	GCA_022143985.3
Klebsiella pneumoniae	"BL8820","CFSAN059637","SRS7517932"	PDT000870018.1	Pakistan	blood	clinical	SAMN10086737	GCA_014946945.1
Klebsiella pneumoniae	"BU-34760","CFSAN059641","SRS7518064"	PDT000870020.1	Pakistan	urine	clinical	SAMN10086827	GCA_014946925.1
Klebsiella pneumoniae	"AUSMDU00008153","SRS2428944"	PDT000871340.1	Australia: Victoria	environmental swab	environmental/other	SAMN07503127	GCA_022123185.1
Klebsiella pneumoniae	"79f232aa-9f27-11e9-80a4-68b59976a384","ERS3562082"	PDT000873285.1				SAMEA5758631
Klebsiella pneumoniae	"KPN1019","SRS2078140"	PDT000874867.1	USA: Houston	respiratory	clinical	SAMN06437898	GCA_022085275.1
Klebsiella pneumoniae	"KPN270","SRS2078667"	PDT000875412.1	USA: Houston	urine	clinical	SAMN06437271	GCA_022076225.1
Klebsiella pneumoniae	"KPN232","SRS2078700"	PDT000875445.1	USA: Houston	urine	clinical	SAMN06437238	GCA_022075925.1
Klebsiella pneumoniae	"KPN223","SRS2078707"	PDT000875452.1	USA: Houston	urine	clinical	SAMN06437231	GCA_022075505.1
Klebsiella pneumoniae	"KPN108","SRS2079204"	PDT000875922.1	USA: Houston	respiratory	clinical	SAMN06437131	GCA_022066105.1
Klebsiella pneumoniae	"589","SRS7626077"	PDT000877410.1	USA: Chicago		clinical	SAMN16615320
Klebsiella pneumoniae	"349","SRS7625915"	PDT000877572.1	USA: Chicago		clinical	SAMN16615174
Klebsiella pneumoniae	"232","SRS7625831"	PDT000877656.1	USA: Chicago		clinical	SAMN16615098
Klebsiella pneumoniae	"638","SRS7626109"	PDT000877841.1	USA: Chicago		clinical	SAMN16615349
Klebsiella pneumoniae	"637","SRS7626108"	PDT000877842.1	USA: Chicago		clinical	SAMN16615348
Klebsiella pneumoniae	"2020EP-00096","SRS7639398"	PDT000878039.4	USA	urine	clinical	SAMN16624239	GCA_028066095.3
Klebsiella pneumoniae	"10UC150044267","FQ48","SRS7307373"	PDT000879512.1	Qatar:Doha	urine	clinical	SAMN15813764
Klebsiella pneumoniae	"10RC170008179","FQ186","SRS7307349"	PDT000879536.1	Qatar:Doha	respiratory	clinical	SAMN15813874	GCA_022055925.1
Klebsiella pneumoniae	"10RC170007115","FQ175","SRS7307343"	PDT000879542.1	Qatar:Doha	respiratory	clinical	SAMN15813865	GCA_022055725.1
Klebsiella pneumoniae	"14UC170086216","FQ151","SRS7307323"	PDT000879561.1	Qatar:Doha	urine	clinical	SAMN15813844
Klebsiella pneumoniae	"10MC170005180","FQ148","SRS7307322"	PDT000879562.1	Qatar:Doha	pus	clinical	SAMN15813842	GCA_022055555.1
Klebsiella pneumoniae	"13UC170081308","FQ144","SRS7307318"	PDT000879566.1	Qatar:Doha	urine	clinical	SAMN15813838	GCA_022055485.1
Klebsiella pneumoniae	"10RC170002990","FQ120","SRS7307305"	PDT000879579.1	Qatar:Doha	respiratory	clinical	SAMN15813823	GCA_022055345.1
Klebsiella pneumoniae	"10RC170002606","FQ114","SRS7307283"	PDT000879601.1	Qatar:Doha	respiratory	clinical	SAMN15813817	GCA_022055045.1
Klebsiella pneumoniae	"18102772","E232","SRS6282833"	PDT000880916.1	Qatar:Doha	Rectal swab	clinical	SAMN13829635	GCA_022054845.1
Klebsiella pneumoniae	"SRS5471620","T1-5"	PDT000881188.1	China: Beijing		clinical	SAMN12886369	GCA_022053225.1
Klebsiella pneumoniae	"SRS7259666","hkcpe24"	PDT000881415.1	Hong Kong	not collected	clinical	SAMN15904693
Klebsiella pneumoniae	"2455","ERS3039923"	PDT000883244.1	Nepal	blood	clinical	SAMEA5232496
Klebsiella pneumoniae	"2579","ERS3039928"	PDT000883270.1	Nepal	blood	clinical	SAMEA5232501
Klebsiella pneumoniae	"BA10141","ERS3039954"	PDT000883274.1	India	blood	clinical	SAMEA5232527	GCA_022048685.1
Klebsiella pneumoniae	"2725","ERS3039933"	PDT000883791.1	Nepal	blood	clinical	SAMEA5232506
Klebsiella pneumoniae	"BA2005","ERS3039974"	PDT000883795.1	India	blood	clinical	SAMEA5232547
Klebsiella pneumoniae	"ERS4188947","f6cd2fdc-20be-11ea-a5e9-fa163e9d6485"	PDT000884681.1				SAMEA6422733
Klebsiella pneumoniae	"ERS3606839","b1f248a0-b2b1-11e9-8a5f-68b59976a384"	PDT000885655.1				SAMEA5818246
Klebsiella pneumoniae	"ERS3606841","b22bef92-b2b1-11e9-8a5f-68b59976a384"	PDT000885658.1				SAMEA5818248
Klebsiella pneumoniae	"ERS3606842","b2489142-b2b1-11e9-8a5f-68b59976a384"	PDT000885661.1				SAMEA5818249
Klebsiella pneumoniae	"ERS3606831","b10a24e4-b2b1-11e9-8a5f-68b59976a384"	PDT000885742.1				SAMEA5818238
Klebsiella pneumoniae	"ERS3606832","b126c1d0-b2b1-11e9-8a5f-68b59976a384"	PDT000885745.1				SAMEA5818239
Klebsiella pneumoniae	"ERS3606836","b1992662-b2b1-11e9-8a5f-68b59976a384"	PDT000885758.1				SAMEA5818243
Klebsiella pneumoniae	"ERS3606838","b1d335f0-b2b1-11e9-8a5f-68b59976a384"	PDT000885764.1				SAMEA5818245
Klebsiella pneumoniae	"ERS3606843","b26520f0-b2b1-11e9-8a5f-68b59976a384"	PDT000885770.1				SAMEA5818250
Klebsiella pneumoniae	"ERS3606844","b281b0da-b2b1-11e9-8a5f-68b59976a384"	PDT000885773.1				SAMEA5818251
Klebsiella pneumoniae	"ERS3606849","b315647e-b2b1-11e9-8a5f-68b59976a384"	PDT000885786.1				SAMEA5818256
Klebsiella pneumoniae	"ERS3606869","b553a052-b2b1-11e9-8a5f-68b59976a384"	PDT000885827.2				SAMEA5818276
Klebsiella pneumoniae	"ERS4257581","ab1c394e-3c38-11ea-baee-fa163e2f1184"	PDT000886350.3				SAMEA6493118
Klebsiella pneumoniae	"ERS4257405","a253a3a6-3c38-11ea-baee-fa163e2f1184"	PDT000886378.2				SAMEA6492942
Klebsiella pneumoniae	"ERS4257408","a25fc212-3c38-11ea-baee-fa163e2f1184"	PDT000886382.2				SAMEA6492945
Klebsiella pneumoniae	"ERS4257396","a1e00d24-3c38-11ea-baee-fa163e2f1184"	PDT000886385.2				SAMEA6492933
Klebsiella pneumoniae	"ERS4257409","a27be186-3c38-11ea-baee-fa163e2f1184"	PDT000886386.2				SAMEA6492946
Klebsiella pneumoniae	"ERS4257416","a2d0c408-3c38-11ea-baee-fa163e2f1184"	PDT000886399.2				SAMEA6492953
Klebsiella pneumoniae	"ERS4257418","a30b9bbe-3c38-11ea-baee-fa163e2f1184"	PDT000886403.2				SAMEA6492955
Klebsiella pneumoniae	"ERS4257400","a223f340-3c38-11ea-baee-fa163e2f1184"	PDT000886406.2				SAMEA6492937
Klebsiella pneumoniae	"ERS4257402","a22f63ce-3c38-11ea-baee-fa163e2f1184"	PDT000886410.2				SAMEA6492939
Klebsiella pneumoniae	"ERS4257422","a325901e-3c38-11ea-baee-fa163e2f1184"	PDT000886411.2				SAMEA6492959
Klebsiella pneumoniae	"ERS4257407","a2476f6e-3c38-11ea-baee-fa163e2f1184"	PDT000886414.2				SAMEA6492944
Klebsiella pneumoniae	"ERS4257404","a26e8bda-3c38-11ea-baee-fa163e2f1184"	PDT000886416.2				SAMEA6492941
Klebsiella pneumoniae	"ERS4257420","a33312a2-3c38-11ea-baee-fa163e2f1184"	PDT000886417.2				SAMEA6492957
Klebsiella pneumoniae	"ERS4257410","a28a4528-3c38-11ea-baee-fa163e2f1184"	PDT000886420.2				SAMEA6492947
Klebsiella pneumoniae	"ERS4257421","a3404c92-3c38-11ea-baee-fa163e2f1184"	PDT000886421.2				SAMEA6492958
Klebsiella pneumoniae	"ERS4257415","a2dffe64-3c38-11ea-baee-fa163e2f1184"	PDT000886428.2				SAMEA6492952
Klebsiella pneumoniae	"ERS4257425","a35a0524-3c38-11ea-baee-fa163e2f1184"	PDT000886429.2				SAMEA6492962
Klebsiella pneumoniae	"ERS4257427","a373de7c-3c38-11ea-baee-fa163e2f1184"	PDT000886440.2				SAMEA6492964
Klebsiella pneumoniae	"ERS4257429","a39b99a8-3c38-11ea-baee-fa163e2f1184"	PDT000886446.1				SAMEA6492966
Klebsiella pneumoniae	"ERS4257431","a3a84342-3c38-11ea-baee-fa163e2f1184"	PDT000886450.1				SAMEA6492968
Klebsiella pneumoniae	"ERS4257432","a3b5974a-3c38-11ea-baee-fa163e2f1184"	PDT000886454.1				SAMEA6492969
Klebsiella pneumoniae	"ERS4257439","a415dd44-3c38-11ea-baee-fa163e2f1184"	PDT000886457.1				SAMEA6492976
Klebsiella pneumoniae	"ERS4257443","a430a7b4-3c38-11ea-baee-fa163e2f1184"	PDT000886461.1				SAMEA6492980
Klebsiella pneumoniae	"ERS4257445","a46010c6-3c38-11ea-baee-fa163e2f1184"	PDT000886469.1				SAMEA6492982
Klebsiella pneumoniae	"ERS4257440","a423ffb4-3c38-11ea-baee-fa163e2f1184"	PDT000886470.1				SAMEA6492977
Klebsiella pneumoniae	"ERS4257441","a44b5bea-3c38-11ea-baee-fa163e2f1184"	PDT000886471.1				SAMEA6492978
Klebsiella pneumoniae	"ERS4257446","a46d86e8-3c38-11ea-baee-fa163e2f1184"	PDT000886474.1				SAMEA6492983
Klebsiella pneumoniae	"ERS4257444","a47af92c-3c38-11ea-baee-fa163e2f1184"	PDT000886478.1				SAMEA6492981
Klebsiella pneumoniae	"ERS4257452","a4b92ea4-3c38-11ea-baee-fa163e2f1184"	PDT000886479.1				SAMEA6492989
Klebsiella pneumoniae	"ERS4257451","a49785e2-3c38-11ea-baee-fa163e2f1184"	PDT000886482.1				SAMEA6492988
Klebsiella pneumoniae	"ERS4257448","a4a9ddbe-3c38-11ea-baee-fa163e2f1184"	PDT000886486.1				SAMEA6492985
Klebsiella pneumoniae	"ERS4257449","a4c818a6-3c38-11ea-baee-fa163e2f1184"	PDT000886489.1				SAMEA6492986
Klebsiella pneumoniae	"ERS4257457","a4ef4836-3c38-11ea-baee-fa163e2f1184"	PDT000886491.1				SAMEA6492994
Klebsiella pneumoniae	"ERS4257458","a4fbaf5e-3c38-11ea-baee-fa163e2f1184"	PDT000886493.1				SAMEA6492995
Klebsiella pneumoniae	"ERS4257454","a507e95e-3c38-11ea-baee-fa163e2f1184"	PDT000886495.1				SAMEA6492991
Klebsiella pneumoniae	"ERS4257464","a5ab02d8-3c38-11ea-baee-fa163e2f1184"	PDT000886511.1				SAMEA6493001
Klebsiella pneumoniae	"ERS4257480","a66650b0-3c38-11ea-baee-fa163e2f1184"	PDT000886532.1				SAMEA6493017
Klebsiella pneumoniae	"ERS4257473","a6233f5a-3c38-11ea-baee-fa163e2f1184"	PDT000886533.1				SAMEA6493010
Klebsiella pneumoniae	"ERS4257481","a6723484-3c38-11ea-baee-fa163e2f1184"	PDT000886537.1				SAMEA6493018
Klebsiella pneumoniae	"ERS4257475","a62ead68-3c38-11ea-baee-fa163e2f1184"	PDT000886538.1				SAMEA6493012
Klebsiella pneumoniae	"ERS4257484","a67d10ca-3c38-11ea-baee-fa163e2f1184"	PDT000886540.1				SAMEA6493021
Klebsiella pneumoniae	"ERS4257477","a639ff9c-3c38-11ea-baee-fa163e2f1184"	PDT000886541.1				SAMEA6493014
Klebsiella pneumoniae	"ERS4257479","a6448868-3c38-11ea-baee-fa163e2f1184"	PDT000886545.1				SAMEA6493016
Klebsiella pneumoniae	"ERS4257487","a6ab715e-3c38-11ea-baee-fa163e2f1184"	PDT000886548.1				SAMEA6493024
Klebsiella pneumoniae	"ERS4257483","a65b59c6-3c38-11ea-baee-fa163e2f1184"	PDT000886549.1				SAMEA6493020
Klebsiella pneumoniae	"ERS4257482","a68a2792-3c38-11ea-baee-fa163e2f1184"	PDT000886551.1				SAMEA6493019
Klebsiella pneumoniae	"ERS4257488","a6b5ffac-3c38-11ea-baee-fa163e2f1184"	PDT000886559.1				SAMEA6493025
Klebsiella pneumoniae	"ERS4257496","a7194788-3c38-11ea-baee-fa163e2f1184"	PDT000886561.1				SAMEA6493033
Klebsiella pneumoniae	"ERS4257503","a75cea1a-3c38-11ea-baee-fa163e2f1184"	PDT000886566.1				SAMEA6493040
Klebsiella pneumoniae	"ERS4257490","a6d93576-3c38-11ea-baee-fa163e2f1184"	PDT000886567.1				SAMEA6493027
Klebsiella pneumoniae	"ERS4257502","a768463a-3c38-11ea-baee-fa163e2f1184"	PDT000886569.1				SAMEA6493039
Klebsiella pneumoniae	"ERS4257495","a6e3b60e-3c38-11ea-baee-fa163e2f1184"	PDT000886572.1				SAMEA6493032
Klebsiella pneumoniae	"ERS4257507","a772ee00-3c38-11ea-baee-fa163e2f1184"	PDT000886574.1				SAMEA6493044
Klebsiella pneumoniae	"ERS4257491","a6ee4510-3c38-11ea-baee-fa163e2f1184"	PDT000886575.1				SAMEA6493028
Klebsiella pneumoniae	"ERS4257509","a77e3080-3c38-11ea-baee-fa163e2f1184"	PDT000886577.1				SAMEA6493046
Klebsiella pneumoniae	"ERS4257505","a788c522-3c38-11ea-baee-fa163e2f1184"	PDT000886579.1				SAMEA6493042
Klebsiella pneumoniae	"ERS4257497","a70ecc86-3c38-11ea-baee-fa163e2f1184"	PDT000886584.1				SAMEA6493034
Klebsiella pneumoniae	"ERS4257511","a7b0bfbe-3c38-11ea-baee-fa163e2f1184"	PDT000886587.1				SAMEA6493048
Klebsiella pneumoniae	"ERS4257498","a724fb14-3c38-11ea-baee-fa163e2f1184"	PDT000886588.1				SAMEA6493035
Klebsiella pneumoniae	"ERS4257508","a7bb5be0-3c38-11ea-baee-fa163e2f1184"	PDT000886591.1				SAMEA6493045
Klebsiella pneumoniae	"ERS4257476","a7c5b89c-3c38-11ea-baee-fa163e2f1184"	PDT000886595.1				SAMEA6493013
Klebsiella pneumoniae	"ERS4257504","a751e80e-3c38-11ea-baee-fa163e2f1184"	PDT000886604.1				SAMEA6493041
Klebsiella pneumoniae	"ERS4257515","a7f8de7a-3c38-11ea-baee-fa163e2f1184"	PDT000886608.1				SAMEA6493052
Klebsiella pneumoniae	"ERS4257513","a804a912-3c38-11ea-baee-fa163e2f1184"	PDT000886612.1				SAMEA6493050
Klebsiella pneumoniae	"ERS4257516","a81031ba-3c38-11ea-baee-fa163e2f1184"	PDT000886616.1				SAMEA6493053
Klebsiella pneumoniae	"ERS4257519","a81b9320-3c38-11ea-baee-fa163e2f1184"	PDT000886620.1				SAMEA6493056
Klebsiella pneumoniae	"ERS4257523","a87ee8d0-3c38-11ea-baee-fa163e2f1184"	PDT000886621.1				SAMEA6493060
Klebsiella pneumoniae	"ERS4257532","a8a19c72-3c38-11ea-baee-fa163e2f1184"	PDT000886630.1				SAMEA6493069
Klebsiella pneumoniae	"ERS4257535","a8f314da-3c38-11ea-baee-fa163e2f1184"	PDT000886639.1				SAMEA6493072
Klebsiella pneumoniae	"ERS4257528","a88a7330-3c38-11ea-baee-fa163e2f1184"	PDT000886645.1				SAMEA6493065
Klebsiella pneumoniae	"ERS4257541","a9492e4c-3c38-11ea-baee-fa163e2f1184"	PDT000886647.1				SAMEA6493078
Klebsiella pneumoniae	"ERS4257546","a96bed92-3c38-11ea-baee-fa163e2f1184"	PDT000886655.1				SAMEA6493083
Klebsiella pneumoniae	"ERS4257534","a8e7be0a-3c38-11ea-baee-fa163e2f1184"	PDT000886659.1				SAMEA6493071
Klebsiella pneumoniae	"ERS4257549","a9829952-3c38-11ea-baee-fa163e2f1184"	PDT000886660.1				SAMEA6493086
Klebsiella pneumoniae	"ERS4257548","a9992fb4-3c38-11ea-baee-fa163e2f1184"	PDT000886665.1				SAMEA6493085
Klebsiella pneumoniae	"ERS4257555","a9cd9128-3c38-11ea-baee-fa163e2f1184"	PDT000886668.1				SAMEA6493092
Klebsiella pneumoniae	"ERS4257538","a91846ba-3c38-11ea-baee-fa163e2f1184"	PDT000886671.1				SAMEA6493075
Klebsiella pneumoniae	"ERS4257551","a9d80c66-3c38-11ea-baee-fa163e2f1184"	PDT000886672.1				SAMEA6493088
Klebsiella pneumoniae	"ERS4257540","a9307ce4-3c38-11ea-baee-fa163e2f1184"	PDT000886675.1				SAMEA6493077
Klebsiella pneumoniae	"ERS4257553","a9e28a88-3c38-11ea-baee-fa163e2f1184"	PDT000886676.1				SAMEA6493090
Klebsiella pneumoniae	"ERS4257557","a9ef3436-3c38-11ea-baee-fa163e2f1184"	PDT000886680.1				SAMEA6493094
Klebsiella pneumoniae	"ERS4257544","a961b336-3c38-11ea-baee-fa163e2f1184"	PDT000886683.1				SAMEA6493081
Klebsiella pneumoniae	"ERS4257556","a9fa780a-3c38-11ea-baee-fa163e2f1184"	PDT000886684.1				SAMEA6493093
Klebsiella pneumoniae	"ERS4257560","aa08c798-3c38-11ea-baee-fa163e2f1184"	PDT000886689.1				SAMEA6493097
Klebsiella pneumoniae	"ERS4257554","a9b0c552-3c38-11ea-baee-fa163e2f1184"	PDT000886701.1				SAMEA6493091
Klebsiella pneumoniae	"7e7a7d94-4299-11ea-91dd-fa163e9d6485","ERS4271721"	PDT000886709.1				SAMEA6507288
Klebsiella pneumoniae	"7e990444-4299-11ea-91dd-fa163e9d6485","ERS4271723"	PDT000886712.1				SAMEA6507290
Klebsiella pneumoniae	"ERS4257563","aa617dac-3c38-11ea-baee-fa163e2f1184"	PDT000886714.1				SAMEA6493100
Klebsiella pneumoniae	"7ec63554-4299-11ea-91dd-fa163e9d6485","ERS4271729"	PDT000886721.1				SAMEA6507296
Klebsiella pneumoniae	"7ed63724-4299-11ea-91dd-fa163e9d6485","ERS4271731"	PDT000886724.1				SAMEA6507298
Klebsiella pneumoniae	"7ef46488-4299-11ea-91dd-fa163e9d6485","ERS4271736"	PDT000886732.1				SAMEA6507303
Klebsiella pneumoniae	"89a14dba-4299-11ea-91dd-fa163e9d6485","ERS4272040"	PDT000886733.1				SAMEA6507608
Klebsiella pneumoniae	"89d1771a-4299-11ea-91dd-fa163e9d6485","ERS4272046"	PDT000886737.1				SAMEA6507614
Klebsiella pneumoniae	"8a12a488-4299-11ea-91dd-fa163e9d6485","ERS4272055"	PDT000886753.1				SAMEA6507623
Klebsiella pneumoniae	"8a4f49e2-4299-11ea-91dd-fa163e9d6485","ERS4272062"	PDT000886754.1				SAMEA6507630
Klebsiella pneumoniae	"8a823e38-4299-11ea-91dd-fa163e9d6485","ERS4272068"	PDT000886762.1				SAMEA6507636
Klebsiella pneumoniae	"8a8a8eee-4299-11ea-91dd-fa163e9d6485","ERS4272069"	PDT000886766.1				SAMEA6507637
Klebsiella pneumoniae	"7f485fca-4299-11ea-91dd-fa163e9d6485","ERS4271747"	PDT000886768.1				SAMEA6507314
Klebsiella pneumoniae	"7f920724-4299-11ea-91dd-fa163e9d6485","ERS4271757"	PDT000886772.1				SAMEA6507324
Klebsiella pneumoniae	"7d0f74a0-4299-11ea-91dd-fa163e9d6485","ERS4271675"	PDT000886942.1				SAMEA6507242
Klebsiella pneumoniae	"7d173c80-4299-11ea-91dd-fa163e9d6485","ERS4271673"	PDT000886944.1				SAMEA6507240
Klebsiella pneumoniae	"7d337170-4299-11ea-91dd-fa163e9d6485","ERS4271678"	PDT000886945.1				SAMEA6507245
Klebsiella pneumoniae	"7d5f545c-4299-11ea-91dd-fa163e9d6485","ERS4271683"	PDT000886949.1				SAMEA6507250
Klebsiella pneumoniae	"7d665856-4299-11ea-91dd-fa163e9d6485","ERS4271685"	PDT000886951.1				SAMEA6507252
Klebsiella pneumoniae	"7e1d8224-4299-11ea-91dd-fa163e9d6485","ERS4271708"	PDT000886952.1				SAMEA6507275
Klebsiella pneumoniae	"7e24f9be-4299-11ea-91dd-fa163e9d6485","ERS4271709"	PDT000886954.1				SAMEA6507276
Klebsiella pneumoniae	"7e2c2ed2-4299-11ea-91dd-fa163e9d6485","ERS4271710"	PDT000886955.1				SAMEA6507277
Klebsiella pneumoniae	"7e4a5b50-4299-11ea-91dd-fa163e9d6485","ERS4271716"	PDT000886958.1				SAMEA6507283
Klebsiella pneumoniae	"7e5ff050-4299-11ea-91dd-fa163e9d6485","ERS4271717"	PDT000886961.1				SAMEA6507284
Klebsiella pneumoniae	"7d92fe10-4299-11ea-91dd-fa163e9d6485","ERS4271690"	PDT000886963.1				SAMEA6507257
Klebsiella pneumoniae	"7d9b72ca-4299-11ea-91dd-fa163e9d6485","ERS4271692"	PDT000886966.1				SAMEA6507259
Klebsiella pneumoniae	"7dbd6bb4-4299-11ea-91dd-fa163e9d6485","ERS4271696"	PDT000886977.1				SAMEA6507263
Klebsiella pneumoniae	"7dc49d44-4299-11ea-91dd-fa163e9d6485","ERS4271697"	PDT000886982.1				SAMEA6507264
Klebsiella pneumoniae	"7dea8c5c-4299-11ea-91dd-fa163e9d6485","ERS4271702"	PDT000887003.1				SAMEA6507269
Klebsiella pneumoniae	"7df1d6f6-4299-11ea-91dd-fa163e9d6485","ERS4271703"	PDT000887006.1				SAMEA6507270
Klebsiella pneumoniae	"7e07963a-4299-11ea-91dd-fa163e9d6485","ERS4271706"	PDT000887009.1				SAMEA6507273
Klebsiella pneumoniae	"7e43bdcc-4299-11ea-91dd-fa163e9d6485","ERS4271713"	PDT000887013.1				SAMEA6507280
Klebsiella pneumoniae	"7e526610-4299-11ea-91dd-fa163e9d6485","ERS4271715"	PDT000887015.1				SAMEA6507282
Klebsiella pneumoniae	"7ea1bf80-4299-11ea-91dd-fa163e9d6485","ERS4271724"	PDT000887020.1				SAMEA6507291
Klebsiella pneumoniae	"7ecdbc98-4299-11ea-91dd-fa163e9d6485","ERS4271730"	PDT000887032.1				SAMEA6507297
Klebsiella pneumoniae	"7f5097f8-4299-11ea-91dd-fa163e9d6485","ERS4271748"	PDT000887045.1				SAMEA6507315
Klebsiella pneumoniae	"7f745e22-4299-11ea-91dd-fa163e9d6485","ERS4271752"	PDT000887054.1				SAMEA6507319
Klebsiella pneumoniae	"7fad601e-4299-11ea-91dd-fa163e9d6485","ERS4271760"	PDT000887063.1				SAMEA6507327
Klebsiella pneumoniae	"7fc1f9a2-4299-11ea-91dd-fa163e9d6485","ERS4271763"	PDT000887070.1				SAMEA6507330
Klebsiella pneumoniae	"8932a1d0-4299-11ea-91dd-fa163e9d6485","ERS4272027"	PDT000887116.1				SAMEA6507595
Klebsiella pneumoniae	"893a9430-4299-11ea-91dd-fa163e9d6485","ERS4272028"	PDT000887122.1				SAMEA6507596
Klebsiella pneumoniae	"81685d32-4299-11ea-91dd-fa163e9d6485","ERS4271816"	PDT000887125.2				SAMEA6507383
Klebsiella pneumoniae	"817f5aa0-4299-11ea-91dd-fa163e9d6485","ERS4271817"	PDT000887136.2				SAMEA6507384
Klebsiella pneumoniae	"89595a14-4299-11ea-91dd-fa163e9d6485","ERS4272031"	PDT000887137.1				SAMEA6507599
Klebsiella pneumoniae	"896146d4-4299-11ea-91dd-fa163e9d6485","ERS4272033"	PDT000887142.1				SAMEA6507601
Klebsiella pneumoniae	"896888c2-4299-11ea-91dd-fa163e9d6485","ERS4272035"	PDT000887145.1				SAMEA6507603
Klebsiella pneumoniae	"897fbff6-4299-11ea-91dd-fa163e9d6485","ERS4272037"	PDT000887159.1				SAMEA6507605
Klebsiella pneumoniae	"8986bb12-4299-11ea-91dd-fa163e9d6485","ERS4272041"	PDT000887163.1				SAMEA6507609
Klebsiella pneumoniae	"898da9c2-4299-11ea-91dd-fa163e9d6485","ERS4272038"	PDT000887166.1				SAMEA6507606
Klebsiella pneumoniae	"8994da4e-4299-11ea-91dd-fa163e9d6485","ERS4272044"	PDT000887171.1				SAMEA6507612
Klebsiella pneumoniae	"899bb526-4299-11ea-91dd-fa163e9d6485","ERS4272039"	PDT000887174.1				SAMEA6507607
Klebsiella pneumoniae	"89b3472c-4299-11ea-91dd-fa163e9d6485","ERS4272042"	PDT000887177.1				SAMEA6507610
Klebsiella pneumoniae	"89b94d84-4299-11ea-91dd-fa163e9d6485","ERS4272043"	PDT000887180.1				SAMEA6507611
Klebsiella pneumoniae	"89ca76e0-4299-11ea-91dd-fa163e9d6485","ERS4272047"	PDT000887188.1				SAMEA6507615
Klebsiella pneumoniae	"8a02de18-4299-11ea-91dd-fa163e9d6485","ERS4272053"	PDT000887193.1				SAMEA6507621
Klebsiella pneumoniae	"8a0aa440-4299-11ea-91dd-fa163e9d6485","ERS4272054"	PDT000887198.1				SAMEA6507622
Klebsiella pneumoniae	"8a71578a-4299-11ea-91dd-fa163e9d6485","ERS4272066"	PDT000887214.1				SAMEA6507634
Klebsiella pneumoniae	"ERS4389342","c7764188-6907-11ea-9023-fa163e2f1184"	PDT000887381.1				SAMEA6627205
Klebsiella pneumoniae	"ERS4389354","c7f4f910-6907-11ea-9023-fa163e2f1184"	PDT000887389.1				SAMEA6627217
Klebsiella pneumoniae	"ERS4389358","c873c786-6907-11ea-9023-fa163e2f1184"	PDT000887406.1				SAMEA6627221
Klebsiella pneumoniae	"ERS4389359","c87ee13e-6907-11ea-9023-fa163e2f1184"	PDT000887408.1				SAMEA6627222
Klebsiella pneumoniae	"ERS4389048","bb55575e-6907-11ea-9023-fa163e2f1184"	PDT000887443.1				SAMEA6626911
Klebsiella pneumoniae	"ERS4389054","bb8a79e8-6907-11ea-9023-fa163e2f1184"	PDT000887449.1				SAMEA6626917
Klebsiella pneumoniae	"ERS4389062","bbdc3a44-6907-11ea-9023-fa163e2f1184"	PDT000887453.1				SAMEA6626925
Klebsiella pneumoniae	"ERS4389063","bbe83f88-6907-11ea-9023-fa163e2f1184"	PDT000887458.1				SAMEA6626926
Klebsiella pneumoniae	"ERS4389064","bc00f168-6907-11ea-9023-fa163e2f1184"	PDT000887461.1				SAMEA6626927
Klebsiella pneumoniae	"ERS4389066","bc0cea54-6907-11ea-9023-fa163e2f1184"	PDT000887464.1				SAMEA6626929
Klebsiella pneumoniae	"ERS4389000","b8b01278-6907-11ea-9023-fa163e2f1184"	PDT000887654.1				SAMEA6626863
Klebsiella pneumoniae	"ERS4389006","b9378b5e-6907-11ea-9023-fa163e2f1184"	PDT000887675.1				SAMEA6626869
Klebsiella pneumoniae	"ERS4389033","babc0a5e-6907-11ea-9023-fa163e2f1184"	PDT000887730.1				SAMEA6626896
Klebsiella pneumoniae	"ERS4389039","baf08d88-6907-11ea-9023-fa163e2f1184"	PDT000887746.1				SAMEA6626902
Klebsiella pneumoniae	"ERS4389041","bb180818-6907-11ea-9023-fa163e2f1184"	PDT000887751.1				SAMEA6626904
Klebsiella pneumoniae	"ERS4389044","bb241c0c-6907-11ea-9023-fa163e2f1184"	PDT000887754.1				SAMEA6626907
Klebsiella pneumoniae	"ERS4389049","bb5f38aa-6907-11ea-9023-fa163e2f1184"	PDT000887766.1				SAMEA6626912
Klebsiella pneumoniae	"ERS4389050","bb67c5a6-6907-11ea-9023-fa163e2f1184"	PDT000887767.1				SAMEA6626913
Klebsiella pneumoniae	"ERS4389052","bb6fc166-6907-11ea-9023-fa163e2f1184"	PDT000887772.1				SAMEA6626915
Klebsiella pneumoniae	"ERS4389051","bb7a595a-6907-11ea-9023-fa163e2f1184"	PDT000887775.1				SAMEA6626914
Klebsiella pneumoniae	"ERS4389056","bb9b8d28-6907-11ea-9023-fa163e2f1184"	PDT000887781.1				SAMEA6626919
Klebsiella pneumoniae	"ERS4389057","bba3346a-6907-11ea-9023-fa163e2f1184"	PDT000887784.1				SAMEA6626920
Klebsiella pneumoniae	"ERS4389058","bbabf3c0-6907-11ea-9023-fa163e2f1184"	PDT000887787.1				SAMEA6626921
Klebsiella pneumoniae	"ERS4389059","bbb7a062-6907-11ea-9023-fa163e2f1184"	PDT000887788.1				SAMEA6626922
Klebsiella pneumoniae	"ERS4389065","bbf54192-6907-11ea-9023-fa163e2f1184"	PDT000887794.1				SAMEA6626928
Klebsiella pneumoniae	"ERS4389073","bc4d634a-6907-11ea-9023-fa163e2f1184"	PDT000887811.1				SAMEA6626936
Klebsiella pneumoniae	"ERS4389075","bc710aca-6907-11ea-9023-fa163e2f1184"	PDT000887820.1				SAMEA6626938
Klebsiella pneumoniae	"ERS4389333","c71e1fbc-6907-11ea-9023-fa163e2f1184"	PDT000887828.1				SAMEA6627196
Klebsiella pneumoniae	"ERS4389097","bca81498-6907-11ea-9023-fa163e2f1184"	PDT000887835.1				SAMEA6626960
Klebsiella pneumoniae	"ERS4389340","c76491e0-6907-11ea-9023-fa163e2f1184"	PDT000887838.1				SAMEA6627203
Klebsiella pneumoniae	"ERS4389103","bcdd327c-6907-11ea-9023-fa163e2f1184"	PDT000887844.1				SAMEA6626966
Klebsiella pneumoniae	"ERS4389104","bce87e66-6907-11ea-9023-fa163e2f1184"	PDT000887847.1				SAMEA6626967
Klebsiella pneumoniae	"ERS4389353","c7eaf6f4-6907-11ea-9023-fa163e2f1184"	PDT000887854.1				SAMEA6627216
Klebsiella pneumoniae	"ERS4389356","c80fab84-6907-11ea-9023-fa163e2f1184"	PDT000887857.1				SAMEA6627219
Klebsiella pneumoniae	"ERS4389317","c8483882-6907-11ea-9023-fa163e2f1184"	PDT000887866.1				SAMEA6627180
Klebsiella pneumoniae	"ERS4389318","c853483a-6907-11ea-9023-fa163e2f1184"	PDT000887870.1				SAMEA6627181
Klebsiella pneumoniae	"83535552-4299-11ea-91dd-fa163e9d6485","ERS4271851"	PDT000888434.2				SAMEA6507419
Klebsiella pneumoniae	"7d1e32b0-4299-11ea-91dd-fa163e9d6485","ERS4271677"	PDT000888441.1				SAMEA6507244
Klebsiella pneumoniae	"7dff8da0-4299-11ea-91dd-fa163e9d6485","ERS4271705"	PDT000888454.1				SAMEA6507272
Klebsiella pneumoniae	"7dab682e-4299-11ea-91dd-fa163e9d6485","ERS4271695"	PDT000888462.1				SAMEA6507262
Klebsiella pneumoniae	"7e0f74a4-4299-11ea-91dd-fa163e9d6485","ERS4271707"	PDT000888545.1				SAMEA6507274
Klebsiella pneumoniae	"83a8bfce-4299-11ea-91dd-fa163e9d6485","ERS4271862"	PDT000888547.2				SAMEA6507430
Klebsiella pneumoniae	"7e3c1540-4299-11ea-91dd-fa163e9d6485","ERS4271711"	PDT000888552.1				SAMEA6507278
Klebsiella pneumoniae	"7e59072c-4299-11ea-91dd-fa163e9d6485","ERS4271714"	PDT000888557.1				SAMEA6507281
Klebsiella pneumoniae	"7e7440e6-4299-11ea-91dd-fa163e9d6485","ERS4271720"	PDT000888561.1				SAMEA6507287
Klebsiella pneumoniae	"7e90f358-4299-11ea-91dd-fa163e9d6485","ERS4271722"	PDT000888564.1				SAMEA6507289
Klebsiella pneumoniae	"89daac72-4299-11ea-91dd-fa163e9d6485","ERS4272048"	PDT000888581.1				SAMEA6507616
Klebsiella pneumoniae	"8a25ea66-4299-11ea-91dd-fa163e9d6485","ERS4272057"	PDT000888590.1				SAMEA6507625
Klebsiella pneumoniae	"8a32ed1a-4299-11ea-91dd-fa163e9d6485","ERS4272059"	PDT000888593.1				SAMEA6507627
Klebsiella pneumoniae	"8a481276-4299-11ea-91dd-fa163e9d6485","ERS4272061"	PDT000888595.1				SAMEA6507629
Klebsiella pneumoniae	"ERS4389351","c7d8bab6-6907-11ea-9023-fa163e2f1184"	PDT000888618.1				SAMEA6627214
Klebsiella pneumoniae	"7f7d5cd4-4299-11ea-91dd-fa163e9d6485","ERS4271754"	PDT000888936.1				SAMEA6507321
Klebsiella pneumoniae	"7f843e50-4299-11ea-91dd-fa163e9d6485","ERS4271755"	PDT000888938.1				SAMEA6507322
Klebsiella pneumoniae	"7f9b0d38-4299-11ea-91dd-fa163e9d6485","ERS4271758"	PDT000888942.1				SAMEA6507325
Klebsiella pneumoniae	"8a602d16-4299-11ea-91dd-fa163e9d6485","ERS4272064"	PDT000888949.1				SAMEA6507632
Klebsiella pneumoniae	"SRS7259663","hkcpe21"	PDT000891800.1	Hong Kong	central venous catheter	clinical	SAMN15904690	GCA_015476645.1
Klebsiella pneumoniae	"SRS7259648","hkcpe160"	PDT000891802.1	Hong Kong	rectal swab	clinical	SAMN15904829	GCA_015476755.1
Klebsiella pneumoniae	"SRS7259599","hkcpe115"	PDT000891804.1	Hong Kong	rectal swab	clinical	SAMN15904784	GCA_015476795.1
Klebsiella pneumoniae	"2019QW-00007","SRS7734813"	PDT000892797.5	USA		clinical	SAMN16828075	GCA_022042735.4
Klebsiella pneumoniae	"2016HL-00005","SRS7738403"	PDT000893364.3	USA		clinical	SAMN16823183	GCA_022041975.3
Klebsiella pneumoniae	"2013HL-00003","SRS7738381"	PDT000893386.1	USA		clinical	SAMN16823181
Klebsiella pneumoniae	"2018HL-00167","SRS7739047"	PDT000893487.1	USA	urine isolate	clinical	SAMN16823596	GCA_022041055.1
Klebsiella pneumoniae	"2018HL-00082","SRS7740231"	PDT000893504.3	USA	urine isolate	clinical	SAMN16823488	GCA_022040795.3
Klebsiella pneumoniae	"2018HL-00088","SRS7740198"	PDT000893537.3	USA	no source specified	clinical	SAMN16823494	GCA_031041025.2
Klebsiella pneumoniae	"2018HL-00132","SRS7740246"	PDT000893570.3	USA	urine isolate	clinical	SAMN16823561	GCA_022039835.3
Klebsiella pneumoniae	"2019HL-00314","SRS7741176"	PDT000893697.3	USA	tracheal aspirate isolate	clinical	SAMN16842673	GCA_022039315.3
Klebsiella pneumoniae	"2019HL-00307","SRS7741159"	PDT000893714.3	USA	urine clean catch isolate	clinical	SAMN16842666	GCA_022038975.3
Klebsiella pneumoniae	"2019HL-00318","SRS7741152"	PDT000893721.1	USA	blood isolate	clinical	SAMN16842677	GCA_022038955.1
Klebsiella pneumoniae	"18082913b","CP19","Klebsiella pneumoniae CP19","SRS5391134"	PDT000893878.1	Qatar:Doha	rectal swap	clinical	SAMN12730438
Klebsiella pneumoniae	"2018HL-00255","SRS7768473"	PDT000898113.3	USA	urine isolate	clinical	SAMN16895799	GCA_022035895.3
Klebsiella pneumoniae	"2018HL-00526","SRS7801209"	PDT000899030.3	USA	urine isolate	clinical	SAMN16935930	GCA_031040835.2
Klebsiella pneumoniae	"2018HL-00577","SRS7801389"	PDT000899092.3	USA	unknown isolate	clinical	SAMN16939957	GCA_031040855.2
Klebsiella pneumoniae	"2019HL-00657","SRS7801847"	PDT000899167.3	USA	pleural fluid isolate	clinical	SAMN16940077	GCA_031040795.2
Klebsiella pneumoniae	"2020HL-00742","SRS7802459"	PDT000899556.3	USA	blood isolate	clinical	SAMN16940798	GCA_031040595.2
Klebsiella pneumoniae	"2018HL-00809","SRS7822460"	PDT000901815.3	USA	urine isolate	clinical	SAMN16981833	GCA_022033635.3
Klebsiella pneumoniae	"K.pneumoniae163","Male patient","SRS7027798"	PDT000906245.1	India: Cochin	Out patient at EMC		SAMN15569109
Klebsiella pneumoniae	"KPN357","SRS7662783"	PDT000906306.1	Australia: Melbourne	blood	clinical	SAMN16685831	GCA_022032595.1
Klebsiella pneumoniae	"CCBH29113"	PDT000914433.1	Brazil	blood	clinical	SAMN16776150	GCA_016054805.1
Klebsiella pneumoniae	"7f8b5ce4-4299-11ea-91dd-fa163e9d6485","ERS4271756"	PDT000919030.1				SAMEA6507323
Klebsiella pneumoniae	"79930ee6-f4dc-11e9-939c-fa163e9d6485","ERS3908223","STL23_2"	PDT000919244.1				SAMEA6107546	GCA_022031635.1
Klebsiella pneumoniae	"7e65bb02-4299-11ea-91dd-fa163e9d6485","ERS4271718"	PDT000920111.1				SAMEA6507285
Klebsiella pneumoniae	"ERS3644236","cc5eecd6-b84f-11e9-8ef8-68b599768938"	PDT000920117.1				SAMEA5855716
Klebsiella pneumoniae	"8a4020b6-4299-11ea-91dd-fa163e9d6485","ERS4272060"	PDT000920825.1				SAMEA6507628
Klebsiella pneumoniae	"BA20567","ERS3039937"	PDT000921780.1	India	blood	clinical	SAMEA5232510	GCA_022028735.1
Klebsiella pneumoniae	"7f5f4f5a-4299-11ea-91dd-fa163e9d6485","ERS4271751"	PDT000922355.1				SAMEA6507318
Klebsiella pneumoniae	"AR_0842","SRS7923785"	PDT000923085.1			clinical	SAMN11953892
Klebsiella pneumoniae	"AR_0557","SRS7923870"	PDT000923152.1			clinical	SAMN11953989
Klebsiella pneumoniae	"AR_0555","SRS7923859"	PDT000923162.2			clinical	SAMN11953987
Klebsiella pneumoniae	"AR_0507","SRS7923909"	PDT000923178.1			clinical	SAMN11953950
Klebsiella pneumoniae	"2015CRE_73","SRS7731494"	PDT000924950.1	Singapore	Acute Care Hospital	clinical	SAMN16824577
Klebsiella pneumoniae	"AR-1063","SRS7953284"	PDT000926452.1			clinical	SAMN16887377
Klebsiella pneumoniae	"Bacteria 3","S4","SRS7670905"	PDT000928510.1		urine	clinical	SAMN16684227	GCA_016481535.1
Klebsiella pneumoniae	"Bacteria 1","S2","SRS7670903"	PDT000928511.1		blood	clinical	SAMN16684225	GCA_016481695.1
Klebsiella pneumoniae	"ERS4890684","PBIO1962"	PDT000929574.1	Germany	urine		SAMEA7130185	GCA_022025895.1
Klebsiella pneumoniae	"ERS4890720","PBIO1998"	PDT000929597.1	Germany	urine		SAMEA7130221	GCA_022025495.1
Klebsiella pneumoniae	"2020QW-00043","SRS8026154"	PDT000932234.3	USA	urine	clinical	SAMN17309418	GCA_022024735.2
Klebsiella pneumoniae	"BSI050"	PDT000932858.1		blood		SAMN12109351	GCA_016616465.1
Klebsiella pneumoniae	"BSI049"	PDT000932859.1		blood		SAMN12109350	GCA_016616485.1
Klebsiella pneumoniae	"Kp5","k5"	PDT000937806.1	Egypt	sputum	clinical	SAMN17207961	GCA_016651815.1
Klebsiella pneumoniae	"16ZR-9"	PDT000941637.1	China	sputum	clinical	SAMN10353808	GCA_016750275.1
Klebsiella pneumoniae	"16ZR-177"	PDT000941691.1	China	sputum	clinical	SAMN10353754	GCA_016751375.1
Klebsiella pneumoniae	"16WZ-150"	PDT000941745.1	China	sputum	clinical	SAMN10353698	GCA_016752485.1
Klebsiella pneumoniae	"16HN-131"	PDT000941817.1	China	urine	clinical	SAMN10353626	GCA_016753935.1
Klebsiella pneumoniae	"14WZ-43"	PDT000941855.1	China	sputum	clinical	SAMN10353583	GCA_016754735.1
Klebsiella pneumoniae	"14HN-268"	PDT000941883.1	China	blood	clinical	SAMN10353552	GCA_016755315.1
Klebsiella pneumoniae	"HD6703"	PDT000942458.1	China: Yancheng	sputum	clinical	SAMN14883939	GCA_016757945.1
Klebsiella pneumoniae	"HD6665"	PDT000942459.1	China: Yancheng	urine	clinical	SAMN14883937	GCA_016757995.1
Klebsiella pneumoniae	"HD6655"	PDT000942460.1	China: Yancheng	sputum	clinical	SAMN14883934	GCA_016758015.1
Klebsiella pneumoniae	"BC-BB698-I","ERS5229860","Klebsiella pneumoniae"	PDT000944163.1	Bangladesh		clinical	SAMEA7472165
Klebsiella pneumoniae	"BC-BB742-I","ERS5229864","Klebsiella pneumoniae"	PDT000944164.1	Bangladesh		clinical	SAMEA7472169
Klebsiella pneumoniae	"BC-BB809-I","ERS5229876","Klebsiella pneumoniae"	PDT000944167.1	Bangladesh		clinical	SAMEA7472181
Klebsiella pneumoniae	"BC-BB897-I","ERS5229886","Klebsiella pneumoniae"	PDT000944168.1	Bangladesh		clinical	SAMEA7472191
Klebsiella pneumoniae	"GCKp37"	PDT000945125.2	Bangladesh	Pus	clinical	SAMN15898427	GCA_016761935.1
Klebsiella pneumoniae	"GCKp24"	PDT000945138.2	Bangladesh	urine	clinical	SAMN15898415	GCA_016762195.1
Klebsiella pneumoniae	"GCKp22"	PDT000945140.2	Bangladesh	urine	clinical	SAMN15898413	GCA_016762225.1
Klebsiella pneumoniae	"ERS5505884","RIVM_C000061"	PDT000946895.1	Netherlands			SAMEA7758553
Klebsiella pneumoniae	"ERS5505894","RIVM_C017066"	PDT000946905.1	Netherlands			SAMEA7758563
Klebsiella pneumoniae	"ERS5505898","RIVM_C017900"	PDT000946909.1	Netherlands			SAMEA7758567
Klebsiella pneumoniae	"ERS5505909","RIVM_C018199"	PDT000946920.1	Netherlands			SAMEA7758578
Klebsiella pneumoniae	"ERS5505920","RIVM_C018383"	PDT000946931.1	Netherlands			SAMEA7758589
Klebsiella pneumoniae	"ERS5505922","RIVM_C018427"	PDT000946933.1	Netherlands			SAMEA7758591
Klebsiella pneumoniae	"ERS5505965","RIVM_C019525"	PDT000946975.1	Netherlands			SAMEA7758634
Klebsiella pneumoniae	"ERS5505980","RIVM_C019590"	PDT000946990.1	Netherlands			SAMEA7758649
Klebsiella pneumoniae	"ERS5505991","RIVM_C019628"	PDT000947001.1	Netherlands			SAMEA7758660
Klebsiella pneumoniae	"ERS5506001","RIVM_C019668"	PDT000947011.1	Netherlands			SAMEA7758670
Klebsiella pneumoniae	"ERS5463838","RIVM_C018809"	PDT000947049.1	Netherlands			SAMEA7707334
Klebsiella pneumoniae	"0808-167-KP"	PDT000947739.1	Japan: Tokyo		clinical	SAMD00085834
Klebsiella pneumoniae	"NU-CRE233","SRS8970359"	PDT000948040.1	USA: Chicago, IL	urine	clinical	SAMN17600243	GCA_016795925.1
Klebsiella pneumoniae	"NU-CRE235","SRS8970362"	PDT000948042.1	USA: Chicago, IL	urine	clinical	SAMN17600245	GCA_016795965.1
Klebsiella pneumoniae	"NU-CRE232","SRS8970358"	PDT000948044.1	USA: Chicago, IL	bronchoalveolar lavage	clinical	SAMN17600242	GCA_016796005.1
Klebsiella pneumoniae	"01MB190040529-2","CP86","SRS7586443"	PDT000948671.1	Qatar:Doha	Rectal swab	clinical	SAMN16361984	GCA_022016915.1
Klebsiella pneumoniae	"B960","Complete genome of MDR Klebsiella pneumoniae B960"	PDT000972425.1	India: Vellore	blood	clinical	SAMN17911762	GCA_016925215.1
Klebsiella pneumoniae	"B1347","Complete genome of MDR Klebsiella pneumoniae B1347"	PDT000972426.1	India: Vellore	blood	clinical	SAMN17911845	GCA_016925235.1
Klebsiella pneumoniae	"B3824","Complete genome of MDR Klebsiella pneumoniae B3824"	PDT000972428.1	India: Vellore	blood	clinical	SAMN17911903	GCA_016925275.1
Klebsiella pneumoniae	"B3923","Complete genome sequencing of Klebsiella pneumoniae B3923"	PDT000972429.1	India: Vellore	blood	clinical	SAMN17912169	GCA_016925295.1
Klebsiella pneumoniae	"B12097","Complete genome of MDR Klebsiella pneumoniae B12097"	PDT000972432.1	India: Vellore	blood	clinical	SAMN17915080	GCA_016925355.1
Klebsiella pneumoniae	"B18064","Complete genome of MDR Klebsiella pneumoniae B18064"	PDT000972433.1	India: Vellore	blood	clinical	SAMN17915099	GCA_016925375.1
Klebsiella pneumoniae	"B28484","Complete genome of MDR Klebsiella pneumoniae B28484"	PDT000972435.1	India: Vellore	blood	clinical	SAMN17915109	GCA_016925415.1
Klebsiella pneumoniae	"C29"	PDT000982251.1	China: Central China Fuwai Hospital of Zhengzhou University	Sputum from patient	clinical	SAMN18087512	GCA_017291585.1
Klebsiella pneumoniae	"KP43"	PDT000986843.1	Thailand:Bangkok		clinical	SAMD00111748	GCA_022009195.1
Klebsiella pneumoniae	"KP101"	PDT000986850.1	Thailand:Bangkok		clinical	SAMD00111755	GCA_022009015.1
Klebsiella pneumoniae	"KP102"	PDT000986851.1	Thailand:Bangkok		clinical	SAMD00111756	GCA_022008935.1
Klebsiella pneumoniae	"KP103"	PDT000986852.1	Thailand:Bangkok		clinical	SAMD00111757	GCA_022008975.1
Klebsiella pneumoniae	"KP104"	PDT000986853.1	Thailand:Bangkok		clinical	SAMD00111758	GCA_022008955.1
Klebsiella pneumoniae	"KP105"	PDT000986854.1	Thailand:Bangkok		clinical	SAMD00111759	GCA_022008915.1
Klebsiella pneumoniae	"KP107"	PDT000986856.1	Thailand:Bangkok		clinical	SAMD00111761	GCA_022008875.1
Klebsiella pneumoniae	"KP108"	PDT000986857.1	Thailand:Bangkok		clinical	SAMD00111762	GCA_022008855.1
Klebsiella pneumoniae	"KP109"	PDT000986858.1	Thailand:Bangkok		clinical	SAMD00111763	GCA_022008835.1
Klebsiella pneumoniae	"KP110"	PDT000986859.1	Thailand:Bangkok		clinical	SAMD00111764	GCA_022008815.1
Klebsiella pneumoniae	"KP111"	PDT000986860.1	Thailand:Bangkok		clinical	SAMD00111765	GCA_022008535.1
Klebsiella pneumoniae	"KP112"	PDT000986861.1	Thailand:Bangkok		clinical	SAMD00111766	GCA_022008555.1
Klebsiella pneumoniae	"KP122"	PDT000986863.1	Thailand:Bangkok		clinical	SAMD00111768	GCA_022008575.1
Klebsiella pneumoniae	"KP123"	PDT000986864.1	Thailand:Bangkok		clinical	SAMD00111769	GCA_022008595.1
Klebsiella pneumoniae	"KP124"	PDT000986865.1	Thailand:Bangkok		clinical	SAMD00111770	GCA_022008615.1
Klebsiella pneumoniae	"KP125"	PDT000986866.1	Thailand:Bangkok		clinical	SAMD00111771	GCA_022008515.1
Klebsiella pneumoniae	"KP127"	PDT000986868.1	Thailand:Bangkok		clinical	SAMD00111773	GCA_022008445.1
Klebsiella pneumoniae	"KP129"	PDT000986870.1	Thailand:Bangkok		clinical	SAMD00111775	GCA_022008485.1
Klebsiella pneumoniae	"KP130"	PDT000986871.1	Thailand:Bangkok		clinical	SAMD00111776	GCA_022008335.1
Klebsiella pneumoniae	"KP145"	PDT000986875.1	Thailand:Bangkok		clinical	SAMD00111780	GCA_022008285.1
Klebsiella pneumoniae	"KP146"	PDT000986876.1	Thailand:Bangkok		clinical	SAMD00111781	GCA_022008255.1
Klebsiella pneumoniae	"KP147"	PDT000986877.1	Thailand:Bangkok		clinical	SAMD00111782	GCA_022008145.1
Klebsiella pneumoniae	"KP148"	PDT000986878.1	Thailand:Bangkok		clinical	SAMD00111783	GCA_022008235.1
Klebsiella pneumoniae	"KP150"	PDT000986880.1	Thailand:Bangkok		clinical	SAMD00111785	GCA_022008025.1
Klebsiella pneumoniae	"KP151"	PDT000986881.1	Thailand:Bangkok		clinical	SAMD00111786	GCA_022008055.1
Klebsiella pneumoniae	"KP152"	PDT000986882.1	Thailand:Bangkok		clinical	SAMD00111787	GCA_022007975.1
Klebsiella pneumoniae	"KP153"	PDT000986883.1	Thailand:Bangkok		clinical	SAMD00111788	GCA_022007995.1
Klebsiella pneumoniae	"KP155"	PDT000986885.1	Thailand:Bangkok		clinical	SAMD00111790	GCA_022007855.1
Klebsiella pneumoniae	"KP156"	PDT000986886.1	Thailand:Bangkok		clinical	SAMD00111791	GCA_022007765.1
Klebsiella pneumoniae	"KP160"	PDT000986887.1	Thailand:Bangkok		clinical	SAMD00111792	GCA_022007745.1
Klebsiella pneumoniae	"KP161"	PDT000986888.1	Thailand:Bangkok		clinical	SAMD00111793
Klebsiella pneumoniae	"KP162"	PDT000986889.1	Thailand:Bangkok		clinical	SAMD00111794	GCA_022007695.1
Klebsiella pneumoniae	"KP164"	PDT000986890.1	Thailand:Bangkok		clinical	SAMD00111795	GCA_022007675.1
Klebsiella pneumoniae	"KP188"	PDT000986893.1	Thailand:Bangkok		clinical	SAMD00111798	GCA_022007515.1
Klebsiella pneumoniae	"KP189"	PDT000986894.1	Thailand:Bangkok		clinical	SAMD00111799	GCA_022007495.1
Klebsiella pneumoniae	"KP190"	PDT000986895.1	Thailand:Bangkok		clinical	SAMD00111800	GCA_022007435.1
Klebsiella pneumoniae	"KP191"	PDT000986896.1	Thailand:Bangkok		clinical	SAMD00111801	GCA_022007375.1
Klebsiella pneumoniae	"KP193"	PDT000986898.1	Thailand:Bangkok		clinical	SAMD00111803	GCA_022007315.1
Klebsiella pneumoniae	"KP195"	PDT000986900.1	Thailand:Bangkok		clinical	SAMD00111805	GCA_022007235.1
Klebsiella pneumoniae	"KP204"	PDT000986902.1	Thailand:Bangkok		clinical	SAMD00111807	GCA_022007175.1
Klebsiella pneumoniae	"KP208"	PDT000986903.1	Thailand:Bangkok		clinical	SAMD00111808	GCA_022007095.1
Klebsiella pneumoniae	"KP209"	PDT000986904.1	Thailand:Bangkok		clinical	SAMD00111809	GCA_022006995.1
Klebsiella pneumoniae	"KP210"	PDT000986905.1	Thailand:Bangkok		clinical	SAMD00111810	GCA_022007015.1
Klebsiella pneumoniae	"KP217"	PDT000986908.1	Thailand:Bangkok		clinical	SAMD00111813	GCA_022006855.1
Klebsiella pneumoniae	"KP222"	PDT000986909.1	Thailand:Bangkok		clinical	SAMD00111814	GCA_022006815.1
Klebsiella pneumoniae	"KP223"	PDT000986910.1	Thailand:Bangkok		clinical	SAMD00111815	GCA_022006715.1
Klebsiella pneumoniae	"KP224"	PDT000986911.1	Thailand:Bangkok		clinical	SAMD00111816	GCA_022006785.1
Klebsiella pneumoniae	"KP225"	PDT000986912.1	Thailand:Bangkok		clinical	SAMD00111817	GCA_022006695.1
Klebsiella pneumoniae	"KP226"	PDT000986913.1	Thailand:Bangkok		clinical	SAMD00111818	GCA_022006655.1
Klebsiella pneumoniae	"KP228"	PDT000986915.1	Thailand:Bangkok		clinical	SAMD00111820	GCA_022006495.1
Klebsiella pneumoniae	"KP229"	PDT000986916.1	Thailand:Bangkok		clinical	SAMD00111821	GCA_022006565.1
Klebsiella pneumoniae	"KP230"	PDT000986917.1	Thailand:Bangkok		clinical	SAMD00111822	GCA_022006445.1
Klebsiella pneumoniae	"KP231"	PDT000986918.1	Thailand:Bangkok		clinical	SAMD00111823	GCA_022006425.1
Klebsiella pneumoniae	"KP232"	PDT000986919.1	Thailand:Bangkok		clinical	SAMD00111824	GCA_022006375.1
Klebsiella pneumoniae	"KP233"	PDT000986920.1	Thailand:Bangkok		clinical	SAMD00111825	GCA_022006275.1
Klebsiella pneumoniae	"KP236"	PDT000986921.1	Thailand:Bangkok		clinical	SAMD00111826	GCA_022006335.1
Klebsiella pneumoniae	"KP237"	PDT000986922.1	Thailand:Bangkok		clinical	SAMD00111827	GCA_022006305.1
Klebsiella pneumoniae	"KP238"	PDT000986923.1	Thailand:Bangkok		clinical	SAMD00111828	GCA_022006215.1
Klebsiella pneumoniae	"KP239"	PDT000986924.1	Thailand:Bangkok		clinical	SAMD00111829	GCA_022006155.1
Klebsiella pneumoniae	"KP240"	PDT000986925.1	Thailand:Bangkok		clinical	SAMD00111830	GCA_022006045.1
Klebsiella pneumoniae	"KP241"	PDT000986926.1	Thailand:Bangkok		clinical	SAMD00111831	GCA_022006075.1
Klebsiella pneumoniae	"KP255"	PDT000986927.1	Thailand:Bangkok		clinical	SAMD00111832	GCA_022006115.1
Klebsiella pneumoniae	"C073"	PDT000986990.1	Thailand:Sakon Nakhon		clinical	SAMD00108823	GCA_022001685.1
Klebsiella pneumoniae	"C126"	PDT000987034.1	Thailand:Sakon Nakhon		clinical	SAMD00108870	GCA_022000635.1
Klebsiella pneumoniae	"C138"	PDT000987044.1	Thailand:Surin		clinical	SAMD00108881	GCA_021999215.1
Klebsiella pneumoniae	"C143"	PDT000987049.1	Thailand:Surin		clinical	SAMD00108886	GCA_021996615.1
Klebsiella pneumoniae	"KP-4113"	PDT000991754.1	Germany		clinical	SAMN18311230	GCA_017584265.1
Klebsiella pneumoniae	"KP4814","Klebsiella pneumoniae KP4814"	PDT000995792.1	Germany	skin	clinical	SAMN15455439	GCA_017640385.1
Klebsiella pneumoniae	"B4650","Complete genome sequencing of K. pneumoniae B4650"	PDT001000582.1	India: Vellore	blood	clinical	SAMN18478563	GCA_017742915.1
Klebsiella pneumoniae	"B32278","Complete genome sequencing of K. pneumoniae B32278"	PDT001000583.1	India: Vellore	blood	clinical	SAMN18478623	GCA_017742935.1
Klebsiella pneumoniae	"B13243","Complete genome sequencing of K. pneumoniae B13243"	PDT001000584.1	India: Vellore	blood	clinical	SAMN18478480	GCA_017742955.1
Klebsiella pneumoniae	"C233"	PDT001003046.1	Thailand:Surat Thani		clinical	SAMD00137816	GCA_021988135.1
Klebsiella pneumoniae	"C268"	PDT001003047.1	Thailand:Surat Thani		clinical	SAMD00137850	GCA_021988095.1
Klebsiella pneumoniae	"C411"	PDT001003059.1	Thailand:Surin		clinical	SAMD00137980	GCA_021987915.1
Klebsiella pneumoniae	"C537"	PDT001003067.1	Thailand:Surin		clinical	SAMD00138045	GCA_021987815.1
Klebsiella pneumoniae	"C688"	PDT001003073.1	Thailand:Surin		clinical	SAMD00138134	GCA_021987725.1
Klebsiella pneumoniae	"C782"	PDT001003078.1	Thailand:Surin		clinical	SAMD00138178	GCA_021987675.1
Klebsiella pneumoniae	"C787R"	PDT001003079.1	Thailand:Surin		clinical	SAMD00138186	GCA_021987595.1
Klebsiella pneumoniae	"C796"	PDT001003080.1	Thailand:Bueng Kan		clinical	SAMD00138195	GCA_021987615.1
Klebsiella pneumoniae	"C829"	PDT001003081.1	Thailand:Surin		clinical	SAMD00138216	GCA_021987655.1
Klebsiella pneumoniae	"C831"	PDT001003082.1	Thailand:Surin		clinical	SAMD00138218	GCA_021987635.1
Klebsiella pneumoniae	"C252"	PDT001003090.1	Thailand:Surat Thani		clinical	SAMD00137835	GCA_021987335.1
Klebsiella pneumoniae	"C306"	PDT001003092.1	Thailand:Surin		clinical	SAMD00137879	GCA_021987315.1
Klebsiella pneumoniae	"C335"	PDT001003096.1	Thailand:Sakon Nakhon		clinical	SAMD00137907	GCA_021987235.1
Klebsiella pneumoniae	"C541"	PDT001003103.1	Thailand:Surin		clinical	SAMD00138049	GCA_021987175.1
Klebsiella pneumoniae	"C634"	PDT001003105.1	Thailand:Bueng Kan		clinical	SAMD00138112	GCA_021987155.1
Klebsiella pneumoniae	"C222"	PDT001003121.1	Thailand:Surat Thani		clinical	SAMD00137806	GCA_021986945.1
Klebsiella pneumoniae	"C227"	PDT001003122.1	Thailand:Surat Thani		clinical	SAMD00137810	GCA_021986935.1
Klebsiella pneumoniae	"C230"	PDT001003123.1	Thailand:Surat Thani		clinical	SAMD00137813	GCA_021986915.1
Klebsiella pneumoniae	"C240"	PDT001003125.1	Thailand:Surat Thani		clinical	SAMD00137824	GCA_021986895.1
Klebsiella pneumoniae	"C253"	PDT001003126.1	Thailand:Surat Thani		clinical	SAMD00137836	GCA_021986875.1
Klebsiella pneumoniae	"C265"	PDT001003127.1	Thailand:Surat Thani		clinical	SAMD00137847	GCA_021986855.1
Klebsiella pneumoniae	"C284"	PDT001003130.1	Thailand:Udon Thani		clinical	SAMD00137857	GCA_021986815.1
Klebsiella pneumoniae	"C343"	PDT001003137.1	Thailand:Surin		clinical	SAMD00137913	GCA_021986775.1
Klebsiella pneumoniae	"C492"	PDT001003163.1	Thailand:Surin		clinical	SAMD00138036	GCA_021986325.1
Klebsiella pneumoniae	"C520"	PDT001003164.1	Thailand:Surin		clinical	SAMD00138039	GCA_021986255.1
Klebsiella pneumoniae	"C539"	PDT001003165.1	Thailand:Surin		clinical	SAMD00138047	GCA_021986275.1
Klebsiella pneumoniae	"C543"	PDT001003166.1	Thailand:Surin		clinical	SAMD00138051	GCA_021986235.1
Klebsiella pneumoniae	"C568"	PDT001003170.1	Thailand:Surin		clinical	SAMD00138071	GCA_021986195.1
Klebsiella pneumoniae	"C631"	PDT001003175.1	Thailand:Bueng Kan		clinical	SAMD00138109	GCA_021986095.1
Klebsiella pneumoniae	"C694"	PDT001003180.1	Thailand:Surin		clinical	SAMD00138140	GCA_021986035.1
Klebsiella pneumoniae	"C696"	PDT001003181.1	Thailand:Surin		clinical	SAMD00138142	GCA_021985995.1
Klebsiella pneumoniae	"C780"	PDT001003187.1	Thailand:Surin		clinical	SAMD00138176	GCA_021985895.1
Klebsiella pneumoniae	"C792"	PDT001003191.1	Thailand:Surin		clinical	SAMD00138191	GCA_021985795.1
Klebsiella pneumoniae	"C795"	PDT001003192.1	Thailand:Bueng Kan		clinical	SAMD00138194	GCA_021985855.1
Klebsiella pneumoniae	"C833"	PDT001003199.1	Thailand:Surin		clinical	SAMD00138220	GCA_021985735.1
Klebsiella pneumoniae	"C210"	PDT001003223.1	Thailand:Surat Thani		clinical	SAMD00137800	GCA_021985335.1
Klebsiella pneumoniae	"C225"	PDT001003225.1	Thailand:Surat Thani		clinical	SAMD00137809	GCA_021985315.1
Klebsiella pneumoniae	"C228"	PDT001003226.1	Thailand:Surat Thani		clinical	SAMD00137811	GCA_021985295.1
Klebsiella pneumoniae	"C234"	PDT001003227.1	Thailand:Surat Thani		clinical	SAMD00137817	GCA_021985275.1
Klebsiella pneumoniae	"C239"	PDT001003230.1	Thailand:Surat Thani		clinical	SAMD00137823	GCA_021985255.1
Klebsiella pneumoniae	"C241"	PDT001003231.1	Thailand:Surat Thani		clinical	SAMD00137825	GCA_021985235.1
Klebsiella pneumoniae	"C242"	PDT001003232.1	Thailand:Surat Thani		clinical	SAMD00137826	GCA_021985215.1
Klebsiella pneumoniae	"C245"	PDT001003233.1	Thailand:Surat Thani		clinical	SAMD00137829	GCA_021985195.1
Klebsiella pneumoniae	"C249"	PDT001003234.1	Thailand:Surat Thani		clinical	SAMD00137832	GCA_021985155.1
Klebsiella pneumoniae	"C256"	PDT001003235.1	Thailand:Surat Thani		clinical	SAMD00137839	GCA_021985175.1
Klebsiella pneumoniae	"C259"	PDT001003237.1	Thailand:Surat Thani		clinical	SAMD00137842	GCA_021985115.1
Klebsiella pneumoniae	"C413"	PDT001003280.1	Thailand:Surin		clinical	SAMD00137982	GCA_021984655.1
Klebsiella pneumoniae	"C415"	PDT001003281.1	Thailand:Surin		clinical	SAMD00137984	GCA_021984635.1
Klebsiella pneumoniae	"C535"	PDT001003296.1	Thailand:Surin		clinical	SAMD00138043	GCA_021984555.1
Klebsiella pneumoniae	"C544"	PDT001003298.1	Thailand:Surin		clinical	SAMD00138052	GCA_021984495.1
Klebsiella pneumoniae	"C559"	PDT001003306.1	Thailand:Surin		clinical	SAMD00138067	GCA_021984455.1
Klebsiella pneumoniae	"C567"	PDT001003309.1	Thailand:Surin		clinical	SAMD00138070	GCA_021984415.1
Klebsiella pneumoniae	"C626"	PDT001003324.1	Thailand:Bueng Kan		clinical	SAMD00138104	GCA_021984115.1
Klebsiella pneumoniae	"C628"	PDT001003325.1	Thailand:Bueng Kan		clinical	SAMD00138106	GCA_021984155.1
Klebsiella pneumoniae	"C633"	PDT001003326.1	Thailand:Bueng Kan		clinical	SAMD00138111	GCA_021984135.1
Klebsiella pneumoniae	"C635"	PDT001003327.1	Thailand:Bueng Kan		clinical	SAMD00138113	GCA_021984075.1
Klebsiella pneumoniae	"C693"	PDT001003331.1	Thailand:Surin		clinical	SAMD00138139	GCA_021984095.1
Klebsiella pneumoniae	"C698"	PDT001003332.1	Thailand:Surin		clinical	SAMD00138144	GCA_021984055.1
Klebsiella pneumoniae	"C702"	PDT001003334.1	Thailand:Surin		clinical	SAMD00138148	GCA_021983995.1
Klebsiella pneumoniae	"C710"	PDT001003338.1	Thailand:Udon Thani		clinical	SAMD00138156	GCA_021983975.1
Klebsiella pneumoniae	"C785R"	PDT001003346.1	Thailand:Surin		clinical	SAMD00138183	GCA_021983935.1
Klebsiella pneumoniae	"C790"	PDT001003347.1	Thailand:Surin		clinical	SAMD00138189	GCA_021983915.1
Klebsiella pneumoniae	"KP263"	PDT001003355.1	Thailand:Bangkok		clinical	SAMD00138541	GCA_021983755.1
Klebsiella pneumoniae	"KP276"	PDT001003358.1	Thailand:Bangkok		clinical	SAMD00138545	GCA_021983695.1
Klebsiella pneumoniae	"KP278"	PDT001003359.1	Thailand:Bangkok		clinical	SAMD00138546	GCA_021983675.1
Klebsiella pneumoniae	"KP280"	PDT001003360.1	Thailand:Bangkok		clinical	SAMD00138547	GCA_021983655.1
Klebsiella pneumoniae	"KP295"	PDT001003361.1	Thailand:Bangkok		clinical	SAMD00138549	GCA_021983715.1
Klebsiella pneumoniae	"KP306"	PDT001003362.1	Thailand:Bangkok		clinical	SAMD00138552	GCA_021983615.1
Klebsiella pneumoniae	"KP307"	PDT001003363.1	Thailand:Bangkok		clinical	SAMD00138553	GCA_021983635.1
Klebsiella pneumoniae	"KP311"	PDT001003364.1	Thailand:Bangkok		clinical	SAMD00138554	GCA_021983595.1
Klebsiella pneumoniae	"KP312"	PDT001003365.1	Thailand:Bangkok		clinical	SAMD00138555	GCA_021983575.1
Klebsiella pneumoniae	"KP314"	PDT001003366.1	Thailand:Bangkok		clinical	SAMD00138556	GCA_021983555.1
Klebsiella pneumoniae	"KP315"	PDT001003367.1	Thailand:Bangkok		clinical	SAMD00138557	GCA_021983535.1
Klebsiella pneumoniae	"KP319"	PDT001003368.1	Thailand:Bangkok		clinical	SAMD00138559	GCA_021983515.1
Klebsiella pneumoniae	"KP327"	PDT001003370.1	Thailand:Bangkok		clinical	SAMD00138561	GCA_021983435.1
Klebsiella pneumoniae	"KP333"	PDT001003371.1	Thailand:Bangkok		clinical	SAMD00138563	GCA_021983475.1
Klebsiella pneumoniae	"KP335"	PDT001003372.1	Thailand:Bangkok		clinical	SAMD00138564	GCA_021983495.1
Klebsiella pneumoniae	"KP342"	PDT001003373.1	Thailand:Bangkok		clinical	SAMD00138565	GCA_021983415.1
Klebsiella pneumoniae	"KP343"	PDT001003374.1	Thailand:Bangkok		clinical	SAMD00138566	GCA_021983375.1
Klebsiella pneumoniae	"KP346"	PDT001003376.1	Thailand:Bangkok		clinical	SAMD00138568	GCA_021983335.1
Klebsiella pneumoniae	"KP348"	PDT001003377.1	Thailand:Bangkok		clinical	SAMD00138569	GCA_021983355.1
Klebsiella pneumoniae	"KP353"	PDT001003378.1	Thailand:Bangkok		clinical	SAMD00138570	GCA_021983315.1
Klebsiella pneumoniae	"KP354"	PDT001003379.1	Thailand:Bangkok		clinical	SAMD00138571	GCA_021983295.1
Klebsiella pneumoniae	"KP361"	PDT001003380.1	Thailand:Bangkok		clinical	SAMD00138572
Klebsiella pneumoniae	"KP367"	PDT001003384.1	Thailand:Bangkok		clinical	SAMD00138577	GCA_021983235.1
Klebsiella pneumoniae	"KP369"	PDT001003385.1	Thailand:Bangkok		clinical	SAMD00138578	GCA_021983215.1
Klebsiella pneumoniae	"KP370"	PDT001003386.1	Thailand:Bangkok		clinical	SAMD00138579	GCA_021983175.1
Klebsiella pneumoniae	"KP371"	PDT001003387.1	Thailand:Bangkok		clinical	SAMD00138580	GCA_021983135.1
Klebsiella pneumoniae	"KP376"	PDT001003388.1	Thailand:Bangkok		clinical	SAMD00138581	GCA_021983155.1
Klebsiella pneumoniae	"KP379"	PDT001003390.1	Thailand:Bangkok		clinical	SAMD00138583	GCA_021983095.1
Klebsiella pneumoniae	"KP384"	PDT001003391.1	Thailand:Bangkok		clinical	SAMD00138584	GCA_021983115.1
Klebsiella pneumoniae	"KP390"	PDT001003392.1	Thailand:Bangkok		clinical	SAMD00138585	GCA_021983035.1
Klebsiella pneumoniae	"Kp1_SL","UTI_PT1"	PDT001004753.1	Sri Lanka	urine	clinical	SAMN18515053	GCA_017898165.1
Klebsiella pneumoniae	"C236"	PDT001007724.1	Thailand:Surat Thani		clinical	SAMD00137819	GCA_021982865.1
Klebsiella pneumoniae	"C246"	PDT001007725.1	Thailand:Surat Thani		clinical	SAMD00137830	GCA_021982895.1
Klebsiella pneumoniae	"C264"	PDT001007726.1	Thailand:Surat Thani		clinical	SAMD00137846	GCA_021982815.1
Klebsiella pneumoniae	"C690"	PDT001007735.1	Thailand:Surin		clinical	SAMD00138136	GCA_021982695.1
Klebsiella pneumoniae	"C697"	PDT001007736.1	Thailand:Surin		clinical	SAMD00138143	GCA_021982595.1
Klebsiella pneumoniae	"C814"	PDT001007738.1	Thailand:Surin		clinical	SAMD00138212	GCA_021982675.1
Klebsiella pneumoniae	"C542"	PDT001008030.1	Thailand:Surin		clinical	SAMD00138050	GCA_021982535.1
Klebsiella pneumoniae	"C251"	PDT001008039.1	Thailand:Surat Thani		clinical	SAMD00137834	GCA_021982375.1
Klebsiella pneumoniae	"C267"	PDT001008042.1	Thailand:Surat Thani		clinical	SAMD00137849	GCA_021982355.1
Klebsiella pneumoniae	"C528"	PDT001008065.1	Thailand:Surin		clinical	SAMD00138042	GCA_021982135.1
Klebsiella pneumoniae	"C629"	PDT001008067.1	Thailand:Bueng Kan		clinical	SAMD00138107	GCA_021982055.1
Klebsiella pneumoniae	"C229"	PDT001008080.1	Thailand:Surat Thani		clinical	SAMD00137812	GCA_021981875.1
Klebsiella pneumoniae	"C238R"	PDT001008081.1	Thailand:Surat Thani		clinical	SAMD00137822	GCA_021981855.1
Klebsiella pneumoniae	"C263"	PDT001008082.1	Thailand:Surat Thani		clinical	SAMD00137845	GCA_021981815.1
Klebsiella pneumoniae	"C627"	PDT001008095.1	Thailand:Bueng Kan		clinical	SAMD00138105	GCA_021981605.1
Klebsiella pneumoniae	"C692"	PDT001008096.1	Thailand:Surin		clinical	SAMD00138138	GCA_021981595.1
Klebsiella pneumoniae	"C793"	PDT001008097.1	Thailand:Bueng Kan		clinical	SAMD00138192	GCA_021981635.1
Klebsiella pneumoniae	"C262"	PDT001008103.1	Thailand:Surat Thani		clinical	SAMD00137844	GCA_021981555.1
Klebsiella pneumoniae	"C632"	PDT001008116.1	Thailand:Bueng Kan		clinical	SAMD00138110	GCA_021980535.1
Klebsiella pneumoniae	"C250"	PDT001008118.1	Thailand:Surat Thani		clinical	SAMD00137833	GCA_021981415.1
Klebsiella pneumoniae	"C224"	PDT001008131.1	Thailand:Surat Thani		clinical	SAMD00137808	GCA_021980495.1
Klebsiella pneumoniae	"C247"	PDT001008132.1	Thailand:Surat Thani		clinical	SAMD00137831	GCA_021981355.1
Klebsiella pneumoniae	"C536"	PDT001008140.1	Thailand:Surin		clinical	SAMD00138044	GCA_021981315.1
Klebsiella pneumoniae	"C570"	PDT001008143.1	Thailand:Surin		clinical	SAMD00138072	GCA_021981275.1
Klebsiella pneumoniae	"C600"	PDT001008146.1	Thailand:Sakon Nakhon		clinical	SAMD00138101	GCA_021981235.1
Klebsiella pneumoniae	"C784R"	PDT001008152.1	Thailand:Surin		clinical	SAMD00138181	GCA_021980435.1
Klebsiella pneumoniae	"KP266"	PDT001008154.1	Thailand:Bangkok		clinical	SAMD00138542	GCA_021980455.1
Klebsiella pneumoniae	"KP299"	PDT001008156.1	Thailand:Bangkok		clinical	SAMD00138550	GCA_021981175.1
Klebsiella pneumoniae	"KP302"	PDT001008157.1	Thailand:Bangkok		clinical	SAMD00138551	GCA_021981115.1
Klebsiella pneumoniae	"KP317"	PDT001008158.1	Thailand:Bangkok		clinical	SAMD00138558	GCA_021981135.1
Klebsiella pneumoniae	"C794"	PDT001008181.1	Thailand:Bueng Kan		clinical	SAMD00138193	GCA_021981035.1
Klebsiella pneumoniae	"C266"	PDT001008692.1	Thailand:Surat Thani		clinical	SAMD00137848	GCA_021980935.1
Klebsiella pneumoniae	"CRE676","CRE676/2013"	PDT001010149.1	Malaysia: Kuala Lumpur	Wound Swab	clinical	SAMN11579521	GCA_018108845.1
Klebsiella pneumoniae	"CRE698","CRE698/2013"	PDT001010151.1	Malaysia: Kuala Lumpur	Wound Swab	clinical	SAMN11579520	GCA_018108885.1
Klebsiella pneumoniae	"CRE724","CRE724/2013"	PDT001010152.1	Malaysia: Kuala Lumpur	sputum	clinical	SAMN11579519	GCA_018108905.1
Klebsiella pneumoniae	"ARLG-7717","Klebsiella pneumoniae ARLG-7717","SRS8887090"	PDT001019585.1	USA	urine	clinical	SAMN19016613	GCA_021970295.1
Klebsiella pneumoniae	"ARLG-6729","Klebsiella pneumoniae ARLG-6729","SRS8887000"	PDT001019680.1	China	respiratory	clinical	SAMN19015980	GCA_021968035.1
Klebsiella pneumoniae	"ARLG-7634","Klebsiella pneumoniae ARLG-7634","SRS8886979"	PDT001019700.1	USA	blood	clinical	SAMN19016567	GCA_021967795.1
Klebsiella pneumoniae	"ARLG-7616","Klebsiella pneumoniae ARLG-7616","SRS8886963"	PDT001019716.1	USA	urine	clinical	SAMN19016553	GCA_021968115.1
Klebsiella pneumoniae	"ARLG-7083","Klebsiella pneumoniae ARLG-7083","SRS8886931"	PDT001019748.1	China	respiratory	clinical	SAMN19016235	GCA_021967035.1
Klebsiella pneumoniae	"ARLG-7079","Klebsiella pneumoniae ARLG-7079","SRS8886927"	PDT001019752.1	China	blood	clinical	SAMN19016232	GCA_021966915.1
Klebsiella pneumoniae	"ARLG-7075","Klebsiella pneumoniae ARLG-7075","SRS8886926"	PDT001019753.1	China	respiratory	clinical	SAMN19016231	GCA_021966955.1
Klebsiella pneumoniae	"ARLG-7595","Klebsiella pneumoniae ARLG-7595","SRS8886853"	PDT001019826.1	USA	urine	clinical	SAMN19016544	GCA_021965475.1
Klebsiella pneumoniae	"ARLG-7225","Klebsiella pneumoniae ARLG-7225","SRS8887238"	PDT001020109.1	Colombia	urine	clinical	SAMN19016343
Klebsiella pneumoniae	"ARLG-7884","Klebsiella pneumoniae ARLG-7884","SRS8887181"	PDT001020166.1	USA	respiratory	clinical	SAMN19016666	GCA_021958745.1
Klebsiella pneumoniae	"ARLG-7883","Klebsiella pneumoniae ARLG-7883","SRS8887180"	PDT001020167.1	USA	Non-wound abdominal	clinical	SAMN19016665	GCA_021958685.1
Klebsiella pneumoniae	"ARLG-6510","Klebsiella pneumoniae ARLG-6510","SRS8887538"	PDT001020397.1	Singapore	urine	clinical	SAMN19015817	GCA_021953985.1
Klebsiella pneumoniae	"ARLG-8117","Klebsiella pneumoniae ARLG-8117","SRS8887510"	PDT001020424.1	USA	urine	clinical	SAMN19016761	GCA_021953625.1
Klebsiella pneumoniae	"ARLG-8095","Klebsiella pneumoniae ARLG-8095","SRS8887502"	PDT001020431.1	USA	respiratory	clinical	SAMN19016754
Klebsiella pneumoniae	"64218066-9e8f-11eb-a37a-fa163eea3084","ERS6259438"	PDT001023684.1				SAMEA8574773
Klebsiella pneumoniae	"KP59J"	PDT001043042.1	Pakistan	tracheal swab	clinical	SAMN16131630	GCA_018409155.1
Klebsiella pneumoniae	"ur17048087"	PDT001044103.1	Germany	urine	clinical	SAMN17373129	GCA_018420475.1
Klebsiella pneumoniae	"sc17312208"	PDT001046536.1	Germany	Nose throat swab	clinical	SAMN17371873	GCA_018438385.1
Klebsiella pneumoniae	"NRZ-40742"	PDT001046551.1	Germany	Swab screening	clinical	SAMN17371845	GCA_018438945.1
Klebsiella pneumoniae	"NRZ-33946"	PDT001046563.1	Germany	Anal swab	clinical	SAMN17371818	GCA_018439465.1
Klebsiella pneumoniae	"Survcare222"	PDT001046599.1	Germany	Rectal swab/stool	clinical	SAMN17372113	GCA_018441365.1
Klebsiella pneumoniae	"Survcare065"	PDT001046629.1	Germany	Skin swab	clinical	SAMN17371984	GCA_018443845.1
Klebsiella pneumoniae	"Survcare046"	PDT001046634.1	Germany	Rectal swab/stool	clinical	SAMN17371958	GCA_018444595.1
Klebsiella pneumoniae	"Survcare041"	PDT001046636.1	Germany	Skin swab	clinical	SAMN17371953	GCA_018444735.1
Klebsiella pneumoniae	"Survcare039"	PDT001046638.1	Germany	urine	clinical	SAMN17371951	GCA_018444765.1
Klebsiella pneumoniae	"Survcare040"	PDT001046639.1	Germany	Rectal swab/stool	clinical	SAMN17371952	GCA_018444785.1
Klebsiella pneumoniae	"Survcare037"	PDT001046641.1	Germany	Rectal swab/stool	clinical	SAMN17371949	GCA_018444845.1
Klebsiella pneumoniae	"Survcare035"	PDT001046642.1	Germany	urine	clinical	SAMN17371947	GCA_018444855.1
Klebsiella pneumoniae	"Survcare034"	PDT001046643.1	Germany	Hospital environment	clinical	SAMN17371946	GCA_018444865.1
Klebsiella pneumoniae	"Survcare033"	PDT001046644.1	Germany	urine	clinical	SAMN17371945	GCA_018444905.1
Klebsiella pneumoniae	"Survcare027"	PDT001046645.1	Germany	Rectal swab/stool	clinical	SAMN17371944	GCA_018444925.1
Klebsiella pneumoniae	"Survcare243"	PDT001046686.1	Germany	Rectal swab/stool	clinical	SAMN17372134	GCA_018446885.1
Klebsiella pneumoniae	"AUSMDU00019204","SRS9451657"	PDT001087218.1	Australia	urine	clinical	SAMN20033493	GCA_021935695.1
Klebsiella pneumoniae	"AUSMDU00018922","SRS9451655"	PDT001087219.1	Australia	feces	clinical	SAMN20033492	GCA_021935655.1
Klebsiella pneumoniae	"AUSMDU00018385","SRS9451644"	PDT001087231.1	Australia	urine	clinical	SAMN20033481	GCA_021935435.1
Klebsiella pneumoniae	"AUSMDU00017556","SRS9451629"	PDT001087245.1	Australia		clinical	SAMN20033468	GCA_021935195.1
Klebsiella pneumoniae	"AUSMDU00006613","SRS9451618"	PDT001087257.1	Australia	urine	clinical	SAMN20033404	GCA_021934935.1
Klebsiella pneumoniae	"AUSMDU00011587","SRS9451601"	PDT001087274.1	Australia	urine	clinical	SAMN20033442	GCA_021934595.1
Klebsiella pneumoniae	"AUSMDU00023513","SRS9451587"	PDT001087288.1	Australia	urine	clinical	SAMN20033522	GCA_021934335.1
Klebsiella pneumoniae	"AUSMDU00007282","SRS9451571"	PDT001087304.1	Australia	swab	clinical	SAMN20033409	GCA_021934055.1
Klebsiella pneumoniae	"AUSMDU00020423","SRS9451563"	PDT001087312.1	Australia	urine	clinical	SAMN20033500	GCA_021933715.1
Klebsiella pneumoniae	"AUSMDU00010271","SRS9451556"	PDT001087319.1	Australia	swab	clinical	SAMN20033434	GCA_021933655.1
Klebsiella pneumoniae	"AUSMDU00009772","SRS9451554"	PDT001087321.1	Australia	urine	clinical	SAMN20033432	GCA_021933695.1
Klebsiella pneumoniae	"AUSMDU00009505","SRS9451553"	PDT001087322.1	Australia	feces	clinical	SAMN20033431	GCA_021933595.1
Klebsiella pneumoniae	"AUSMDU00044373","SRS9451538"	PDT001087337.1	Australia	urine	clinical	SAMN20033655	GCA_021933375.1
Klebsiella pneumoniae	"AUSMDU00040855","SRS9451514"	PDT001087361.1	Australia	Blood (whole)	clinical	SAMN20033633	GCA_021933015.1
Klebsiella pneumoniae	"AUSMDU00037926","SRS9451497"	PDT001087379.1	Australia	Wound swab	clinical	SAMN20033617	GCA_021932655.1
Klebsiella pneumoniae	"AUSMDU00037913","SRS9451495"	PDT001087380.1	Australia	Wound swab	clinical	SAMN20033616	GCA_021932635.1
Klebsiella pneumoniae	"AUSMDU00035855","SRS9451479"	PDT001087395.1	Australia	swab	clinical	SAMN20033602	GCA_021932355.1
Klebsiella pneumoniae	"AUSMDU00035798","SRS9451478"	PDT001087397.1	Australia	Rectal & groin swab	clinical	SAMN20033600	GCA_021932315.1
Klebsiella pneumoniae	"AUSMDU00027494","SRS9451462"	PDT001087412.1	Australia	urine	clinical	SAMN20033417	GCA_021931995.1
Klebsiella pneumoniae	"AUSMDU00030486","SRS9451453"	PDT001087422.1	Australia	swab	clinical	SAMN20033578	GCA_021931775.1
Klebsiella pneumoniae	"AUSMDU00048770","SRS9451451"	PDT001087423.1	Australia	urine	clinical	SAMN20033416	GCA_021931795.1
Klebsiella pneumoniae	"AUSMDU00030430","SRS9451452"	PDT001087424.1	Australia	aspirate	clinical	SAMN20033577	GCA_021931755.1
Klebsiella pneumoniae	"AUSMDU00029685","SRS9451445"	PDT001087431.1	Australia	swab	clinical	SAMN20033570	GCA_021931615.1
Klebsiella pneumoniae	"AUSMDU00029580","SRS9451443"	PDT001087432.1	Australia	swab	clinical	SAMN20033569	GCA_021931555.1
Klebsiella pneumoniae	"AUSMDU00028905","SRS9451435"	PDT001087440.1	Australia	swab	clinical	SAMN20033562	GCA_021931455.1
Klebsiella pneumoniae	"AUSMDU00027753","SRS9451431"	PDT001087444.1	Australia	swab	clinical	SAMN20033558	GCA_021931375.1
Klebsiella pneumoniae	"AUSMDU00027312","SRS9451427"	PDT001087448.1	Australia	feces	clinical	SAMN20033555	GCA_021931295.1
Klebsiella pneumoniae	"101683","SRS9482738"	PDT001089714.1	Canada: Ontario	blood	clinical	SAMN19658484	GCA_021930735.1
Klebsiella pneumoniae	"WRC03_AI1235P"	PDT001090265.1	India	urine	clinical	SAMN20113810	GCA_019219865.1
Klebsiella pneumoniae	"WRC05_CMC387P"	PDT001090267.1	India	blood	clinical	SAMN20113992	GCA_019219905.1
Klebsiella pneumoniae	"WRC04_AI1235M"	PDT001090268.1	India	urine	clinical	SAMN20113811	GCA_019219915.1
Klebsiella pneumoniae	"WRC06_CMC387M"	PDT001090269.1	India	blood	clinical	SAMN20113995	GCA_019219945.1
Klebsiella pneumoniae	"WRC07_CMC432P"	PDT001090270.1	India	endotracheal aspirate	clinical	SAMN20114081	GCA_019219975.1
Klebsiella pneumoniae	"WRC08_CMC432M"	PDT001090271.1	India	endotracheal aspirate	clinical	SAMN20114085	GCA_019219965.1
Klebsiella pneumoniae	"WRC09_CMC309P"	PDT001090272.1	India	endotracheal aspirate	clinical	SAMN20114086	GCA_019220005.1
Klebsiella pneumoniae	"WRC10_CMC309"	PDT001090274.1	India	endotracheal aspirate	clinical	SAMN20114087	GCA_019220045.1
Klebsiella pneumoniae	"WRC13_AI2040P"	PDT001090275.1	India	urine	clinical	SAMN20114160	GCA_019220065.1
Klebsiella pneumoniae	"WRC15_AI1547P"	PDT001090277.1	India	pus	clinical	SAMN20114182	GCA_019220105.1
Klebsiella pneumoniae	"WRC14_AI2040M"	PDT001090279.1	India	urine	clinical	SAMN20114181	GCA_019220145.1
Klebsiella pneumoniae	"WRC21_AI1646P"	PDT001090280.1	India	laryngeal suction	clinical	SAMN20114198	GCA_019220165.1
Klebsiella pneumoniae	"WRC26_CMC432MPC"	PDT001090285.1	India	endotracheal aspirate	clinical	SAMN20114529	GCA_019220265.1
Klebsiella pneumoniae	"WRC28_CMC387MPC"	PDT001090287.1	India	blood	clinical	SAMN20114561	GCA_019220305.1
Klebsiella pneumoniae	"WRC29_CMC309MPC"	PDT001090288.1	India	endotracheal aspirate	clinical	SAMN20114563	GCA_019220315.1
Klebsiella pneumoniae	"WRC30_AI 1547MPC"	PDT001090290.1	India	pus	clinical	SAMN20114565	GCA_019220375.1
Klebsiella pneumoniae	"ERS6630931","KP_NORM_BLD_232"	PDT001092103.1	Norway	blood	clinical	SAMEA8948159	GCA_021921465.1
Klebsiella pneumoniae	"114870","SRS9542997"	PDT001093230.1	Canada: British Columbia	blood	clinical	SAMN19658527	GCA_021915875.1
Klebsiella pneumoniae	"WRC03_AI1235PC"	PDT001093772.1	India	urine	clinical	SAMN20115067	GCA_019286455.1
Klebsiella pneumoniae	"WRC04_AI1235MC"	PDT001093773.1	India	urine	clinical	SAMN20115068	GCA_019286515.1
Klebsiella pneumoniae	"WRC05_CMC387PC"	PDT001093774.1	India	blood	clinical	SAMN20115179	GCA_019286635.1
Klebsiella pneumoniae	"WRC06_CMC387MC"	PDT001093775.1	India	blood	clinical	SAMN20115183	GCA_019286695.1
Klebsiella pneumoniae	"WRC07_CMC432PC"	PDT001093776.1	India	Endotracheal aspirate	clinical	SAMN20115184	GCA_019286755.1
Klebsiella pneumoniae	"WRC08_CMC432MC"	PDT001093777.1	India	Endotracheal aspirate	clinical	SAMN20115186	GCA_019286855.1
Klebsiella pneumoniae	"WRC09_CMC309PC"	PDT001093778.1	India	Endotracheal aspirate	clinical	SAMN20115187	GCA_019286955.1
Klebsiella pneumoniae	"WRC13_AI2040PC"	PDT001093780.1	India	urine	clinical	SAMN20115569	GCA_019287095.1
Klebsiella pneumoniae	"WRC14_AI2040MC"	PDT001093781.1	India	urine	clinical	SAMN20115570	GCA_019287195.1
Klebsiella pneumoniae	"DHKp21","ERS6838661"	PDT001095132.1	UAE		clinical	SAMEA9124248
Klebsiella pneumoniae	"ABC273","ERS6838672"	PDT001095139.1	UAE		clinical	SAMEA9124259
Klebsiella pneumoniae	"ABC240","ERS6838675"	PDT001095142.1	UAE		clinical	SAMEA9124262
Klebsiella pneumoniae	"ABC229","ERS6838676"	PDT001095143.1	UAE		clinical	SAMEA9124263
Klebsiella pneumoniae	"DHKp14","ERS6839023"	PDT001095144.1	UAE			SAMEA9124610
Klebsiella pneumoniae	"ERS6839024","RH45"	PDT001095145.1	UAE			SAMEA9124611
Klebsiella pneumoniae	"ABC232","ERS6839264"	PDT001095152.1	UAE		clinical	SAMEA9124851
Klebsiella pneumoniae	"ABC270","ERS6839265"	PDT001095153.1	UAE		clinical	SAMEA9124852
Klebsiella pneumoniae	"ABC716","ERS6839267"	PDT001095154.1	UAE		clinical	SAMEA9124854
Klebsiella pneumoniae	"BA1","ERS6839268"	PDT001095155.1	Bahrain		clinical	SAMEA9124855
Klebsiella pneumoniae	"ABC334","ERS6839269"	PDT001095156.1	UAE		clinical	SAMEA9124856
Klebsiella pneumoniae	"DHKp6","ERS6850114"	PDT001095160.1	UAE		clinical	SAMEA9135716
Klebsiella pneumoniae	"WRC10_CMC309MC"	PDT001095943.2	India	Endotracheal aspirate	clinical	SAMN20115188	GCA_019317005.1
Klebsiella pneumoniae	"WRC15_AI1547PC"	PDT001095944.2	India	Pus	clinical	SAMN20130504	GCA_019317025.1
Klebsiella pneumoniae	"WRC21_AI1646PC"	PDT001095949.2	India	Laryngeal suction	clinical	SAMN20130521	GCA_019317125.1
Klebsiella pneumoniae	"WRC28_CMC387MPCH"	PDT001095953.2	India	blood	clinical	SAMN20130675	GCA_019317205.1
Klebsiella pneumoniae	"WRC29_CMC309MPCH"	PDT001095954.2	India	Endotracheal aspirate	clinical	SAMN20130677	GCA_019317225.1
Klebsiella pneumoniae	"WRC30_AI1547MPCH"	PDT001095955.2	India	Pus	clinical	SAMN20130732	GCA_019317245.1
Klebsiella pneumoniae	"KP3295"	PDT001096128.1	China: Zhejiang	urine	clinical	SAMN20170224	GCA_019334545.1
Klebsiella pneumoniae	"OM253","SRS5529034","pneumoniae"	PDT001097379.1	Oman		clinical	SAMN13042063	GCA_022098375.1
Klebsiella pneumoniae	"AUSMDU00008116","SRS2428998"	PDT001097484.1	Australia: Victoria	Tissue	clinical	SAMN07503083	GCA_022097715.1
Klebsiella pneumoniae	"AUSMDU00008102","SRS2428990"	PDT001097490.1	Australia: Victoria	Abscess	clinical	SAMN07503067	GCA_022097575.1
Klebsiella pneumoniae	"AUSMDU00008101","SRS2428989"	PDT001097491.1	Australia: Victoria	urine	clinical	SAMN07503066	GCA_022097555.1
Klebsiella pneumoniae	"AUSMDU00008100","SRS2428988"	PDT001097492.1	Australia: Victoria	urine	clinical	SAMN07503065	GCA_022097535.1
Klebsiella pneumoniae	"AUSMDU00008099","SRS2428987"	PDT001097493.1	Australia: Victoria	urine	clinical	SAMN07503064	GCA_022097495.1
Klebsiella pneumoniae	"AUSMDU00008107","SRS2428958"	PDT001097513.1	Australia: Victoria	Blood culture	clinical	SAMN07503072	GCA_022011115.1
Klebsiella pneumoniae	"AUSMDU00008151","SRS2428946"	PDT001097524.1	Australia: Victoria	Pancreatic tissue	clinical	SAMN07503125	GCA_022010875.1
Klebsiella pneumoniae	"BA32175","VBA32175"	PDT001106560.1	India	blood	clinical	SAMN14419360	GCA_019483305.1
Klebsiella pneumoniae	"BM1218","VBM1218"	PDT001106562.1	India	blood	clinical	SAMN14419358	GCA_019483485.1
Klebsiella pneumoniae	"A_004","SRS9421085"	PDT001110136.1	Germany: State of Hesse	rectal swab		SAMN20110664	GCA_022012155.1
Klebsiella pneumoniae	"BP10172","VBP10172"	PDT001113256.1	India	blood	clinical	SAMN14419366	GCA_019683915.1
Klebsiella pneumoniae	"BK25434"	PDT001120294.1	Germany	blood culture	clinical	SAMN12349701	GCA_019800485.1
Klebsiella pneumoniae	"BA31716","VBA31716"	PDT001121603.1	India	blood	clinical	SAMN16177583	GCA_019837365.1
Klebsiella pneumoniae	"G20251003","NIHR/IGIMS/KPN-853","SRS9913171"	PDT001122574.1			clinical	SAMN20968579	GCA_022011895.1
Klebsiella pneumoniae	"G20251002","NIHR/IGIMS/KPN-852","SRS9913169"	PDT001122575.1			clinical	SAMN20968578	GCA_022011915.1
Klebsiella pneumoniae	"G20251001","NIHR/IGIMS/KPN-851","SRS9913168"	PDT001122576.1			clinical	SAMN20968577	GCA_022011875.1
Klebsiella pneumoniae	"G20251000","NIHR/IGIMS/KPN-850","SRS9913167"	PDT001122577.1			clinical	SAMN20968576	GCA_022011855.1
Klebsiella pneumoniae	"G20250999","NIHR/IGIMS/KPN-849","SRS9913166"	PDT001122578.1			clinical	SAMN20968575	GCA_022011835.1
Klebsiella pneumoniae	"G20250998","NIHR/IGIMS/KPN-848","SRS9913165"	PDT001122579.1			clinical	SAMN20968574	GCA_022011815.1
Klebsiella pneumoniae	"G20250997","NIHR/IGIMS/KPN-846","SRS9913164"	PDT001122580.1			clinical	SAMN20968573	GCA_022011795.1
Klebsiella pneumoniae	"G20250996","NIHR/IGIMS/KPN-844","SRS9913163"	PDT001122581.1			clinical	SAMN20968572	GCA_022011775.1
Klebsiella pneumoniae	"G20250992","NIHR/IGIMS/KPN-836","SRS9913160"	PDT001122584.1			clinical	SAMN20968568	GCA_022011715.1
Klebsiella pneumoniae	"808934-11-16","SRS5312567"	PDT001137000.1	Switzerland		environmental/other	SAMN12212316	GCA_020115595.1
Klebsiella pneumoniae	"808927-4-16","SRS5312566"	PDT001137001.1	Switzerland		environmental/other	SAMN12212315	GCA_020115615.1
Klebsiella pneumoniae	"404430-16","SRS5312576"	PDT001137051.1	Switzerland		clinical	SAMN12212196	GCA_020119205.1
Klebsiella pneumoniae	"400266-13","SRS5312637"	PDT001137101.1	Switzerland		clinical	SAMN12212142	GCA_020120465.1
Klebsiella pneumoniae	"KP372"	PDT001139000.1	Thailand		clinical	SAMD00137678	GCA_021906375.1
Klebsiella pneumoniae	"WRC12_S471M"	PDT001142712.1	India	urine	clinical	SAMN20114092	GCA_020215625.1
Klebsiella pneumoniae	"2021JQ-00135","SRS10528762","whole organism"	PDT001148887.1	USA	sputum	clinical	SAMN22216734	GCA_021904275.1
Klebsiella pneumoniae	"BEITU-T1-5","Klebsiella pneumoniae T1-5"	PDT001151266.1	China: Beijing		clinical	SAMN15754206	GCA_020478385.1
Klebsiella pneumoniae	"BEITU-Z112","Klebsiella pneumoniae Z112"	PDT001151283.1	China: Beijing		clinical	SAMN15754191	GCA_020478735.1
Klebsiella pneumoniae	"2021GO-0155","SRS10658499"	PDT001158048.5	USA	Specimen from wound	clinical	SAMN22442190	GCA_021903055.3
Klebsiella pneumoniae	"ONE232"	PDT001162576.1	Brazil: Amazonas	urine	clinical	SAMN17014033	GCA_020589815.1
Klebsiella pneumoniae	"2019KU-00056","SRS10756743"	PDT001163962.1	USA	Bacterial isolate specimen	clinical	SAMN22568399	GCA_021902775.1
Klebsiella pneumoniae	"2019KU-00160","SRS10756691"	PDT001164011.3	USA	Bacterial isolate specimen	clinical	SAMN22568384	GCA_021902735.3
Klebsiella pneumoniae	"2019KU-00151","SRS10756682"	PDT001164020.3	USA	Bacterial isolate specimen	clinical	SAMN22568494	GCA_021902695.3
Klebsiella pneumoniae	"2019KU-00120","SRS10756648"	PDT001164055.3	USA	Bacterial isolate specimen	clinical	SAMN22568463	GCA_021902715.3
Klebsiella pneumoniae	"2019KU-00105","SRS10756631"	PDT001164071.3	USA	Bacterial isolate specimen	clinical	SAMN22568448	GCA_021902665.3
Klebsiella pneumoniae	"2020EP-00083","SRS10786239"	PDT001165604.3	USA	blood	clinical	SAMN22660491	GCA_028063155.3
Klebsiella pneumoniae	"2020EP-00084","SRS10786218"	PDT001165625.3	USA	other	clinical	SAMN22660492	GCA_028062815.3
Klebsiella pneumoniae	"JNKPN32","SRS10484360"	PDT001167518.1	China:Shandong province	Drainage fluid	clinical	SAMN22136670	GCA_021899255.1
Klebsiella pneumoniae	"2020JQ-00043","SRS10916047","whole organism"	PDT001169411.3	USA	stool	clinical	SAMN22896407	GCA_021898735.3
Klebsiella pneumoniae	"2020JQ-00035","SRS10916035","whole organism"	PDT001169424.1	USA	urine	clinical	SAMN22896387	GCA_021898645.1
Klebsiella pneumoniae	"2021CK-01601","SRS10952092"	PDT001170227.3	USA	Rectal Swab	clinical	SAMN22933819	GCA_021898535.3
Klebsiella pneumoniae	"DGL18","ST1"	PDT001174289.1	India: Gujarat	wound	clinical	SAMN22238558	GCA_020829825.1
Klebsiella pneumoniae	"DGL15","M57"	PDT001174291.1	India: Gujarat	mini BAL	clinical	SAMN22238555	GCA_020829865.1
Klebsiella pneumoniae	"DGL10","M52"	PDT001174297.1	India: Gujarat	Endotracheal	clinical	SAMN22238550	GCA_020829975.1
Klebsiella pneumoniae	"DGL8","M50"	PDT001174299.1	India: Gujarat	Endotracheal	clinical	SAMN22238548	GCA_020830015.1
Klebsiella pneumoniae	"DGL6","M48"	PDT001174301.1	India: Gujarat	urine	clinical	SAMN22238546	GCA_020830065.1
Klebsiella pneumoniae	"DGL5","M47"	PDT001174303.1	India: Gujarat	Pleural fluid	clinical	SAMN22238545	GCA_020830115.1
Klebsiella pneumoniae	"ERS6266251","PP458"	PDT001188840.1	Pakistan		clinical	SAMEA8581595	GCA_021896535.1
Klebsiella pneumoniae	"ERS6266247","PP435"	PDT001188844.1	Pakistan		clinical	SAMEA8581591	GCA_021896455.1
Klebsiella pneumoniae	"ERS6266238","PP384"	PDT001188853.1	Pakistan		clinical	SAMEA8581582	GCA_021896435.1
Klebsiella pneumoniae	"8b27bf56-0ca2-11eb-abc6-fa163eea3084","ERS5149897"	PDT001191120.2				SAMEA7391506
Klebsiella pneumoniae	"8aca762a-0ca2-11eb-abc6-fa163eea3084","ERS5149893"	PDT001191122.2				SAMEA7391502
Klebsiella pneumoniae	"ERS5150477","bb2b1a40-0ca2-11eb-abc6-fa163eea3084"	PDT001191132.1				SAMEA7392087
Klebsiella pneumoniae	"ERS5150481","bb67d12e-0ca2-11eb-abc6-fa163eea3084"	PDT001191136.1				SAMEA7392091
Klebsiella pneumoniae	"ERS5150483","bb922d5c-0ca2-11eb-abc6-fa163eea3084"	PDT001191144.1				SAMEA7392093
Klebsiella pneumoniae	"ERS5150488","bbcd4662-0ca2-11eb-abc6-fa163eea3084"	PDT001191149.1				SAMEA7392098
Klebsiella pneumoniae	"ERS5150490","bbebf26a-0ca2-11eb-abc6-fa163eea3084"	PDT001191151.1				SAMEA7392100
Klebsiella pneumoniae	"ERS5150492","bc0a4ada-0ca2-11eb-abc6-fa163eea3084"	PDT001191159.1				SAMEA7392102
Klebsiella pneumoniae	"ERS5150511","bc15fe52-0ca2-11eb-abc6-fa163eea3084"	PDT001191163.1				SAMEA7392121
Klebsiella pneumoniae	"ERS5150494","bc308cfe-0ca2-11eb-abc6-fa163eea3084"	PDT001191167.1				SAMEA7392104
Klebsiella pneumoniae	"ERS5150496","bc4a5ce2-0ca2-11eb-abc6-fa163eea3084"	PDT001191171.1				SAMEA7392106
Klebsiella pneumoniae	"8fd0f504-0ca2-11eb-abc6-fa163eea3084","ERS5149948"	PDT001191175.1				SAMEA7391557
Klebsiella pneumoniae	"ERS5150532","bcb9eeae-0ca2-11eb-abc6-fa163eea3084"	PDT001191185.1				SAMEA7392142
Klebsiella pneumoniae	"ERS5150503","bcc5abae-0ca2-11eb-abc6-fa163eea3084"	PDT001191188.1				SAMEA7392113
Klebsiella pneumoniae	"ERS5150510","bd1f6554-0ca2-11eb-abc6-fa163eea3084"	PDT001191200.1				SAMEA7392120
Klebsiella pneumoniae	"ERS5150512","bd38c9ea-0ca2-11eb-abc6-fa163eea3084"	PDT001191208.1				SAMEA7392122
Klebsiella pneumoniae	"90a81bba-0ca2-11eb-abc6-fa163eea3084","ERS5149959"	PDT001191209.1				SAMEA7391568
Klebsiella pneumoniae	"ERS5150271","aedf93ba-0ca2-11eb-abc6-fa163eea3084"	PDT001191210.1				SAMEA7391881
Klebsiella pneumoniae	"ERS5150517","bd6bcc3c-0ca2-11eb-abc6-fa163eea3084"	PDT001191213.1				SAMEA7392127
Klebsiella pneumoniae	"90b8e8b4-0ca2-11eb-abc6-fa163eea3084","ERS5149958"	PDT001191214.1				SAMEA7391567
Klebsiella pneumoniae	"ERS5150518","bd789796-0ca2-11eb-abc6-fa163eea3084"	PDT001191216.1				SAMEA7392128
Klebsiella pneumoniae	"90ce19c8-0ca2-11eb-abc6-fa163eea3084","ERS5149962"	PDT001191217.1				SAMEA7391571
Klebsiella pneumoniae	"ERS5150273","af3794f2-0ca2-11eb-abc6-fa163eea3084"	PDT001191218.1				SAMEA7391883
Klebsiella pneumoniae	"ERS5150274","af49cbc2-0ca2-11eb-abc6-fa163eea3084"	PDT001191219.1				SAMEA7391884
Klebsiella pneumoniae	"ERS5150524","bdc4fa8c-0ca2-11eb-abc6-fa163eea3084"	PDT001191221.1				SAMEA7392134
Klebsiella pneumoniae	"ERS5150525","bdd13f54-0ca2-11eb-abc6-fa163eea3084"	PDT001191224.1				SAMEA7392135
Klebsiella pneumoniae	"ERS5150275","af5ac710-0ca2-11eb-abc6-fa163eea3084"	PDT001191226.1				SAMEA7391885
Klebsiella pneumoniae	"ERS5150281","afaebc44-0ca2-11eb-abc6-fa163eea3084"	PDT001191230.1				SAMEA7391891
Klebsiella pneumoniae	"93bcb6da-0ca2-11eb-abc6-fa163eea3084","ERS5150006"	PDT001191233.1				SAMEA7391615
Klebsiella pneumoniae	"ERS5150285","b011521e-0ca2-11eb-abc6-fa163eea3084"	PDT001191234.1				SAMEA7391895
Klebsiella pneumoniae	"ERS5150528","be0aa6a4-0ca2-11eb-abc6-fa163eea3084"	PDT001191235.1				SAMEA7392138
Klebsiella pneumoniae	"ERS5150289","b06c9a98-0ca2-11eb-abc6-fa163eea3084"	PDT001191237.1				SAMEA7391899
Klebsiella pneumoniae	"ERS5150302","b13df1ec-0ca2-11eb-abc6-fa163eea3084"	PDT001191244.1				SAMEA7391912
Klebsiella pneumoniae	"ERS5150315","b1dd33f6-0ca2-11eb-abc6-fa163eea3084"	PDT001191260.1				SAMEA7391925
Klebsiella pneumoniae	"906531b0-0ca2-11eb-abc6-fa163eea3084","ERS5149955"	PDT001191263.1				SAMEA7391564
Klebsiella pneumoniae	"95811e7a-0ca2-11eb-abc6-fa163eea3084","ERS5149991"	PDT001191265.1				SAMEA7391600
Klebsiella pneumoniae	"ERS5150324","b24b1b14-0ca2-11eb-abc6-fa163eea3084"	PDT001191266.1				SAMEA7391934
Klebsiella pneumoniae	"ERS5150326","b2628d8a-0ca2-11eb-abc6-fa163eea3084"	PDT001191267.1				SAMEA7391936
Klebsiella pneumoniae	"910f3840-0ca2-11eb-abc6-fa163eea3084","ERS5149960"	PDT001191268.1				SAMEA7391569
Klebsiella pneumoniae	"9133a5e0-0ca2-11eb-abc6-fa163eea3084","ERS5149961"	PDT001191271.1				SAMEA7391570
Klebsiella pneumoniae	"ERS5150563","bfa237e8-0ca2-11eb-abc6-fa163eea3084"	PDT001191272.2				SAMEA7392173
Klebsiella pneumoniae	"95e44c8e-0ca2-11eb-abc6-fa163eea3084","ERS5149994"	PDT001191273.1				SAMEA7391603
Klebsiella pneumoniae	"ERS5150328","b27ad174-0ca2-11eb-abc6-fa163eea3084"	PDT001191274.1				SAMEA7391938
Klebsiella pneumoniae	"ERS5150330","b29634f0-0ca2-11eb-abc6-fa163eea3084"	PDT001191275.1				SAMEA7391940
Klebsiella pneumoniae	"914770fc-0ca2-11eb-abc6-fa163eea3084","ERS5149964"	PDT001191276.1				SAMEA7391573
Klebsiella pneumoniae	"95f7ecc6-0ca2-11eb-abc6-fa163eea3084","ERS5149995"	PDT001191278.1				SAMEA7391604
Klebsiella pneumoniae	"960a51c2-0ca2-11eb-abc6-fa163eea3084","ERS5149996"	PDT001191281.1				SAMEA7391605
Klebsiella pneumoniae	"ERS5150334","b2c88c16-0ca2-11eb-abc6-fa163eea3084"	PDT001191282.1				SAMEA7391944
Klebsiella pneumoniae	"917f2718-0ca2-11eb-abc6-fa163eea3084","ERS5149967"	PDT001191283.1				SAMEA7391576
Klebsiella pneumoniae	"96442f5a-0ca2-11eb-abc6-fa163eea3084","ERS5149997"	PDT001191285.1				SAMEA7391606
Klebsiella pneumoniae	"9669c9ae-0ca2-11eb-abc6-fa163eea3084","ERS5149999"	PDT001191289.1				SAMEA7391608
Klebsiella pneumoniae	"9698e3f6-0ca2-11eb-abc6-fa163eea3084","ERS5149998"	PDT001191293.1				SAMEA7391607
Klebsiella pneumoniae	"96c15c6e-0ca2-11eb-abc6-fa163eea3084","ERS5150001"	PDT001191295.1				SAMEA7391610
Klebsiella pneumoniae	"ERS5150339","b30866d8-0ca2-11eb-abc6-fa163eea3084"	PDT001191296.1				SAMEA7391949
Klebsiella pneumoniae	"91e87542-0ca2-11eb-abc6-fa163eea3084","ERS5149971"	PDT001191297.1				SAMEA7391580
Klebsiella pneumoniae	"96f8f598-0ca2-11eb-abc6-fa163eea3084","ERS5150000"	PDT001191301.1				SAMEA7391609
Klebsiella pneumoniae	"ERS5150340","b3146546-0ca2-11eb-abc6-fa163eea3084"	PDT001191302.1				SAMEA7391950
Klebsiella pneumoniae	"ERS5150342","b330abc0-0ca2-11eb-abc6-fa163eea3084"	PDT001191303.1				SAMEA7391952
Klebsiella pneumoniae	"9224e608-0ca2-11eb-abc6-fa163eea3084","ERS5149973"	PDT001191304.1				SAMEA7391582
Klebsiella pneumoniae	"971ce746-0ca2-11eb-abc6-fa163eea3084","ERS5150014"	PDT001191306.1				SAMEA7391623
Klebsiella pneumoniae	"97f454d8-0ca2-11eb-abc6-fa163eea3084","ERS5150023"	PDT001191309.1				SAMEA7391632
Klebsiella pneumoniae	"ERS5150344","b33ee9a6-0ca2-11eb-abc6-fa163eea3084"	PDT001191310.1				SAMEA7391954
Klebsiella pneumoniae	"925a38ee-0ca2-11eb-abc6-fa163eea3084","ERS5149975"	PDT001191312.1				SAMEA7391584
Klebsiella pneumoniae	"ERS5150343","b34ff5c0-0ca2-11eb-abc6-fa163eea3084"	PDT001191314.1				SAMEA7391953
Klebsiella pneumoniae	"92a72dde-0ca2-11eb-abc6-fa163eea3084","ERS5149977"	PDT001191320.1				SAMEA7391586
Klebsiella pneumoniae	"98c608ca-0ca2-11eb-abc6-fa163eea3084","ERS5150030"	PDT001191322.1				SAMEA7391639
Klebsiella pneumoniae	"92b853f2-0ca2-11eb-abc6-fa163eea3084","ERS5149978"	PDT001191324.1				SAMEA7391587
Klebsiella pneumoniae	"92da04f2-0ca2-11eb-abc6-fa163eea3084","ERS5149979"	PDT001191326.1				SAMEA7391588
Klebsiella pneumoniae	"ERS5150347","b384a3e2-0ca2-11eb-abc6-fa163eea3084"	PDT001191328.1				SAMEA7391957
Klebsiella pneumoniae	"931592ec-0ca2-11eb-abc6-fa163eea3084","ERS5149980"	PDT001191331.1				SAMEA7391589
Klebsiella pneumoniae	"ERS5150350","b39e6d7c-0ca2-11eb-abc6-fa163eea3084"	PDT001191336.1				SAMEA7391960
Klebsiella pneumoniae	"ERS5150352","b3ba0794-0ca2-11eb-abc6-fa163eea3084"	PDT001191337.1				SAMEA7391962
Klebsiella pneumoniae	"99bb4380-0ca2-11eb-abc6-fa163eea3084","ERS5150036"	PDT001191340.1				SAMEA7391645
Klebsiella pneumoniae	"ERS5150356","b3f7ee42-0ca2-11eb-abc6-fa163eea3084"	PDT001191353.1				SAMEA7391966
Klebsiella pneumoniae	"ERS5150359","b4296436-0ca2-11eb-abc6-fa163eea3084"	PDT001191358.1				SAMEA7391969
Klebsiella pneumoniae	"ERS5150361","b4354512-0ca2-11eb-abc6-fa163eea3084"	PDT001191363.1				SAMEA7391971
Klebsiella pneumoniae	"ERS5150362","b443522e-0ca2-11eb-abc6-fa163eea3084"	PDT001191365.1				SAMEA7391972
Klebsiella pneumoniae	"9536a1c4-0ca2-11eb-abc6-fa163eea3084","ERS5149988"	PDT001191369.1				SAMEA7391597
Klebsiella pneumoniae	"95437afc-0ca2-11eb-abc6-fa163eea3084","ERS5149990"	PDT001191376.1				SAMEA7391599
Klebsiella pneumoniae	"97861b12-0ca2-11eb-abc6-fa163eea3084","ERS5150019"	PDT001191398.1				SAMEA7391628
Klebsiella pneumoniae	"ERS5150422","b7c9330a-0ca2-11eb-abc6-fa163eea3084"	PDT001191442.2				SAMEA7392032
Klebsiella pneumoniae	"ERS5150290","b082b8b4-0ca2-11eb-abc6-fa163eea3084"	PDT001191472.1				SAMEA7391900
Klebsiella pneumoniae	"ERS5150291","b0903e08-0ca2-11eb-abc6-fa163eea3084"	PDT001191476.1				SAMEA7391901
Klebsiella pneumoniae	"97c27288-0ca2-11eb-abc6-fa163eea3084","ERS5150022"	PDT001191478.1				SAMEA7391631
Klebsiella pneumoniae	"980d7ecc-0ca2-11eb-abc6-fa163eea3084","ERS5150024"	PDT001191479.1				SAMEA7391633
Klebsiella pneumoniae	"ERS5150294","b0c0dedc-0ca2-11eb-abc6-fa163eea3084"	PDT001191488.1				SAMEA7391904
Klebsiella pneumoniae	"ERS5150295","b0ce1f48-0ca2-11eb-abc6-fa163eea3084"	PDT001191493.1				SAMEA7391905
Klebsiella pneumoniae	"99401692-0ca2-11eb-abc6-fa163eea3084","ERS5150031"	PDT001191498.1				SAMEA7391640
Klebsiella pneumoniae	"ERS5150299","b119063e-0ca2-11eb-abc6-fa163eea3084"	PDT001191510.1				SAMEA7391909
Klebsiella pneumoniae	"ERS5150308","b189342c-0ca2-11eb-abc6-fa163eea3084"	PDT001191530.1				SAMEA7391918
Klebsiella pneumoniae	"ERS5150316","b1e88f26-0ca2-11eb-abc6-fa163eea3084"	PDT001191544.2				SAMEA7391926
Klebsiella pneumoniae	"ERS5150318","b1f515ac-0ca2-11eb-abc6-fa163eea3084"	PDT001191548.2				SAMEA7391928
Klebsiella pneumoniae	"ERS5150474","baff4668-0ca2-11eb-abc6-fa163eea3084"	PDT001191553.2				SAMEA7392084
Klebsiella pneumoniae	"ERS5150478","bb49a226-0ca2-11eb-abc6-fa163eea3084"	PDT001191564.2				SAMEA7392088
Klebsiella pneumoniae	"ERS5150321","b225b1a8-0ca2-11eb-abc6-fa163eea3084"	PDT001191565.2				SAMEA7391931
Klebsiella pneumoniae	"ERS5150485","bba19da0-0ca2-11eb-abc6-fa163eea3084"	PDT001191575.2				SAMEA7392095
Klebsiella pneumoniae	"ERS5150325","b25665fa-0ca2-11eb-abc6-fa163eea3084"	PDT001191576.2				SAMEA7391935
Klebsiella pneumoniae	"ERS5150486","bbb0ac14-0ca2-11eb-abc6-fa163eea3084"	PDT001191580.2				SAMEA7392096
Klebsiella pneumoniae	"ERS5150329","b28716d2-0ca2-11eb-abc6-fa163eea3084"	PDT001191586.2				SAMEA7391939
Klebsiella pneumoniae	"ERS5150331","b2a1aaf6-0ca2-11eb-abc6-fa163eea3084"	PDT001191589.2				SAMEA7391941
Klebsiella pneumoniae	"ERS5150493","bc247cca-0ca2-11eb-abc6-fa163eea3084"	PDT001191593.2				SAMEA7392103
Klebsiella pneumoniae	"ERS5150332","b2af01a6-0ca2-11eb-abc6-fa163eea3084"	PDT001191594.2				SAMEA7391942
Klebsiella pneumoniae	"ERS5150495","bc3d430e-0ca2-11eb-abc6-fa163eea3084"	PDT001191596.2				SAMEA7392105
Klebsiella pneumoniae	"ERS5150333","b2bc1aa8-0ca2-11eb-abc6-fa163eea3084"	PDT001191597.2				SAMEA7391943
Klebsiella pneumoniae	"ERS5150497","bc56c0cc-0ca2-11eb-abc6-fa163eea3084"	PDT001191601.2				SAMEA7392107
Klebsiella pneumoniae	"ERS5150341","b32283ec-0ca2-11eb-abc6-fa163eea3084"	PDT001191605.2				SAMEA7391951
Klebsiella pneumoniae	"ERS5150501","bc8fd7d6-0ca2-11eb-abc6-fa163eea3084"	PDT001191609.2				SAMEA7392111
Klebsiella pneumoniae	"ERS5150358","b40fe0a6-0ca2-11eb-abc6-fa163eea3084"	PDT001191615.2				SAMEA7391968
Klebsiella pneumoniae	"ERS5150505","bcdf0d60-0ca2-11eb-abc6-fa163eea3084"	PDT001191622.2				SAMEA7392115
Klebsiella pneumoniae	"ERS5150515","bd52ac66-0ca2-11eb-abc6-fa163eea3084"	PDT001191639.2				SAMEA7392125
Klebsiella pneumoniae	"ERS5150516","bd5edd6a-0ca2-11eb-abc6-fa163eea3084"	PDT001191644.2				SAMEA7392126
Klebsiella pneumoniae	"ERS5150519","bd85162e-0ca2-11eb-abc6-fa163eea3084"	PDT001191648.2				SAMEA7392129
Klebsiella pneumoniae	"ERS5150522","bd9e1a3e-0ca2-11eb-abc6-fa163eea3084"	PDT001191656.2				SAMEA7392132
Klebsiella pneumoniae	"ERS5150270","af0c80e6-0ca2-11eb-abc6-fa163eea3084"	PDT001191813.2				SAMEA7391880
Klebsiella pneumoniae	"ERS5150276","af77782e-0ca2-11eb-abc6-fa163eea3084"	PDT001191815.2				SAMEA7391886
Klebsiella pneumoniae	"ERS5150287","b04c03fa-0ca2-11eb-abc6-fa163eea3084"	PDT001191831.2				SAMEA7391897
Klebsiella pneumoniae	"ERS5150346","b368f02a-0ca2-11eb-abc6-fa163eea3084"	PDT001191836.2				SAMEA7391956
Klebsiella pneumoniae	"ERS6280085","bd41e026-a292-11eb-978d-fa163eac3af7"	PDT001192098.2				SAMEA8595451
Klebsiella pneumoniae	"ERS6279879","b18465ba-a292-11eb-978d-fa163eac3af7"	PDT001192208.1				SAMEA8595244
Klebsiella pneumoniae	"6574c2ae-fa86-11eb-a761-fa163eac3af7","ERS7376136"	PDT001192567.1				SAMEA9651798
Klebsiella pneumoniae	"ERS7522208","f0008d50-0b38-11ec-960b-fa163eea3084"	PDT001194607.1				SAMEA9843937
Klebsiella pneumoniae	"808927-16","ERS7274950"	PDT001196621.1	Switzerland	swab	clinical	SAMEA9552194	GCA_021879475.1
Klebsiella pneumoniae	"400195-1-18","K. pneumoniae 400195-1-18"	PDT001201733.1	Switzerland		clinical	SAMN21016517	GCA_021137155.1
Klebsiella pneumoniae	"400195-2-18","K. pneumoniae 400195-2-18"	PDT001201734.1	Switzerland		clinical	SAMN21016518	GCA_021137215.1
Klebsiella pneumoniae	"1613258639","K. pneumoniae 1613258639"	PDT001201737.1	Switzerland	rectal swab	clinical	SAMN21016543	GCA_021137275.1
Klebsiella pneumoniae	"400195-2-18","K. pneumoniae 400195-2-18"	PDT001201754.1	Switzerland		clinical	SAMN21016518	GCA_021137875.1
Klebsiella pneumoniae	"400195-1-18","K. pneumoniae 400195-1-18"	PDT001201755.1	Switzerland		clinical	SAMN21016517	GCA_021137895.1
Klebsiella pneumoniae	"1613258639","K. pneumoniae 1613258639"	PDT001201757.1	Switzerland	rectal swab	clinical	SAMN21016543	GCA_021137935.1
Klebsiella pneumoniae	"MMGN70"	PDT001205216.1	Pakistan: Lahore	tracheal secretion	clinical	SAMN23789032	GCA_021206755.1
Klebsiella pneumoniae	"668dfe40-51f1-11ec-980a-fa163eea3084","ERS8996220"	PDT001206076.1				SAMEA11351028
Klebsiella pneumoniae	"6633bc00-51f1-11ec-980a-fa163eea3084","ERS8996308"	PDT001206077.1				SAMEA11351116
Klebsiella pneumoniae	"65eda6b6-51f1-11ec-980a-fa163eea3084","ERS8996282"	PDT001206097.1				SAMEA11351090
Klebsiella pneumoniae	"636c08a6-51f1-11ec-980a-fa163eea3084","ERS8996048"	PDT001206100.1				SAMEA11350855
Klebsiella pneumoniae	"64327e82-51f1-11ec-980a-fa163eea3084","ERS8996065"	PDT001206147.1				SAMEA11350871
Klebsiella pneumoniae	"63e1add6-51f1-11ec-980a-fa163eea3084","ERS8995957"	PDT001206169.1				SAMEA11350766
Klebsiella pneumoniae	"65d8ad2e-51f1-11ec-980a-fa163eea3084","ERS8996273"	PDT001206214.1				SAMEA11351081
Klebsiella pneumoniae	"64864652-51f1-11ec-980a-fa163eea3084","ERS8996095"	PDT001206219.1				SAMEA11350902
Klebsiella pneumoniae	"63e415da-51f1-11ec-980a-fa163eea3084","ERS8995961"	PDT001206225.1				SAMEA11350768
Klebsiella pneumoniae	"644a5dc2-51f1-11ec-980a-fa163eea3084","ERS8996074"	PDT001206226.1				SAMEA11350881
Klebsiella pneumoniae	"66d37146-51f1-11ec-980a-fa163eea3084","ERS8996247"	PDT001206233.1				SAMEA11351054
Klebsiella pneumoniae	"6685dca6-51f1-11ec-980a-fa163eea3084","ERS8996217"	PDT001206254.1				SAMEA11351025
Klebsiella pneumoniae	"652fb8f4-51f1-11ec-980a-fa163eea3084","ERS8996154"	PDT001206262.1				SAMEA11350962
Klebsiella pneumoniae	"652d0762-51f1-11ec-980a-fa163eea3084","ERS8996153"	PDT001206263.1				SAMEA11350961
Klebsiella pneumoniae	"63a3d45c-51f1-11ec-980a-fa163eea3084","ERS8995936"	PDT001206264.1				SAMEA11350742
Klebsiella pneumoniae	"64d321c0-51f1-11ec-980a-fa163eea3084","ERS8996123"	PDT001206266.1				SAMEA11350931
Klebsiella pneumoniae	"66836066-51f1-11ec-980a-fa163eea3084","ERS8996216"	PDT001206267.1				SAMEA11351024
Klebsiella pneumoniae	"63a6afd8-51f1-11ec-980a-fa163eea3084","ERS8995937"	PDT001206269.1				SAMEA11350744
Klebsiella pneumoniae	"6623d556-51f1-11ec-980a-fa163eea3084","ERS8996302"	PDT001206270.1				SAMEA11351114
Klebsiella pneumoniae	"651e2698-51f1-11ec-980a-fa163eea3084","ERS8996146"	PDT001206274.1				SAMEA11350954
Klebsiella pneumoniae	"66bc1000-51f1-11ec-980a-fa163eea3084","ERS8996238"	PDT001206316.1				SAMEA11351046
Klebsiella pneumoniae	"66b98466-51f1-11ec-980a-fa163eea3084","ERS8996237"	PDT001206319.1				SAMEA11351045
Klebsiella pneumoniae	"666d2f9e-51f1-11ec-980a-fa163eea3084","ERS8996208"	PDT001206341.1				SAMEA11351016
Klebsiella pneumoniae	"638cbbf0-51f1-11ec-980a-fa163eea3084","ERS8995926"	PDT001206342.1				SAMEA11350732
Klebsiella pneumoniae	"63a953c8-51f1-11ec-980a-fa163eea3084","ERS8995938"	PDT001206344.1				SAMEA11350745
Klebsiella pneumoniae	"64ce0000-51f1-11ec-980a-fa163eea3084","ERS8996122"	PDT001206345.1				SAMEA11350930
Klebsiella pneumoniae	"63fff14c-51f1-11ec-980a-fa163eea3084","ERS8995970"	PDT001206347.1				SAMEA11350777
Klebsiella pneumoniae	"651bb7f0-51f1-11ec-980a-fa163eea3084","ERS8996144"	PDT001206349.1				SAMEA11350952
Klebsiella pneumoniae	"65f04308-51f1-11ec-980a-fa163eea3084","ERS8996281"	PDT001206353.1				SAMEA11351089
Klebsiella pneumoniae	"6493cf52-51f1-11ec-980a-fa163eea3084","ERS8996101"	PDT001206365.1				SAMEA11350908
Klebsiella pneumoniae	"63c7f8f0-51f1-11ec-980a-fa163eea3084","ERS8995950"	PDT001206373.1				SAMEA11350757
Klebsiella pneumoniae	"649142be-51f1-11ec-980a-fa163eea3084","ERS8996098"	PDT001206378.1				SAMEA11350905
Klebsiella pneumoniae	"665c7a28-51f1-11ec-980a-fa163eea3084","ERS8996202"	PDT001206410.1				SAMEA11351010
Klebsiella pneumoniae	"64c83e7c-51f1-11ec-980a-fa163eea3084","ERS8996119"	PDT001206415.1				SAMEA11350927
Klebsiella pneumoniae	"65fb29e4-51f1-11ec-980a-fa163eea3084","ERS8996286"	PDT001206418.1				SAMEA11351094
Klebsiella pneumoniae	"6680be42-51f1-11ec-980a-fa163eea3084","ERS8996215"	PDT001206420.1				SAMEA11351022
Klebsiella pneumoniae	"66f32d56-51f1-11ec-980a-fa163eea3084","ERS8996324"	PDT001206426.1				SAMEA11351132
Klebsiella pneumoniae	"64fc9564-51f1-11ec-980a-fa163eea3084","ERS8996134"	PDT001206434.1				SAMEA11350941
Klebsiella pneumoniae	"66b46fa8-51f1-11ec-980a-fa163eea3084","ERS8996235"	PDT001206435.1				SAMEA11351044
Klebsiella pneumoniae	"64eb1960-51f1-11ec-980a-fa163eea3084","ERS8996129"	PDT001206436.1				SAMEA11350937
Klebsiella pneumoniae	"64d09874-51f1-11ec-980a-fa163eea3084","ERS8996121"	PDT001206437.1				SAMEA11350929
Klebsiella pneumoniae	"6678f518-51f1-11ec-980a-fa163eea3084","ERS8996212"	PDT001206438.1				SAMEA11351019
Klebsiella pneumoniae	"665f9ca8-51f1-11ec-980a-fa163eea3084","ERS8996204"	PDT001206439.1				SAMEA11351012
Klebsiella pneumoniae	"652a6336-51f1-11ec-980a-fa163eea3084","ERS8996151"	PDT001206440.1				SAMEA11350958
Klebsiella pneumoniae	"66af82fe-51f1-11ec-980a-fa163eea3084","ERS8996233"	PDT001206441.1				SAMEA11351041
Klebsiella pneumoniae	"2021EP-00054","SRS11384684"	PDT001210673.3	USA	blood	clinical	SAMN24314580	GCA_028061875.3
Klebsiella pneumoniae	"648eb1d4-51f1-11ec-980a-fa163eea3084","ARGID_33542","ERS8996099"	PDT001211061.1	United Kingdom	urine	clinical	SAMEA11350906	GCA_922827155.1
Klebsiella pneumoniae	"6583b486-51f1-11ec-980a-fa163eea3084","ARGID_22065","ERS8996183"	PDT001211065.1	United Kingdom	Pus	clinical	SAMEA11350993	GCA_922826275.1
Klebsiella pneumoniae	"10718","CRKP"	PDT001211937.1	Pakistan: Islamabad	pus	clinical	SAMN18035402	GCA_021278205.1
Klebsiella pneumoniae	"20136817S","EC0321","SRS6822329"	PDT001214418.2	Singapore	URINARY	clinical	SAMN14851511	GCA_025115665.1
Klebsiella pneumoniae	"BM_KP21","R-11/303/19","SRS7400487"	PDT001216088.1	India: New Delhi	sputum	clinical	SAMN15908349	GCA_021910785.1
Klebsiella pneumoniae	"B-12814/19","BM_KP19","SRS7400485"	PDT001216090.1	India: New Delhi	blood	clinical	SAMN15908347	GCA_021910725.1
Klebsiella pneumoniae	"BM_KP17","R-20/310/18","SRS7400484"	PDT001216091.1	India: New Delhi	sputum	clinical	SAMN15908346	GCA_021911785.1
Klebsiella pneumoniae	"B-18564/18","BM_KP14","SRS7400482"	PDT001216093.1	India: New Delhi	blood	clinical	SAMN15908344	GCA_021907115.1
Klebsiella pneumoniae	"B-19651/18","BM_KP13","SRS7400481"	PDT001216094.1	India: New Delhi	blood	clinical	SAMN15908343	GCA_022097235.1
Klebsiella pneumoniae	"BM_KP52","R-29/358","SRS7400480"	PDT001216095.1	India: New Delhi	sputum	clinical	SAMN15908370	GCA_021918865.1
Klebsiella pneumoniae	"BM_KP50","R-15/366/19","SRS7400479"	PDT001216096.1	India: New Delhi	sputum	clinical	SAMN15908369	GCA_021910685.1
Klebsiella pneumoniae	"BM_KP46","SRS7400475","U-28/5/19"	PDT001216099.1	India: New Delhi	urine	clinical	SAMN15908366	GCA_021904235.1
Klebsiella pneumoniae	"BM_KP42","C-1/408/18","SRS7400473"	PDT001216101.1	India: New Delhi	Pus	clinical	SAMN15908364	GCA_021911755.1
Klebsiella pneumoniae	"BM_KP33","R-16/329/18","SRS7400468"	PDT001216107.1	India: New Delhi	sputum	clinical	SAMN15908359	GCA_021907675.1
Klebsiella pneumoniae	"B-7316/18","BM_KP30","SRS7400465"	PDT001216110.1	India: New Delhi	blood	clinical	SAMN15908356	GCA_021905055.1
Klebsiella pneumoniae	"BM_KP29","R-3/308/18","SRS7400464"	PDT001216111.1	India: New Delhi	sputum	clinical	SAMN15908355	GCA_021922505.1
Klebsiella pneumoniae	"B-5267/18","BM_KP27","SRS7400463"	PDT001216112.1	India: New Delhi	blood	clinical	SAMN15908354	GCA_022011335.1
Klebsiella pneumoniae	"B-27248/17","BM_KP26","SRS7400462"	PDT001216113.1	India: New Delhi	blood	clinical	SAMN15908353	GCA_021913485.1
Klebsiella pneumoniae	"BM_KP24","P-28/221/19","SRS7400461"	PDT001216114.1	India: New Delhi	Pus	clinical	SAMN15908351	GCA_021905035.1
Klebsiella pneumoniae	"B-12756/19","BM_KP23","SRS7400460"	PDT001216115.1	India: New Delhi	blood	clinical	SAMN15908350	GCA_021904175.1
Klebsiella pneumoniae	"N821","SRS9404621"	PDT001216477.1	Switzerland		clinical	SAMN20064921	GCA_021838145.1
Klebsiella pneumoniae	"N1232","SRS9404566"	PDT001216525.1	Switzerland		clinical	SAMN20064871	GCA_021837365.1
Klebsiella pneumoniae	"BC-BR1108","ERS6199706"	PDT001216918.1	Bangladesh	rectal swab	clinical	SAMEA8514907
Klebsiella pneumoniae	"BC-BR1249-1","ERS6199711"	PDT001216923.1	Bangladesh	rectal swab	clinical	SAMEA8514912
Klebsiella pneumoniae	"BC-BR1283","ERS6199715"	PDT001216927.1	Bangladesh	rectal swab	clinical	SAMEA8514916
Klebsiella pneumoniae	"BC-BR1286-1","ERS6199716"	PDT001216928.1	Bangladesh	rectal swab	clinical	SAMEA8514917
Klebsiella pneumoniae	"BC-BR750-2","ERS6199829"	PDT001217039.1	Bangladesh	rectal swab	clinical	SAMEA8515030
Klebsiella pneumoniae	"16B98"	PDT001221704.1	China	ICU	clinical	SAMN21237591	GCA_021415405.1
Klebsiella pneumoniae	"17E232"	PDT001221714.1	China	ICU	clinical	SAMN21237583	GCA_021415605.1
Klebsiella pneumoniae	"20161942M","EC1792","SRS8394303"	PDT001222189.1	Singapore	wound	clinical	SAMN17981740	GCA_022095255.1
Klebsiella pneumoniae	"201522014M","EC1729","SRS8394301"	PDT001222190.1	Singapore	GASTROINTESTINAL	clinical	SAMN17981738	GCA_022109075.1
Klebsiella pneumoniae	"201550238U","EC1678","SRS8394298"	PDT001222191.1	Singapore	URINARY	clinical	SAMN17981735	GCA_021819505.1
Klebsiella pneumoniae	"201548460U","EC1655","SRS8394296"	PDT001222192.1	Singapore	URINARY	clinical	SAMN17981734	GCA_021816395.1
Klebsiella pneumoniae	"201536524U","EC1522","SRS8394290"	PDT001222193.1	Singapore	URINARY	clinical	SAMN17981728	GCA_022095225.1
Klebsiella pneumoniae	"201515002M","EC1488","SRS8394192"	PDT001222194.1	Singapore	wound	clinical	SAMN17981726	GCA_022109035.1
Klebsiella pneumoniae	"kp7450"	PDT001222923.1	China:Shanghai		clinical	SAMN24662597	GCA_021442045.1
Klebsiella pneumoniae	"CK8","SRS19301045"	PDT001224272.1	Kenya	urine	clinical	SAMN24370162	GCA_021474905.1
Klebsiella pneumoniae	"BC-BR1073-1"	PDT001226973.1	Bangladesh	rectal swab	clinical	SAMN21922836	GCA_021503755.1
Klebsiella pneumoniae	"2021LY00048","SRS11722512","Whole organism","microbial"	PDT001227235.1	USA	urine	clinical	SAMN25144466	GCA_021809145.1
Klebsiella pneumoniae	"22209","SRS11381954"	PDT001227265.1	United Kingdom		clinical	SAMN24297425	GCA_021808165.1
Klebsiella pneumoniae	"22203","SRS11381951"	PDT001227269.1	United Kingdom		clinical	SAMN24297421	GCA_021808015.1
Klebsiella pneumoniae	"18851","SRS11381932"	PDT001227285.1	United Kingdom		clinical	SAMN24297376	GCA_021807515.1
Klebsiella pneumoniae	"18839","SRS11381925"	PDT001227293.1	United Kingdom		clinical	SAMN24297369	GCA_021807405.1
Klebsiella pneumoniae	"15181","SRS11381912"	PDT001227306.1	United Kingdom		clinical	SAMN24297357	GCA_021807025.1
Klebsiella pneumoniae	"196983","SRS11381894"	PDT001227323.1	United Kingdom		clinical	SAMN24296860	GCA_021803685.1
Klebsiella pneumoniae	"152547","SRS11381869"	PDT001227348.1	United Kingdom		clinical	SAMN24297146	GCA_021806415.1
Klebsiella pneumoniae	"112952","SRS11381816"	PDT001227400.1	United Kingdom		clinical	SAMN24297012	GCA_021801395.1
Klebsiella pneumoniae	"243798","SRS11381814"	PDT001227402.1	United Kingdom		clinical	SAMN24296954	GCA_021801325.1
Klebsiella pneumoniae	"214621","SRS11381800"	PDT001227416.1	United Kingdom		clinical	SAMN24296941	GCA_021803065.1
Klebsiella pneumoniae	"152536","SRS11381752"	PDT001227464.1	United Kingdom		clinical	SAMN24297232	GCA_021798545.1
Klebsiella pneumoniae	"103240","SRS11381735"	PDT001227481.1	United Kingdom		clinical	SAMN24297216	GCA_021796875.1
Klebsiella pneumoniae	"91187","SRS11381712"	PDT001227504.1	United Kingdom		clinical	SAMN24297109	GCA_021795755.1
Klebsiella pneumoniae	"191827","SRS11381709"	PDT001227507.1	United Kingdom		clinical	SAMN24297106	GCA_021795615.1
Klebsiella pneumoniae	"71784","SRS11381680"	PDT001227535.1	United Kingdom		clinical	SAMN24296994	GCA_021795165.1
Klebsiella pneumoniae	"97043","SRS11381661"	PDT001227554.1	United Kingdom		clinical	SAMN24296976	GCA_021802885.1
Klebsiella pneumoniae	"207494","SRS11381658"	PDT001227557.1	United Kingdom		clinical	SAMN24296974	GCA_021796675.1
Klebsiella pneumoniae	"260219","SRS11381647"	PDT001227567.1	United Kingdom		clinical	SAMN24296964	GCA_021794865.1
Klebsiella pneumoniae	"214629","SRS11381646"	PDT001227568.1	United Kingdom		clinical	SAMN24296963	GCA_021802895.1
Klebsiella pneumoniae	"278568","SRS11381644"	PDT001227570.1	United Kingdom		clinical	SAMN24296961	GCA_021802835.1
Klebsiella pneumoniae	"26626","SRS11382237"	PDT001227604.1	United Kingdom		clinical	SAMN24297477	GCA_021827045.1
Klebsiella pneumoniae	"20883","SRS11382228"	PDT001227613.1	United Kingdom		clinical	SAMN24297412	GCA_021788835.1
Klebsiella pneumoniae	"20760","SRS11382212"	PDT001227629.1	United Kingdom		clinical	SAMN24297397	GCA_021788315.1
Klebsiella pneumoniae	"9411","SRS11382192"	PDT001227649.1	United Kingdom		clinical	SAMN24297322	GCA_021787405.1
Klebsiella pneumoniae	"142946","SRS11382191"	PDT001227650.1	United Kingdom		clinical	SAMN24297321	GCA_021787305.1
Klebsiella pneumoniae	"73964","SRS11382125"	PDT001227715.1	United Kingdom		clinical	SAMN24297088	GCA_021783955.1
Klebsiella pneumoniae	"75723","SRS11382117"	PDT001227721.1	United Kingdom		clinical	SAMN24297081	GCA_021783825.1
Klebsiella pneumoniae	"105299","SRS11382105"	PDT001227733.1	United Kingdom		clinical	SAMN24297070	GCA_021782935.1
Klebsiella pneumoniae	"26614","SRS11382095"	PDT001227742.1	United Kingdom		clinical	SAMN24297465	GCA_021783535.1
Klebsiella pneumoniae	"80515","SRS11382035"	PDT001227800.1	United Kingdom		clinical	SAMN24297180	GCA_021778475.1
Klebsiella pneumoniae	"232066","SRS11382023"	PDT001227812.1	United Kingdom		clinical	SAMN24297169	GCA_021778455.1
Klebsiella pneumoniae	"236200","SRS11382021"	PDT001227814.1	United Kingdom		clinical	SAMN24297167	GCA_021778425.1
Klebsiella pneumoniae	"95255","SRS11382003"	PDT001227833.1	United Kingdom		clinical	SAMN24297064	GCA_021777805.1
Klebsiella pneumoniae	"32374","SRS11381986"	PDT001227849.1	United Kingdom		clinical	SAMN24297050	GCA_021777435.1
Klebsiella pneumoniae	"107273","SRS11381978"	PDT001227857.1	United Kingdom		clinical	SAMN24297043	GCA_021774895.1
Klebsiella pneumoniae	"2022QG-00015","SRS11784041"	PDT001232561.3	USA	blood	clinical	SAMN25282719	GCA_031039855.2
Klebsiella pneumoniae	"KLEP_CH_Nord77_R886","Nord77_R886"	PDT001238032.1	Germany		clinical	SAMN25263436	GCA_021899755.1
Klebsiella pneumoniae	"SRS10451888","s17-65_sample_59"	PDT001242011.1	China: Shanghai		clinical	SAMN21988106
Klebsiella pneumoniae	"SRS10451847","s17-27_sample_21"	PDT001242050.1	China: Shanghai		clinical	SAMN21988068
Klebsiella pneumoniae	"SRS10451833","s17-170_sample_164"	PDT001242063.1	China: Shanghai		clinical	SAMN21988211
Klebsiella pneumoniae	"SRS10451828","s17-166_sample_160"	PDT001242068.1	China: Shanghai		clinical	SAMN21988207
Klebsiella pneumoniae	"SRS10451813","s17-99_sample_93"	PDT001242082.1	China: Shanghai		clinical	SAMN21988140
Klebsiella pneumoniae	"SRS10451810","s17-96_sample_90"	PDT001242085.1	China: Shanghai		clinical	SAMN21988137
Klebsiella pneumoniae	"SRS10451806","s17-92_sample_86"	PDT001242089.1	China: Shanghai		clinical	SAMN21988133
Klebsiella pneumoniae	"67734","SRS11375855"	PDT001243206.1	United Kingdom		clinical	SAMN24019456	GCA_022163305.1
Klebsiella pneumoniae	"243808","SRS11375833"	PDT001243225.1	United Kingdom		clinical	SAMN24019352	GCA_022105655.1
Klebsiella pneumoniae	"202371","SRS11375789"	PDT001243267.1	United Kingdom		clinical	SAMN24019168	GCA_022105135.1
Klebsiella pneumoniae	"99042","SRS11375769"	PDT001243288.1	United Kingdom		clinical	SAMN24019435	GCA_022153485.1
Klebsiella pneumoniae	"207499","SRS11375716"	PDT001243338.1	United Kingdom		clinical	SAMN24018928	GCA_022104355.1
Klebsiella pneumoniae	"97049","SRS11375707"	PDT001243345.1	United Kingdom		clinical	SAMN24018922	GCA_022161985.1
Klebsiella pneumoniae	"182052","SRS11375701"	PDT001243352.1	United Kingdom		clinical	SAMN24018915	GCA_022104335.1
Klebsiella pneumoniae	"164770","SRS11375693"	PDT001243360.1	United Kingdom		clinical	SAMN24018908	GCA_022104315.1
Klebsiella pneumoniae	"130448","SRS11375691"	PDT001243361.1	United Kingdom		clinical	SAMN24018907	GCA_022104255.1
Klebsiella pneumoniae	"179609","SRS11375677"	PDT001243375.1	United Kingdom		clinical	SAMN24018894	GCA_022104235.1
Klebsiella pneumoniae	"191822","SRS11375656"	PDT001243396.1	United Kingdom		clinical	SAMN24018776	GCA_022103985.1
Klebsiella pneumoniae	"268564","SRS11375608"	PDT001243439.1	United Kingdom		clinical	SAMN24019092	GCA_022161205.1
Klebsiella pneumoniae	"268573","SRS11375587"	PDT001243460.1	United Kingdom		clinical	SAMN24019707	GCA_022152465.1
Klebsiella pneumoniae	"103212","SRS11375582"	PDT001243466.1	United Kingdom		clinical	SAMN24019702	GCA_022160905.1
Klebsiella pneumoniae	"271206","SRS11375571"	PDT001243477.1	United Kingdom		clinical	SAMN24019692	GCA_022103615.1
Klebsiella pneumoniae	"105291","SRS11375568"	PDT001243480.1	United Kingdom		clinical	SAMN24019689	GCA_022153365.1
Klebsiella pneumoniae	"69980","SRS11375535"	PDT001243513.1	United Kingdom		clinical	SAMN24018852	GCA_022160585.1
Klebsiella pneumoniae	"196987","SRS11376186"	PDT001243536.1	United Kingdom		clinical	SAMN24018873	GCA_022160385.1
Klebsiella pneumoniae	"249306","SRS11376158"	PDT001243561.1	United Kingdom		clinical	SAMN24019500	GCA_022102855.1
Klebsiella pneumoniae	"144652","SRS11376105"	PDT001243611.1	United Kingdom		clinical	SAMN24019367	GCA_022102615.1
Klebsiella pneumoniae	"97035","SRS11376060"	PDT001243657.1	United Kingdom		clinical	SAMN24018951	GCA_022159285.1
Klebsiella pneumoniae	"220456","SRS11376028"	PDT001243689.1	United Kingdom		clinical	SAMN24019036	GCA_022102015.1
Klebsiella pneumoniae	"247320","SRS11376026"	PDT001243691.1	United Kingdom		clinical	SAMN24018801	GCA_022101995.1
Klebsiella pneumoniae	"260191","SRS11375955"	PDT001243757.1	United Kingdom		clinical	SAMN24018861	GCA_022158405.1
Klebsiella pneumoniae	"95281","SRS11375939"	PDT001243772.1	United Kingdom		clinical	SAMN24019333	GCA_022101255.1
Klebsiella pneumoniae	"152553","SRS11375931"	PDT001243780.1	United Kingdom		clinical	SAMN24018830	GCA_022158085.1
Klebsiella pneumoniae	"67514","SRS11375887"	PDT001243820.1	United Kingdom		clinical	SAMN24019575	GCA_022157845.1
Klebsiella pneumoniae	"199905","SRS11375890"	PDT001243822.1	United Kingdom		clinical	SAMN24018783	GCA_022157365.1
Klebsiella pneumoniae	"181955","SRS11375880"	PDT001243831.1	United Kingdom		clinical	SAMN24019566	GCA_022157825.1
Klebsiella pneumoniae	"118933","SRS11375875"	PDT001243837.1	United Kingdom		clinical	SAMN24018782	GCA_022157285.1
Klebsiella pneumoniae	"195705","SRS11376520"	PDT001243855.1	United Kingdom		clinical	SAMN24019011	GCA_022157165.1
Klebsiella pneumoniae	"186631","SRS11376508"	PDT001243864.1	United Kingdom		clinical	SAMN24019003	GCA_022100875.1
Klebsiella pneumoniae	"196981","SRS11376507"	PDT001243868.1	United Kingdom		clinical	SAMN24018999	GCA_022157725.1
Klebsiella pneumoniae	"144651","SRS11376489"	PDT001243886.1	United Kingdom		clinical	SAMN24019156	GCA_022152305.1
Klebsiella pneumoniae	"146947","SRS11376482"	PDT001243891.1	United Kingdom		clinical	SAMN24019152	GCA_022155145.1
Klebsiella pneumoniae	"226952","SRS11376461"	PDT001243911.1	United Kingdom		clinical	SAMN24019134	GCA_022156545.1
Klebsiella pneumoniae	"205914","SRS11376452"	PDT001243923.1	United Kingdom		clinical	SAMN24019670	GCA_022100375.1
Klebsiella pneumoniae	"63666","SRS11376448"	PDT001243924.1	United Kingdom		clinical	SAMN24019669	GCA_022155105.1
Klebsiella pneumoniae	"260208","SRS11376444"	PDT001243929.1	United Kingdom		clinical	SAMN24018864	GCA_022156525.1
Klebsiella pneumoniae	"103241","SRS11376434"	PDT001243937.1	United Kingdom		clinical	SAMN24019657	GCA_022100275.1
Klebsiella pneumoniae	"232056","SRS11376427"	PDT001243946.1	United Kingdom		clinical	SAMN24019620	GCA_022156345.1
Klebsiella pneumoniae	"75718","SRS11376426"	PDT001243947.1	United Kingdom		clinical	SAMN24019619	GCA_022100135.1
Klebsiella pneumoniae	"152580","SRS11376392"	PDT001243981.1	United Kingdom		clinical	SAMN24019531	GCA_022099635.1
Klebsiella pneumoniae	"232054","SRS11376371"	PDT001244002.1	United Kingdom		clinical	SAMN24019511	GCA_022155945.1
Klebsiella pneumoniae	"191852","SRS11376367"	PDT001244004.1	United Kingdom		clinical	SAMN24019509	GCA_022155905.1
Klebsiella pneumoniae	"95283","SRS11376364"	PDT001244008.1	United Kingdom		clinical	SAMN24019419	GCA_022155865.1
Klebsiella pneumoniae	"K210049","K210049_unicycler.fasta"	PDT001244011.1	China	Respiratory swab	clinical	SAMN25351502	GCA_022014435.1
Klebsiella pneumoniae	"195713","SRS11376355"	PDT001244053.1	United Kingdom		clinical	SAMN24019414	GCA_022105635.1
Klebsiella pneumoniae	"229938","SRS11376340"	PDT001244071.1	United Kingdom		clinical	SAMN24019397	GCA_022120395.1
Klebsiella pneumoniae	"88458","SRS11376324"	PDT001244086.1	United Kingdom		clinical	SAMN24019240	GCA_022117395.1
Klebsiella pneumoniae	"232053","SRS11376307"	PDT001244105.1	United Kingdom		clinical	SAMN24019223	GCA_022147045.1
Klebsiella pneumoniae	"81963","SRS11376306"	PDT001244107.1	United Kingdom		clinical	SAMN24019221	GCA_022148325.1
Klebsiella pneumoniae	"168447","SRS11376263"	PDT001244144.1	United Kingdom		clinical	SAMN24019250	GCA_022153165.1
Klebsiella pneumoniae	"128087","SRS11376260"	PDT001244148.1	United Kingdom		clinical	SAMN24018986	GCA_022113615.1
Klebsiella pneumoniae	"95286","SRS11376241"	PDT001244165.1	United Kingdom		clinical	SAMN24018970	GCA_022154165.1
Klebsiella pneumoniae	"190731","SRS11376234"	PDT001244170.1	United Kingdom		clinical	SAMN24018965	GCA_022116995.1
Klebsiella pneumoniae	"234879","SRS11376232"	PDT001244173.1	United Kingdom		clinical	SAMN24018963	GCA_022121185.1
Klebsiella pneumoniae	"247335","SRS11376231"	PDT001244175.1	United Kingdom		clinical	SAMN24018961	GCA_022148265.1
Klebsiella pneumoniae	"146948","SRS11376215"	PDT001244191.1	United Kingdom		clinical	SAMN24019062	GCA_022150705.1
Klebsiella pneumoniae	"232047","SRS11377292"	PDT001244210.1	United Kingdom		clinical	SAMN24021164	GCA_022120315.1
Klebsiella pneumoniae	"220523","SRS11377286"	PDT001244216.1	United Kingdom		clinical	SAMN24021159	GCA_022144905.1
Klebsiella pneumoniae	"97050","SRS11377279"	PDT001244225.1	United Kingdom		clinical	SAMN24021151	GCA_022122025.1
Klebsiella pneumoniae	"222411","SRS11377267"	PDT001244235.1	United Kingdom		clinical	SAMN24020323	GCA_022148125.1
Klebsiella pneumoniae	"37497","SRS11377252"	PDT001244249.1	United Kingdom		clinical	SAMN24021071	GCA_022109755.1
Klebsiella pneumoniae	"256989","SRS11377223"	PDT001244278.1	United Kingdom		clinical	SAMN24020930	GCA_022105575.1
Klebsiella pneumoniae	"205870","SRS11377200"	PDT001244301.1	United Kingdom		clinical	SAMN24020909	GCA_022124625.1
Klebsiella pneumoniae	"243784","SRS11377177"	PDT001244324.1	United Kingdom		clinical	SAMN24020831	GCA_022132625.1
Klebsiella pneumoniae	"128086","SRS11377175"	PDT001244325.1	United Kingdom		clinical	SAMN24020830	GCA_022114495.1
Klebsiella pneumoniae	"124913","SRS11377138"	PDT001244363.1	United Kingdom		clinical	SAMN24020737	GCA_022148905.1
Klebsiella pneumoniae	"130464","SRS11377122"	PDT001244380.1	United Kingdom		clinical	SAMN24020664	GCA_022111275.1
Klebsiella pneumoniae	"99034","SRS11377116"	PDT001244384.1	United Kingdom		clinical	SAMN24020661	GCA_022139745.1
Klebsiella pneumoniae	"179602","SRS11377083"	PDT001244417.1	United Kingdom		clinical	SAMN24020572	GCA_022110855.1
Klebsiella pneumoniae	"211604","SRS11377076"	PDT001244424.1	United Kingdom		clinical	SAMN24020566	GCA_022142105.1
Klebsiella pneumoniae	"81978","SRS11377052"	PDT001244448.1	United Kingdom		clinical	SAMN24020458	GCA_022111235.1
Klebsiella pneumoniae	"229929","SRS11376991"	PDT001244508.1	United Kingdom		clinical	SAMN24021124	GCA_022121665.1
Klebsiella pneumoniae	"130451","SRS11376974"	PDT001244525.1	United Kingdom		clinical	SAMN24021109	GCA_022149485.1
Klebsiella pneumoniae	"205903","SRS11377561"	PDT001244600.1	United Kingdom		clinical	SAMN24020477	GCA_022137015.1
Klebsiella pneumoniae	"97052","SRS11377536"	PDT001244624.1	United Kingdom		clinical	SAMN24020369	GCA_022121005.1
Klebsiella pneumoniae	"67679","SRS11377508"	PDT001244652.1	United Kingdom		clinical	SAMN24021179	GCA_022144825.1
Klebsiella pneumoniae	"214604","SRS11377493"	PDT001244666.1	United Kingdom		clinical	SAMN24021166	GCA_022115415.1
Klebsiella pneumoniae	"211481","SRS11377484"	PDT001244676.1	United Kingdom		clinical	SAMN24020905	GCA_022111195.1
Klebsiella pneumoniae	"60233","SRS11377478"	PDT001244682.1	United Kingdom		clinical	SAMN24020900	GCA_022125905.1
Klebsiella pneumoniae	"179778","SRS11377475"	PDT001244685.1	United Kingdom		clinical	SAMN24020897	GCA_022126765.1
Klebsiella pneumoniae	"128096","SRS11377469"	PDT001244691.1	United Kingdom		clinical	SAMN24020298	GCA_022120885.1
Klebsiella pneumoniae	"32330","SRS11377460"	PDT001244700.1	United Kingdom		clinical	SAMN24020883	GCA_022123565.1
Klebsiella pneumoniae	"60479","SRS11377431"	PDT001244728.1	United Kingdom		clinical	SAMN24020627	GCA_022116675.1
Klebsiella pneumoniae	"73978","SRS11377421"	PDT001244737.1	United Kingdom		clinical	SAMN24020560	GCA_022106675.1
Klebsiella pneumoniae	"278530","SRS11377416"	PDT001244743.1	United Kingdom		clinical	SAMN24020554	GCA_022117235.1
Klebsiella pneumoniae	"88449","SRS11377302"	PDT001244852.1	United Kingdom		clinical	SAMN24020338	GCA_022144685.1
Klebsiella pneumoniae	"73962","SRS11377300"	PDT001244854.1	United Kingdom		clinical	SAMN24020336	GCA_022108255.1
Klebsiella pneumoniae	"226939","SRS11377295"	PDT001244859.1	United Kingdom		clinical	SAMN24020242	GCA_022146685.1
Klebsiella pneumoniae	"125972","SRS11377294"	PDT001244861.1	United Kingdom		clinical	SAMN24020232	GCA_022150405.1
Klebsiella pneumoniae	"232055","SRS11377957"	PDT001244870.1	United Kingdom		clinical	SAMN24021007	GCA_022116175.1
Klebsiella pneumoniae	"88512","SRS11377952"	PDT001244878.1	United Kingdom		clinical	SAMN24021000	GCA_022150345.1
Klebsiella pneumoniae	"190749","SRS11377939"	PDT001244888.1	United Kingdom		clinical	SAMN24020305	GCA_022151105.1
Klebsiella pneumoniae	"218500","SRS11377930"	PDT001244897.1	United Kingdom		clinical	SAMN24020953	GCA_022109155.1
Klebsiella pneumoniae	"99043","SRS11377928"	PDT001244899.1	United Kingdom		clinical	SAMN24020304	GCA_022147885.1
Klebsiella pneumoniae	"214636","SRS11377905"	PDT001244921.1	United Kingdom		clinical	SAMN24020788	GCA_022109195.1
Klebsiella pneumoniae	"146930","SRS11377900"	PDT001244926.1	United Kingdom		clinical	SAMN24020783	GCA_022132245.1
Klebsiella pneumoniae	"223560","SRS11377880"	PDT001244947.1	United Kingdom		clinical	SAMN24020764	GCA_022108215.1
Klebsiella pneumoniae	"256973","SRS11377852"	PDT001244973.1	United Kingdom		clinical	SAMN24020711	GCA_022113135.1
Klebsiella pneumoniae	"220461","SRS11377826"	PDT001244998.1	United Kingdom		clinical	SAMN24020514	GCA_022147865.1
Klebsiella pneumoniae	"67746","SRS11377794"	PDT001245030.1	United Kingdom		clinical	SAMN24020399	GCA_022153085.1
Klebsiella pneumoniae	"99019","SRS11377758"	PDT001245064.1	United Kingdom		clinical	SAMN24021088	GCA_022147765.1
Klebsiella pneumoniae	"181961","SRS11377749"	PDT001245075.1	United Kingdom		clinical	SAMN24020308	GCA_022152145.1
Klebsiella pneumoniae	"103224","SRS11377710"	PDT001245113.1	United Kingdom		clinical	SAMN24021042	GCA_022121925.1
Klebsiella pneumoniae	"266889","SRS11377691"	PDT001245131.1	United Kingdom		clinical	SAMN24021027	GCA_022119935.1
Klebsiella pneumoniae	"271213","SRS11377666"	PDT001245155.1	United Kingdom		clinical	SAMN24020860	GCA_022109235.1
Klebsiella pneumoniae	"56263","SRS11377636"	PDT001245185.1	United Kingdom		clinical	SAMN24020689	GCA_022137865.1
Klebsiella pneumoniae	"C_002","MS153","SRS11915105"	PDT001250597.1	Kenya: Nairobi		clinical	SAMN25722266	GCA_022309615.1
Klebsiella pneumoniae	"45dbe4da-f9fe-11e8-b069-3c4a9275d6c8","ERS3033922","cpe052"	PDT001250880.1	United Kingdom	screen	clinical	SAMEA5226477	GCA_929615265.1
Klebsiella pneumoniae	"ERS4216714","b251fff0-3076-11ea-ab5b-fa163e2f1184","cpe027"	PDT001250884.1	United Kingdom	screen	clinical	SAMEA6451157	GCA_929618965.1
Klebsiella pneumoniae	"468bc3fa-f9fe-11e8-b069-3c4a9275d6c8","ERS3033930","cpe060"	PDT001250887.1	United Kingdom	screen	clinical	SAMEA5226485	GCA_929608895.1
Klebsiella pneumoniae	"ERS4216659","b00eadce-3076-11ea-ab5b-fa163e2f1184","cpe085"	PDT001250894.1	United Kingdom	central venous catheter tip	clinical	SAMEA6451102	GCA_929617065.1
Klebsiella pneumoniae	"ERS4216660","b0184654-3076-11ea-ab5b-fa163e2f1184","cpe086"	PDT001250899.1	United Kingdom	screen	clinical	SAMEA6451103	GCA_929617105.1
Klebsiella pneumoniae	"4579103a-f9fe-11e8-b069-3c4a9275d6c8","ERS3033917","cpe047"	PDT001250901.1	United Kingdom	screen	clinical	SAMEA5226472	GCA_929618805.1
Klebsiella pneumoniae	"KPN20"	PDT001253434.1	China:Jiaxing		clinical	SAMN25953952	GCA_022354525.1
Klebsiella pneumoniae	"1583692","SRS12141036"	PDT001256226.1	United Kingdom		clinical	SAMN26329887	GCA_022432765.1
Klebsiella pneumoniae	"1573265","SRS12141030"	PDT001256232.1	United Kingdom		clinical	SAMN26329881	GCA_022432345.1
Klebsiella pneumoniae	"1573268","SRS12141010"	PDT001256252.1	United Kingdom		clinical	SAMN26329879	GCA_022432435.1
Klebsiella pneumoniae	"AR_0120","SRS11242460"	PDT001256440.1				SAMN23719918	GCA_022406725.1
Klebsiella pneumoniae	"2019HL-01039","SRS12168445"	PDT001257417.3	USA	sputum	clinical	SAMN26367824	GCA_022446645.3
Klebsiella pneumoniae	"2021HL-01038","SRS12168444"	PDT001257418.1	USA	blood	clinical	SAMN26367823	GCA_022446105.1
Klebsiella pneumoniae	"2020HL-01005","SRS12172807"	PDT001257881.3	USA	blood	clinical	SAMN26417916	GCA_022472475.3
Klebsiella pneumoniae	"2019HL-01006","SRS12172803"	PDT001257885.3	USA	rectal swab	clinical	SAMN26417904	GCA_022475655.3
Klebsiella pneumoniae	"ARLG-4850","SRS7252979"	PDT001258915.1	USA: South	other	clinical	SAMN15869025	GCA_022438005.1
Klebsiella pneumoniae	"AJ232","SRS12167696"	PDT001261209.1	Australia: Melbourne	urine catheter	clinical	SAMN26366750
Klebsiella pneumoniae	"2962","2962_Spain","SRS11789861"	PDT001261548.1	Spain	Feces, Gull (Larus spp.)		SAMN25244040	GCA_022503525.1
Klebsiella pneumoniae	"G20250455","NIHR/IGIMS/KPN-830","SRS9913177"	PDT001262782.1			clinical	SAMN20968565	GCA_022544975.1
Klebsiella pneumoniae	"G20250031","NIHR/IGIMS/KPN-133","SRS9913170"	PDT001262788.1			clinical	SAMN20968559	GCA_022545315.1
Klebsiella pneumoniae	"T238-2"	PDT001263651.1	China	anal swab	clinical	SAMN25343335	GCA_022554145.1
Klebsiella pneumoniae	"T256"	PDT001263652.1	China	anal swab	clinical	SAMN25343336	GCA_022554135.1
Klebsiella pneumoniae	"T238-1"	PDT001263653.1	China	anal swab	clinical	SAMN25343334	GCA_022554175.1
Klebsiella pneumoniae	"R610-1"	PDT001263654.1	China	Respiratory swab	clinical	SAMN25343333	GCA_022554195.1
Klebsiella pneumoniae	"R607-1"	PDT001263655.1	China	Respiratory swab	clinical	SAMN25343332	GCA_022554215.1
Klebsiella pneumoniae	"R256-2"	PDT001263656.1	China	Respiratory swab	clinical	SAMN25343331	GCA_022554235.1
Klebsiella pneumoniae	"R184-2"	PDT001263657.1	China	Respiratory swab	clinical	SAMN25343329	GCA_022554255.1
Klebsiella pneumoniae	"R176-1"	PDT001263658.1	China	Respiratory swab	clinical	SAMN25343328	GCA_022554275.1
Klebsiella pneumoniae	"CYW-1"	PDT001263659.1	China	Respiratory swab	clinical	SAMN25343327	GCA_022554285.1
Klebsiella pneumoniae	"K210334"	PDT001263660.1	China	Respiratory swab	clinical	SAMN25343326	GCA_022554315.1
Klebsiella pneumoniae	"R250"	PDT001263661.1	China	Respiratory swab	clinical	SAMN25343330	GCA_022554325.1
Klebsiella pneumoniae	"K210317"	PDT001263662.1	China	Respiratory swab	clinical	SAMN25343324	GCA_022554355.1
Klebsiella pneumoniae	"K210327"	PDT001263663.1	China	Respiratory swab	clinical	SAMN25343325	GCA_022554365.1
Klebsiella pneumoniae	"K210309"	PDT001263664.1	China	Respiratory swab	clinical	SAMN25343323	GCA_022554395.1
Klebsiella pneumoniae	"K210284"	PDT001263665.1	China	Respiratory swab	clinical	SAMN25343322	GCA_022554415.1
Klebsiella pneumoniae	"K210282"	PDT001263666.1	China	anal swab	clinical	SAMN25343321	GCA_022554435.1
Klebsiella pneumoniae	"K210281"	PDT001263667.1	China	anal swab	clinical	SAMN25343320	GCA_022554455.1
Klebsiella pneumoniae	"K210279"	PDT001263668.1	China	Respiratory swab	clinical	SAMN25343319	GCA_022554465.1
Klebsiella pneumoniae	"K210276"	PDT001263669.1	China	anal swab	clinical	SAMN25343318	GCA_022554495.1
Klebsiella pneumoniae	"K210269"	PDT001263670.1	China	Respiratory swab	clinical	SAMN25343317	GCA_022554515.1
Klebsiella pneumoniae	"K210265"	PDT001263671.1	China	Respiratory swab	clinical	SAMN25343316	GCA_022554535.1
Klebsiella pneumoniae	"K210263"	PDT001263672.1	China	Respiratory swab	clinical	SAMN25343315	GCA_022554555.1
Klebsiella pneumoniae	"K210261"	PDT001263673.1	China	Respiratory swab	clinical	SAMN25343314	GCA_022554575.1
Klebsiella pneumoniae	"K210259"	PDT001263674.1	China	anal swab	clinical	SAMN25343313	GCA_022554595.1
Klebsiella pneumoniae	"K210187"	PDT001263675.1	China	anal swab	clinical	SAMN25343311	GCA_022554615.1
Klebsiella pneumoniae	"K210188"	PDT001263676.1	China	Respiratory swab	clinical	SAMN25343312	GCA_022554625.1
Klebsiella pneumoniae	"K210186"	PDT001263677.1	China	Respiratory swab	clinical	SAMN25343310	GCA_022554655.1
Klebsiella pneumoniae	"K210184"	PDT001263678.1	China	anal swab	clinical	SAMN25343308	GCA_022554675.1
Klebsiella pneumoniae	"K210185"	PDT001263679.1	China	anal swab	clinical	SAMN25343309	GCA_022554685.1
Klebsiella pneumoniae	"K210183"	PDT001263680.1	China	Respiratory swab	clinical	SAMN25343307	GCA_022554715.1
Klebsiella pneumoniae	"K210181"	PDT001263681.1	China	Respiratory swab	clinical	SAMN25343305	GCA_022554735.1
Klebsiella pneumoniae	"K210050"	PDT001263682.1	China	Respiratory swab	clinical	SAMN25343303	GCA_022554755.1
Klebsiella pneumoniae	"K210180"	PDT001263683.1	China	anal swab	clinical	SAMN25343304	GCA_022554775.1
Klebsiella pneumoniae	"K210049"	PDT001263684.1	China	Respiratory swab	clinical	SAMN25343302	GCA_022554795.1
Klebsiella pneumoniae	"K210182"	PDT001263685.1	China	Respiratory swab	clinical	SAMN25343306	GCA_022554815.1
Klebsiella pneumoniae	"K210048"	PDT001263686.1	China	Respiratory swab	clinical	SAMN25343301	GCA_022554835.1
Klebsiella pneumoniae	"K210047"	PDT001263687.1	China	Respiratory swab	clinical	SAMN25343300	GCA_022554855.1
Klebsiella pneumoniae	"K210044"	PDT001263688.1	China	anal swab	clinical	SAMN25343299	GCA_022554875.1
Klebsiella pneumoniae	"K210042"	PDT001263689.1	China	anal swab	clinical	SAMN25343298	GCA_022554895.1
Klebsiella pneumoniae	"K210038"	PDT001263690.1	China	anal swab	clinical	SAMN25343297	GCA_022554915.1
Klebsiella pneumoniae	"K210037"	PDT001263691.1	China	anal swab	clinical	SAMN25343296	GCA_022554935.1
Klebsiella pneumoniae	"K210032"	PDT001263692.1	China	anal swab	clinical	SAMN25343295	GCA_022554955.1
Klebsiella pneumoniae	"K210028"	PDT001263693.1	China	anal swab	clinical	SAMN25343294	GCA_022554975.1
Klebsiella pneumoniae	"K210022"	PDT001263694.1	China	Respiratory swab	clinical	SAMN25343291	GCA_022554995.1
Klebsiella pneumoniae	"K210024"	PDT001263695.1	China	Respiratory swab	clinical	SAMN25343292	GCA_022555005.1
Klebsiella pneumoniae	"K210017"	PDT001263696.1	China	Respiratory swab	clinical	SAMN25343290	GCA_022555035.1
Klebsiella pneumoniae	"K210013"	PDT001263697.1	China	Respiratory swab	clinical	SAMN25343289	GCA_022555055.1
Klebsiella pneumoniae	"K210010"	PDT001263698.1	China	Respiratory swab	clinical	SAMN25343288	GCA_022555075.1
Klebsiella pneumoniae	"K210008"	PDT001263699.1	China	Respiratory swab	clinical	SAMN25343287	GCA_022555095.1
Klebsiella pneumoniae	"K210005"	PDT001263700.1	China	Respiratory swab	clinical	SAMN25343285	GCA_022555115.1
Klebsiella pneumoniae	"K210025"	PDT001263701.1	China	Respiratory swab	clinical	SAMN25343293	GCA_022555135.1
Klebsiella pneumoniae	"K210006"	PDT001263702.1	China	Respiratory swab	clinical	SAMN25343286	GCA_022555155.1
Klebsiella pneumoniae	"K210003"	PDT001263703.1	China	Respiratory swab	clinical	SAMN25343284	GCA_022555175.1
Klebsiella pneumoniae	"K210061"	PDT001263705.1	China	anal swab	clinical	SAMN25343280	GCA_022555215.1
Klebsiella pneumoniae	"K210064"	PDT001263706.1	China	Respiratory swab	clinical	SAMN25343282	GCA_022555225.1
Klebsiella pneumoniae	"K210063"	PDT001263707.1	China	Respiratory swab	clinical	SAMN25343281	GCA_022555255.1
Klebsiella pneumoniae	"K210060"	PDT001263708.1	China	Respiratory swab	clinical	SAMN25343279	GCA_022555275.1
Klebsiella pneumoniae	"K210059"	PDT001263709.1	China	anal swab	clinical	SAMN25343278	GCA_022555295.1
Klebsiella pneumoniae	"K210057"	PDT001263710.1	China	Respiratory swab	clinical	SAMN25343276	GCA_022555305.1
Klebsiella pneumoniae	"K210056"	PDT001263711.1	China	Respiratory swab	clinical	SAMN25343275	GCA_022555345.1
Klebsiella pneumoniae	"K210058"	PDT001263712.1	China	Respiratory swab	clinical	SAMN25343277	GCA_022555335.1
Klebsiella pneumoniae	"K210055"	PDT001263713.1	China	Respiratory swab	clinical	SAMN25343274	GCA_022555375.1
Klebsiella pneumoniae	"K210054"	PDT001263714.1	China	anal swab	clinical	SAMN25343273	GCA_022555395.1
Klebsiella pneumoniae	"K210052"	PDT001263715.1	China	Respiratory swab	clinical	SAMN25343271	GCA_022555415.1
Klebsiella pneumoniae	"K210051"	PDT001263716.1	China	Respiratory swab	clinical	SAMN25343270	GCA_022555425.1
Klebsiella pneumoniae	"K210053"	PDT001263717.1	China	Respiratory swab	clinical	SAMN25343272	GCA_022555475.1
Klebsiella pneumoniae	"2021GN-00346","SRS12232848"	PDT001264620.3	USA		clinical	SAMN26549639	GCA_022602815.3
Klebsiella pneumoniae	"201555216B","EC1453","SRS6545683"	PDT001264676.1	Singapore	blood	clinical	SAMN14649875	GCA_022598715.1
Klebsiella pneumoniae	"3d443ab0-240a-11eb-bf2f-fa163eea3084","ERS5323048"	PDT001265227.1				SAMEA7566420
Klebsiella pneumoniae	"2c232c8c-240a-11eb-bf2f-fa163eea3084","ERS5322431"	PDT001265337.1				SAMEA7565802
Klebsiella pneumoniae	"ERS5375265","c0d55cd8-2e69-11eb-820b-fa163eac3af7"	PDT001265387.1				SAMEA7616978
Klebsiella pneumoniae	"8c33e306-866f-11eb-8fb7-fa163eea3084","ERS5949053"	PDT001265441.1				SAMEA8262816
Klebsiella pneumoniae	"8c42fb20-866f-11eb-8fb7-fa163eea3084","ERS5949058"	PDT001265445.1				SAMEA8262821
Klebsiella pneumoniae	"8c4b8f92-866f-11eb-8fb7-fa163eea3084","ERS5949059"	PDT001265447.1				SAMEA8262822
Klebsiella pneumoniae	"8c53d3dc-866f-11eb-8fb7-fa163eea3084","ERS5949061"	PDT001265448.1				SAMEA8262824
Klebsiella pneumoniae	"8c5c3e1e-866f-11eb-8fb7-fa163eea3084","ERS5949063"	PDT001265462.1				SAMEA8262826
Klebsiella pneumoniae	"ERS5949969","a0566f84-866f-11eb-8fb7-fa163eea3084"	PDT001265649.1				SAMEA8263733
Klebsiella pneumoniae	"92a443b6-866f-11eb-8fb7-fa163eea3084","ERS5949334"	PDT001265740.1				SAMEA8263097
Klebsiella pneumoniae	"92beb5a2-866f-11eb-8fb7-fa163eea3084","ERS5949338"	PDT001265930.1				SAMEA8263101
Klebsiella pneumoniae	"8f232fe0-866f-11eb-8fb7-fa163eea3084","ERS5949178"	PDT001266010.1				SAMEA8262941
Klebsiella pneumoniae	"8f4b895e-866f-11eb-8fb7-fa163eea3084","ERS5949186"	PDT001266019.1				SAMEA8262949
Klebsiella pneumoniae	"ERS5950254","a5ec734e-866f-11eb-8fb7-fa163eea3084"	PDT001266078.1				SAMEA8264019
Klebsiella pneumoniae	"9f8e076a-866f-11eb-8fb7-fa163eea3084","ERS5949927"	PDT001266094.1				SAMEA8263691
Klebsiella pneumoniae	"ERS5950013","a1525ef2-866f-11eb-8fb7-fa163eea3084"	PDT001266152.1				SAMEA8263777
Klebsiella pneumoniae	"ERS5950208","a51ef176-866f-11eb-8fb7-fa163eea3084"	PDT001266272.1				SAMEA8263973
Klebsiella pneumoniae	"ERS5950274","a671c5c6-866f-11eb-8fb7-fa163eea3084"	PDT001266293.1				SAMEA8264039
Klebsiella pneumoniae	"ERS5950302","a6fe6d6e-866f-11eb-8fb7-fa163eea3084"	PDT001266298.1				SAMEA8264067
Klebsiella pneumoniae	"291e19d6-eb9f-11eb-92a1-fa163eac3af7","ERS7176558"	PDT001266460.1				SAMEA9453536
Klebsiella pneumoniae	"2923707a-eb9f-11eb-92a1-fa163eac3af7","ERS7176560"	PDT001266471.1				SAMEA9453539
Klebsiella pneumoniae	"29b86900-eb9f-11eb-92a1-fa163eac3af7","ERS7176636"	PDT001266563.1				SAMEA9453615
Klebsiella pneumoniae	"2d0314ac-eb9f-11eb-92a1-fa163eac3af7","ERS7177180"	PDT001266818.1				SAMEA9454159
Klebsiella pneumoniae	"34459c12-eb9f-11eb-92a1-fa163eac3af7","ERS7178433"	PDT001267156.1				SAMEA9455414
Klebsiella pneumoniae	"34632642-eb9f-11eb-92a1-fa163eac3af7","ERS7178456"	PDT001267210.1				SAMEA9455436
Klebsiella pneumoniae	"34ab2b7c-eb9f-11eb-92a1-fa163eac3af7","ERS7178508"	PDT001267313.1				SAMEA9455489
Klebsiella pneumoniae	"8f9c1090-866f-11eb-8fb7-fa163eea3084","ERS5949200"	PDT001268254.1				SAMEA8262963
Klebsiella pneumoniae	"8fb485e4-866f-11eb-8fb7-fa163eea3084","ERS5949204"	PDT001268266.1				SAMEA8262967
Klebsiella pneumoniae	"9461d20e-866f-11eb-8fb7-fa163eea3084","ERS5949427"	PDT001268267.1				SAMEA8263191
Klebsiella pneumoniae	"6f52ebba-866f-11eb-8fb7-fa163eea3084","ERS5948289"	PDT001268599.1				SAMEA8262051
Klebsiella pneumoniae	"99108462-866f-11eb-8fb7-fa163eea3084","ERS5949665"	PDT001268656.1				SAMEA8263429
Klebsiella pneumoniae	"9951c35a-866f-11eb-8fb7-fa163eea3084","ERS5949677"	PDT001268676.1				SAMEA8263441
Klebsiella pneumoniae	"ERS5950145","a3c0e2f8-866f-11eb-8fb7-fa163eea3084"	PDT001268694.1				SAMEA8263909
Klebsiella pneumoniae	"994a1880-866f-11eb-8fb7-fa163eea3084","ERS5949676"	PDT001268767.1				SAMEA8263440
Klebsiella pneumoniae	"9dd69270-866f-11eb-8fb7-fa163eea3084","ERS5949860"	PDT001268800.1				SAMEA8263624
Klebsiella pneumoniae	"Bio73"	PDT001277583.1	Turkey: Kayseri	sputum of human	clinical	SAMN26668026	GCA_022699305.1
Klebsiella pneumoniae	"Bio45"	PDT001277585.1	Turkey: Kayseri	skin swab	clinical	SAMN26668071	GCA_022699345.1
Klebsiella pneumoniae	"Bio3"	PDT001277597.1	Turkey	Erciyes University, Faculty of Medicine	clinical	SAMN26655402	GCA_022749215.1
Klebsiella pneumoniae	"KP105"	PDT001278527.1	China: Zhejiang	bile	clinical	SAMN26891693	GCA_022808195.1
Klebsiella pneumoniae	"KP3"	PDT001278528.1	China: Zhejiang	urine	clinical	SAMN26891691	GCA_022808205.1
Klebsiella pneumoniae	"KP306"	PDT001278529.1	China: Zhejiang	wound	clinical	SAMN26891695	GCA_022808275.1
Klebsiella pneumoniae	"KP232"	PDT001278530.1	China: Zhejiang	urine	clinical	SAMN26891694	GCA_022808315.1
Klebsiella pneumoniae	"KP4","KP41"	PDT001278531.1	China: Zhejiang	urine	clinical	SAMN26891692	GCA_022808395.1
Klebsiella pneumoniae	"2021HL-01188","SRS12547097"	PDT001280868.3	USA	urine	clinical	SAMN27480459	GCA_022876835.3
Klebsiella pneumoniae	"KP114692"	PDT001282587.2	China: Yunnan		clinical	SAMN22998612	GCA_022854465.1
Klebsiella pneumoniae	"KP108505"	PDT001282644.2	China: Yunnan		clinical	SAMN22998555	GCA_022855605.1
Klebsiella pneumoniae	"KP106903"	PDT001282667.2	China: Zhejiang		clinical	SAMN22998532	GCA_022856045.1
Klebsiella pneumoniae	"KP100073"	PDT001282717.2	China: Yunnan		clinical	SAMN22998482	GCA_022857065.1
Klebsiella pneumoniae	"88385","KP88385"	PDT001282855.2	China: Yunnan		clinical	SAMN23224807	GCA_022859805.1
Klebsiella pneumoniae	"ERS10809676","d4370302-9a07-11ec-b47a-fa163eea3084"	PDT001283925.1				SAMEA13206900
Klebsiella pneumoniae	"2dc0e080-9a05-11ec-a945-fa163eea3084","ERS10809611"	PDT001283983.1				SAMEA13206833
Klebsiella pneumoniae	"2d53f16e-9a05-11ec-a945-fa163eea3084","ERS10809564"	PDT001283984.1				SAMEA13206787
Klebsiella pneumoniae	"2db74eda-9a05-11ec-a945-fa163eea3084","ERS10809607"	PDT001283985.1				SAMEA13206831
Klebsiella pneumoniae	"2da11124-9a05-11ec-a945-fa163eea3084","ERS10809597"	PDT001283986.1				SAMEA13206823
Klebsiella pneumoniae	"2d743f28-9a05-11ec-a945-fa163eea3084","ERS10809579"	PDT001283987.1				SAMEA13206802
Klebsiella pneumoniae	"2d7da2b6-9a05-11ec-a945-fa163eea3084","ERS10809582"	PDT001283988.1				SAMEA13206806
Klebsiella pneumoniae	"2d616074-9a05-11ec-a945-fa163eea3084","ERS10809570"	PDT001283989.1				SAMEA13206794
Klebsiella pneumoniae	"2d59e434-9a05-11ec-a945-fa163eea3084","ERS10809567"	PDT001283990.1				SAMEA13206791
Klebsiella pneumoniae	"2d6ad848-9a05-11ec-a945-fa163eea3084","ERS10809575"	PDT001283991.1				SAMEA13206799
Klebsiella pneumoniae	"2d6d2efe-9a05-11ec-a945-fa163eea3084","ERS10809574"	PDT001283992.1				SAMEA13206798
Klebsiella pneumoniae	"2d6f83b6-9a05-11ec-a945-fa163eea3084","ERS10809576"	PDT001283993.1				SAMEA13206800
Klebsiella pneumoniae	"2d5c7488-9a05-11ec-a945-fa163eea3084","ERS10809568"	PDT001283994.1				SAMEA13206792
Klebsiella pneumoniae	"2d76a5ce-9a05-11ec-a945-fa163eea3084","ERS10809578"	PDT001283995.1				SAMEA13206803
Klebsiella pneumoniae	"2d78eaf0-9a05-11ec-a945-fa163eea3084","ERS10809580"	PDT001283996.1				SAMEA13206804
Klebsiella pneumoniae	"2d689ccc-9a05-11ec-a945-fa163eea3084","ERS10809572"	PDT001283997.1				SAMEA13206796
Klebsiella pneumoniae	"2da364ec-9a05-11ec-a945-fa163eea3084","ERS10809600"	PDT001283998.1				SAMEA13206824
Klebsiella pneumoniae	"2da5c9f8-9a05-11ec-a945-fa163eea3084","ERS10809598"	PDT001283999.1				SAMEA13206821
Klebsiella pneumoniae	"2d4e3b5c-9a05-11ec-a945-fa163eea3084","ERS10809563"	PDT001284000.1				SAMEA13206788
Klebsiella pneumoniae	"2d511a3e-9a05-11ec-a945-fa163eea3084","ERS10809565"	PDT001284001.1				SAMEA13206789
Klebsiella pneumoniae	"2d63c1c0-9a05-11ec-a945-fa163eea3084","ERS10809571"	PDT001284002.1				SAMEA13206795
Klebsiella pneumoniae	"2d663784-9a05-11ec-a945-fa163eea3084","ERS10809573"	PDT001284003.1				SAMEA13206797
Klebsiella pneumoniae	"2d5eef38-9a05-11ec-a945-fa163eea3084","ERS10809569"	PDT001284004.1				SAMEA13206793
Klebsiella pneumoniae	"2dc5eeb8-9a05-11ec-a945-fa163eea3084","ERS10809612"	PDT001284005.1				SAMEA13206836
Klebsiella pneumoniae	"2d7b54e8-9a05-11ec-a945-fa163eea3084","ERS10809581"	PDT001284006.1				SAMEA13206805
Klebsiella pneumoniae	"2d825194-9a05-11ec-a945-fa163eea3084","ERS10809584"	PDT001284007.1				SAMEA13206808
Klebsiella pneumoniae	"2d84ab9c-9a05-11ec-a945-fa163eea3084","ERS10809585"	PDT001284008.1				SAMEA13206809
Klebsiella pneumoniae	"2d86fa6e-9a05-11ec-a945-fa163eea3084","ERS10809586"	PDT001284009.1				SAMEA13206810
Klebsiella pneumoniae	"2d8958ea-9a05-11ec-a945-fa163eea3084","ERS10809587"	PDT001284010.1				SAMEA13206811
Klebsiella pneumoniae	"2d9c5f80-9a05-11ec-a945-fa163eea3084","ERS10809596"	PDT001284011.1				SAMEA13206820
Klebsiella pneumoniae	"2d8ba5b4-9a05-11ec-a945-fa163eea3084","ERS10809588"	PDT001284012.1				SAMEA13206812
Klebsiella pneumoniae	"2da836c0-9a05-11ec-a945-fa163eea3084","ERS10809599"	PDT001284013.1				SAMEA13206822
Klebsiella pneumoniae	"2dc33a74-9a05-11ec-a945-fa163eea3084","ERS10809610"	PDT001284014.1				SAMEA13206834
[truncated: 1,982 more rows]
