# Supplementary material for: Emergence of Klebsiella pneumoniae ST14 co-harboring blaNDM-1, blaOXA-232, mcr-1.1, and a novel IncI1 tet(X4) plasmid, with evidence of ColKP3 mobilization under antibiotic pressure
Source: Curr Res Microb Sci. 2025 Aug 28;9:100466. doi: 10.1016/j.crmicr.2025.100466 (PMC12444185; doi:10.1016/j.crmicr.2025.100466)
Supplement: Supplementary file 10 [file mmc10.xlsx]

## Sheet: Sheet1
#Organism group	Isolate identifiers	Isolate	Location	Isolation source	Isolation type	BioSample	Assembly	MLST
Klebsiella pneumoniae	"93ad081a-5d88-11e7-bae7-3c4a9275d6c8","ERS1867403","Klebsiella pneumoniae"	PDT000440721.1				SAMEA104208385	ERS1867403	1
Klebsiella pneumoniae	"Klebsiella pneumoniae WCHKP1845","SRS1971407","WCHKP095845"	PDT000168553.2	China: Sichuan	sputum	clinical	SAMN06019523	GCA_001887995.2	1
Klebsiella pneumoniae	"GCID_GNCIT_00083_biosam","KPCTRSRTH07","SRS2437659"	PDT000233406.3	Thailand: Nakhon Pathom	Rectal swab	clinical	SAMN07450602	GCA_002248115.3	1
Klebsiella pneumoniae	"SCKP020137","SRS3138973","The sample of Klebsiella pneumoniae subsp. ozaenae strain SCKP020137"	PDT000276152.1	China: Sichuan		clinical	SAMN07609090	GCA_002853455.1	1
Klebsiella pneumoniae	"SCKP020136","SRS3138974","The sample of Klebsiella pneumoniae subsp. ozaenae strain SCKP020136"	PDT000276154.1	China: Sichuan		clinical	SAMN07609089	GCA_002853465.1	1
Klebsiella pneumoniae	"SCKP020135","SRS3138919","The sample of Klebsiella pneumoniae subsp. ozaenae strain SCKP020135"	PDT000276153.2	China: Sichuan		clinical	SAMN07609088	GCA_002853475.2	1
Klebsiella pneumoniae	"70"	PDT000835602.2	China:Shandong			SAMN15698037	GCA_014526145.1	1
Klebsiella pneumoniae	"12"	PDT000835609.2	China:Shandong			SAMN15698032	GCA_014526275.1	1
Klebsiella pneumoniae	"22"	PDT000835663.2	China:Shandong			SAMN15698033	GCA_014529435.1	1
Klebsiella pneumoniae	"KP19-3138"	PDT001224273.1	China	bile	clinical	SAMN24450305	GCA_021484965.1	1
Klebsiella pneumoniae	"1","712459-19","ERS9223518"	PDT001208256.1	Switzerland	Urine Sample	clinical	SAMEA11577404	GCA_021861225.1	1
Klebsiella pneumoniae	"AHM8C161BI","Klebsiella pneumoniae strain AHM8C161BI"	PDT001771578.1	China	chicken feces		SAMN30667241	GCA_030169265.1	1
Klebsiella pneumoniae	"AHM7C8I"	PDT001771686.1	China	feces		SAMN28688210	GCA_030190315.1	1
Klebsiella pneumoniae	"AHM8C349BI"	PDT001771688.1	China	In-house environment		SAMN28688627	GCA_030190475.1	1
Klebsiella pneumoniae	"AHM8C348BI"	PDT001771689.1	China	In-house environment		SAMN28688626	GCA_030190495.1	1
Klebsiella pneumoniae	"AHM8C350BI"	PDT001771690.1	China	In-house environment		SAMN28688628	GCA_030190515.1	1
Klebsiella pneumoniae	"AHM8C347BI"	PDT001771691.1	China	In-house environment		SAMN28688625	GCA_030190555.1	1
Klebsiella pneumoniae	"AHM8C165RI"	PDT001771693.1	China	feces		SAMN28688531	GCA_030192385.1	1
Klebsiella pneumoniae	"AHM8C161BI"	PDT001771694.1	China	feces		SAMN28688527	GCA_030192485.1	1
Klebsiella pneumoniae	"AHM8C6I-1"	PDT001771695.1	China	feces		SAMN28688513	GCA_030192785.1	1
Klebsiella pneumoniae	"AHM8C2I-1"	PDT001771697.1	China	feces		SAMN28688498	GCA_030193095.1	1
Klebsiella pneumoniae	"AHM9C223BI"	PDT001771728.1	China	In-house environment		SAMN28689672	GCA_030196525.1	1
Klebsiella pneumoniae	"35a5ba40-3608-11e5-a83d-3c4a9275d6c6","ERS980152","EuSCAPE_SC030"	PDT000370135.1	United Kingdom: (Scotland)	urine	clinical	SAMEA3673003	GCA_900502935.1	1
Klebsiella pneumoniae	"1525_17_C2","ERS3886941"	PDT000656990.1		food		SAMEA6086533	ERS3886941	11
Klebsiella pneumoniae	"ERS7523111","f5c44790-0b38-11ec-960b-fa163eea3084"	PDT001194319.3				SAMEA9844842	ERS7523111	11
Klebsiella pneumoniae	"SRS3175013","The Microbe sample of Klebsiella pneumoniae strain WCHKP015376","WCHKP015376"	PDT000336657.1	China: Chengdu, Sichuan		clinical	SAMN08932821	GCA_003262535.1	11
Klebsiella pneumoniae	"12904"	PDT000498976.1	Venezuela		clinical	SAMN11360905	GCA_005184305.1	11
Klebsiella pneumoniae	"13223","YVYS-13223"	PDT000505679.1	China		clinical	SAMN10516697	GCA_005504185.1	11
Klebsiella pneumoniae	"T38-P41-mcr3-tc(MiNION)","T38-P41-mcr3-tc(MiNION).fasta"	PDT000538980.1	Thailand	feces	clinical	SAMN12107588	GCA_006546385.1	11
Klebsiella pneumoniae	"T38-P41-mcr1-tc","T38-P41-mcr1-tc.fasta"	PDT000538984.1	Thailand	feces	clinical	SAMN12107587	GCA_006546425.1	11
Klebsiella pneumoniae	"15-X3","M-15-X3","SRS6174077"	PDT000708254.1	China: Shandong			SAMN14134947	GCA_011077375.1	11
Klebsiella pneumoniae	"13-X3","M-13-X3","SRS6174074"	PDT000708256.1	China: Shandong			SAMN14134945	GCA_011077425.1	11
Klebsiella pneumoniae	"4-X3","M-4-X3","SRS6174070"	PDT000708257.1	China: Shandong			SAMN14134941	GCA_011077505.1	11
Klebsiella pneumoniae	"13","M-13","SRS6174034"	PDT000708260.1	China: Shandong			SAMN14134908	GCA_011078055.1	11
Klebsiella pneumoniae	"15","M-15","SRS6174036"	PDT000708262.1	China: Shandong			SAMN14134910	GCA_011078065.1	11
Klebsiella pneumoniae	"4","M-4","SRS6174053"	PDT000708265.1	China: Shandong			SAMN14134899	GCA_011078265.1	11
Klebsiella pneumoniae	"NMI8334_17"	PDT000744638.1	Poland: Krakow	clinical sample	clinical	SAMN14314617	GCA_013134165.1	11
Klebsiella pneumoniae	"H6"	PDT000752588.2	Nigeria	hospital-2, OP, stool #6	clinical	SAMN14898737	GCA_013187525.1	11
Klebsiella pneumoniae	"ZZW20"	PDT000792621.1	China:Fujian	sewage	environmental/other	SAMN15511588	GCA_013423825.1	11
Klebsiella pneumoniae	"KP2509"	PDT001020835.1	Taiwan		clinical	SAMN17053394	GCA_018279325.1	11
Klebsiella pneumoniae	"xz181"	PDT001079304.1	China: Xuzhou	sputum	clinical	SAMN19797160	GCA_019050455.1	11
Klebsiella pneumoniae	"xz163"	PDT001079331.1	China: Xuzhou	sputum	clinical	SAMN19797143	GCA_019051175.1	11
Klebsiella pneumoniae	"xz168"	PDT001079345.1	China: Xuzhou	sputum	clinical	SAMN19797148	GCA_019051495.1	11
Klebsiella pneumoniae	"xz020"	PDT001079427.1	China: Xuzhou	urine	clinical	SAMN19797001	GCA_019054255.1	11
Klebsiella pneumoniae	"xz021"	PDT001079428.1	China: Xuzhou	urine	clinical	SAMN19797002	GCA_019054315.1	11
Klebsiella pneumoniae	"46","KP46"	PDT001265048.1	China	stool	environmental/other	SAMN23139062	GCA_022559765.1	11
Klebsiella pneumoniae	"57","KP57"	PDT001265049.1	China	stool	environmental/other	SAMN23139063	GCA_022559785.1	11
Klebsiella pneumoniae	"CHN23026"	PDT001422781.1	China: Taiyuan	urine	clinical	SAMN30636576	GCA_025244645.1	11
Klebsiella pneumoniae	"C189","SRS10099895","X_32"	PDT001512482.1	China: Beijing	urine	clinical	SAMN21366025	GCA_026619515.1	11
Klebsiella pneumoniae	"NSKP-7"	PDT001579523.1	China:Shanghai			SAMN31329043	GCA_027885695.1	11
Klebsiella pneumoniae	"KP_IEC48020","Klebsiella pneumoniae IEC48020"	PDT001599063.1	Brazil: Para, Belem	blood	clinical	SAMN32411026	GCA_028210855.1	11
Klebsiella pneumoniae	"AHM21C2786KI"	PDT001771727.1	China	In-house environment		SAMN28689713	GCA_030196175.1	11
Klebsiella pneumoniae	"AHM9C215BI"	PDT001771729.1	China	In-house environment		SAMN28689670	GCA_030196545.1	11
Klebsiella pneumoniae	"AHM9C217BI"	PDT001771730.1	China	In-house environment		SAMN28689671	GCA_030196575.1	11
Klebsiella pneumoniae	"AHM9C212BI"	PDT001771731.1	China	In-house environment		SAMN28689668	GCA_030196595.1	11
Klebsiella pneumoniae	"AHM9C214BI"	PDT001771732.1	China	In-house environment		SAMN28689669	GCA_030196635.1	11
Klebsiella pneumoniae	"AHM9C211BI"	PDT001771733.1	China	In-house environment		SAMN28689667	GCA_030196655.1	11
Klebsiella pneumoniae	"L2425"	PDT001941262.1	China:Hangzhou	feces	clinical	SAMN37688352	GCA_032681225.1	11
Klebsiella pneumoniae	"SDXM1539"	PDT002017378.1	China: Shandong		clinical	SAMN37347915	GCA_034081945.1	11
Klebsiella pneumoniae	"CHN23026"	PDT002031657.1	China: Taiyuan	urine	clinical	SAMN27864407	GCA_034394195.1	11
Klebsiella pneumoniae	"29","KP29"	PDT002039666.1	China	manure		SAMN38508346	GCA_034564955.1	11
Klebsiella pneumoniae	"26","KP26"	PDT002039667.1	China	manure		SAMN38508345	GCA_034565915.1	11
Klebsiella pneumoniae	"090608","The Microbe sample of Klebsiella pneumoniae strain 090608"	PDT002227153.1	China: Chengdu, Sichuan	secretion	clinical	SAMN41862330	GCA_040270145.1	11
Klebsiella pneumoniae	"DRS297130","JBEAAAI-19-0006"	PDT001706089.1	Japan:Fukuoka	stool	clinical	SAMD00501949	GCA_030789905.1	12
Klebsiella pneumoniae	"DRS297131","JBEAAAI-19-0007"	PDT001701865.1	Japan:Fukuoka	stool	clinical	SAMD00501950	GCA_030871675.1	12
Klebsiella pneumoniae	"884b4bc0-4547-11e7-b6fe-3c4a9275d6c8","ERS2423714"	PDT000536350.1				SAMEA4603011	ERS2423714	13
Klebsiella pneumoniae	"Enterobacterales TUM13799","SRS17912288","TUM13799"	PDT001792569.1	Japan	catheter urine	clinical	SAMN35654481	GCA_030359795.1	13
Klebsiella pneumoniae	"408","ERS4295735"	PDT000715705.1	Saudi Arabia	Human body sites or biosamples	clinical	SAMEA6531337	ERS4295735	14
Klebsiella pneumoniae	"26616","SRS11382098"	PDT001227740.1	United Kingdom		clinical	SAMN24297467	GCA_021782775.1	14
Klebsiella pneumoniae	"KP74"	PDT000431933.1	Thailand:Bangkok		clinical	SAMD00110868	GCA_022282845.1	14
Klebsiella pneumoniae	"MRSN511348"		Jordan	respiratory	Human	SAMN39948970	GCA_037054385.1	14
Klebsiella pneumoniae	"MRSN511348"		Jordan		Human	SAMN18874739	GCA_019928075.1	14
Klebsiella pneumoniae	"173-38447","DRS407233"	PDT002390443.1	Viet Nam		clinical	SAMD00146156	DRS407233	15
Klebsiella pneumoniae	"ERS16106963","ena-SAMPLE-TAB-20-07-2023-12:24:27:781-7800"	PDT001907318.1	Saudi Arabia	clinical sample	clinical	SAMEA114126238	ERS16106963	15
Klebsiella pneumoniae	"ERS16106900","ena-SAMPLE-TAB-20-07-2023-12:24:27:777-7737"	PDT001907346.1	Saudi Arabia	clinical sample	clinical	SAMEA114126175	ERS16106900	15
Klebsiella pneumoniae	"892c8142-9561-11e8-a57a-68b59976a384","ERS3184515"	PDT000632801.1				SAMEA5377925	ERS3184515	15
Klebsiella pneumoniae	"8d6ca48a-9561-11e8-a57a-68b59976a384","ERS3184544"	PDT000632829.1				SAMEA5377954	ERS3184544	15
Klebsiella pneumoniae	"8d8335ba-9561-11e8-a57a-68b59976a384","ERS3184546"	PDT000632831.1				SAMEA5377956	ERS3184546	15
Klebsiella pneumoniae	"93b14846-9561-11e8-a57a-68b59976a384","ERS3184624"	PDT000632907.1				SAMEA5378034	ERS3184624	15
Klebsiella pneumoniae	"93b984a2-9561-11e8-a57a-68b59976a384","ERS3184625"	PDT000632908.1				SAMEA5378035	ERS3184625	15
Klebsiella pneumoniae	"GCID_GNCIT_00085_biosam","KPCTRSRTH09","SRS2437660"	PDT000233422.2	Thailand: Nakhon Pathom	Rectal swab	clinical	SAMN07450600	GCA_002248955.2	15
Klebsiella pneumoniae	"SCKP-LL83","SRS2787373","The Microbe sample of SCKP-LL83"	PDT000233991.1	China: Sichuan, Deyang		clinical	SAMN07371089	GCA_002252415.1	15
Klebsiella pneumoniae	"SRS3139003","The sample of Klebsiella pneumoniae strain WCHKP1931","WCHKP1931"	PDT000270534.1	China: Sichuan, Chengdu	Sewage		SAMN07510675	GCA_002811535.1	15
Klebsiella pneumoniae	"SRS3139006","The sample of Klebsiella pneumoniae strain WCHKP1929","WCHKP1929"	PDT000270535.1	China: Sichuan, Chengdu	Sewage		SAMN07510674	GCA_002811585.1	15
Klebsiella pneumoniae	"SCKP020138","SRS3138976","The Microbe sample of Klebsiella pneumoniae strain SCKP020138"	PDT000304538.1	China: Sichuan		clinical	SAMN08624698	GCA_003037715.1	15
Klebsiella pneumoniae	"T38-P35-mcr1-tc","T38-P35-mcr1-tc.fasta"	PDT000538981.1	Thailand	feces	clinical	SAMN12107584	GCA_006546395.1	15
Klebsiella pneumoniae	"T38-P35-mcr3-tc","T38-P35-mcr3-tc.fasta"	PDT000538982.1	Thailand	feces	clinical	SAMN12107585	GCA_006546415.1	15
Klebsiella pneumoniae	"BD_DM_782"	PDT000641451.1	Bangladesh: Dhaka		clinical	SAMN13381623	GCA_009734105.1	15
Klebsiella pneumoniae	"BD_DM_914"	PDT000652588.1	Bangladesh: Dhaka		clinical	SAMN13564660	GCA_009791475.1	15
Klebsiella pneumoniae	"BD_DM_697"	PDT000652589.1	Bangladesh: Dhaka		clinical	SAMN13578407	GCA_009791495.1	15
Klebsiella pneumoniae	"Klebsiella pneumoniae k9","k9"	PDT000652590.2	Lebanon		clinical	SAMN13611803	GCA_009795695.2	15
Klebsiella pneumoniae	"SC100"	PDT000663072.1				SAMN11928077	GCA_009821475.1	15
Klebsiella pneumoniae	"SCsl8"	PDT000663086.1		brain		SAMN11928026	GCA_009822465.1	15
Klebsiella pneumoniae	"KKP3","MRSN537230","SRS6683573"	PDT000807690.1	Kenya:Nairobi		clinical	SAMN14981255	GCA_014117765.1	15
Klebsiella pneumoniae	"HN6-2","klebsiella pneumoniae HN6-2"	PDT000957090.1	China: Henan	feces	clinical	SAMN13496450	GCA_016879865.1	15
Klebsiella pneumoniae	"HN36-2","klebsiella pneumoniae HN36-2"	PDT000957091.1	China: Henan	feces	clinical	SAMN13496445	GCA_016879895.1	15
Klebsiella pneumoniae	"K560"	PDT001099776.1	China:Beijing	wound secretion	clinical	SAMN13563929	GCA_019401055.1	15
Klebsiella pneumoniae	"C2509"	PDT001161723.1	Thailand: Surin	blood	clinical	SAMN22350878	GCA_020564865.1	15
Klebsiella pneumoniae	"2019KU-00160","SRS10756691"	PDT001164011.3	USA	Bacterial isolate specimen	clinical	SAMN22568384	GCA_021902735.3	15
Klebsiella pneumoniae	"A141","SRS10129126"	PDT001130521.1	China: Jinan	sputum	clinical	SAMN21397444	GCA_022011415.1	15
Klebsiella pneumoniae	"SRS5725958","kleb_pneumo_E06"	PDT000785613.1			clinical	SAMN13412851	GCA_022171845.1	15
Klebsiella pneumoniae	"ERS10395641","S.127.21.Kp","bacteria"	PDT001306210.1	Germany	hospital	clinical	SAMEA12790298	GCA_023340175.1	15
Klebsiella pneumoniae	"ERS10395658","S.148.21.Kp","bacteria"	PDT001306224.1	Germany	hospital	clinical	SAMEA12790315	GCA_023343575.1	15
Klebsiella pneumoniae	"KP17","SRS13202042"	PDT001347552.1	USA: Wyoming		clinical	SAMN28686298	GCA_023978935.1	15
Klebsiella pneumoniae	"KP19","SRS13202044"	PDT001347550.1	USA: Wyoming		clinical	SAMN28686300	GCA_023978995.1	15
Klebsiella pneumoniae	"HN36-2"	PDT001378495.1	China:Henan		clinical	SAMN27177274	GCA_024520795.1	15
Klebsiella pneumoniae	"HN6-2"	PDT001378496.1	China:Henan		clinical	SAMN27177273	GCA_024520815.1	15
Klebsiella pneumoniae	"MRSN488606"	PDT001410820.1	Kenya: Nairobi	skin soft tissue	clinical	SAMN22884020	GCA_024990835.1	15
Klebsiella pneumoniae	"20194828M","EC3181","SRS8394258"	PDT001411226.1	Singapore	wound	clinical	SAMN17981825	GCA_025116505.1	15
Klebsiella pneumoniae	"MCR112","P112"	PDT001416189.1	China: Beijing		clinical	SAMN24046395	GCA_025156555.1	15
Klebsiella pneumoniae	"MCR050","P50"	PDT001416192.1	China: Beijing		clinical	SAMN24046391	GCA_025156695.1	15
Klebsiella pneumoniae	"SYCC1"	PDT001512547.1	China: Jiangsu	chicken	environmental/other	SAMN31836736	GCA_026626085.1	15
Klebsiella pneumoniae	"SYCC2"	PDT001512548.1	China: Jiangsu	chicken	environmental/other	SAMN31836844	GCA_026626105.1	15
Klebsiella pneumoniae	"DRS297192","JBABADF-19-0130"	PDT001701278.1	Japan:Hokkaido	stool	clinical	SAMD00497425	GCA_031071625.1	15
Klebsiella pneumoniae	"ACESH03344"	PDT002042291.1	China: Pingguo	sputum	clinical	SAMN38757641	GCA_034737695.1	15
Klebsiella pneumoniae	"ACESH03326"	PDT002042297.1	China: Pingguo	sputum	clinical	SAMN38757637	GCA_034737815.1	15
Klebsiella pneumoniae	"CDK2903"	PDT002094533.1	China:Hangzhou	stool	clinical	SAMN35740345	GCA_036908955.1	15
Klebsiella pneumoniae	"MRSN513717"	PDT002102066.1	Jordan	respiratory	clinical	SAMN39949019	GCA_037051825.1	15
Klebsiella pneumoniae	"K. pn NXQY01","NXQY01","SRS20402467"	PDT002112317.1	China: NingXia			SAMN39526338	GCA_037126195.1	15
Klebsiella pneumoniae	"MRSN488606"	PDT002127288.1	Kenya: Nairobi	Wound/skin swab	clinical	SAMN39992608	GCA_037631625.1	15
Klebsiella pneumoniae	"21-98"	PDT002154532.1	China: Shanghai	bile	clinical	SAMN40991812	GCA_039042705.1	15
Klebsiella pneumoniae	"21-87"	PDT002154539.1	China: Shanghai	sputum	clinical	SAMN40991804	GCA_039043015.1	15
Klebsiella pneumoniae	"CDK2903"	PDT002159351.1	China	rectal swab	clinical	SAMN37877877	GCA_039575205.1	15
Klebsiella pneumoniae	"dm914b"	PDT002230665.1	Bangladesh: Dhaka	blood	clinical	SAMN18613658	GCA_040291865.1	15
Klebsiella pneumoniae	"dm782b"	PDT002230695.1	Bangladesh: Dhaka	urine	clinical	SAMN18613620	GCA_040292465.1	15
Klebsiella pneumoniae	"dm697b"	PDT002230707.1	Bangladesh: Dhaka	urine	clinical	SAMN18613599	GCA_040292705.1	15
Klebsiella pneumoniae	"3754STDY6170255-sc-2368192","ERS845698","EuSCAPE_ME007"	PDT000369560.1	Montenegro	Other (central venous catheter)	clinical	SAMEA3538549	GCA_900513905.1	15
Klebsiella pneumoniae	"3754STDY6170262-sc-2368199","ERS845705","EuSCAPE_ME014"	PDT000369567.1	Montenegro	Wound Secretion	clinical	SAMEA3538556	GCA_900513955.1	15
Klebsiella pneumoniae	"3754STDY6170263-sc-2368200","ERS845706","EuSCAPE_ME015"	PDT000369568.1	Montenegro	blood	clinical	SAMEA3538557	GCA_900513985.1	15
Klebsiella pneumoniae	"AR_0497","SRS7920124"	PDT001672409.1			clinical	SAMN11953783	SRS7920124	15
Klebsiella pneumoniae	"2017-32-33-04","C2-S3-02.3","SRS3024211"	PDT000431790.1	USA: Massachusetts		clinical	SAMN08643298	SRS3024211	15
Klebsiella pneumoniae	"2017-32-33B-01","C2-S3-02.1","SRS3024210"	PDT000431791.1	USA: Massachusetts		clinical	SAMN08643299	SRS3024210	15
Klebsiella pneumoniae	"2017-32-18","C2-S2-01.1","SRS3024208"	PDT000431792.1	USA: Massachusetts		clinical	SAMN08643296	SRS3024208	15
Klebsiella pneumoniae	"2017-32-32B-01","C2-S3-01.1","SRS3024207"	PDT000431793.1	USA: Massachusetts		clinical	SAMN08643297	SRS3024207	15
Klebsiella pneumoniae	"2017-32-07","C2-S1-02.1","SRS3024209"	PDT000431794.1	USA: Massachusetts		clinical	SAMN08643294	SRS3024209	15
Klebsiella pneumoniae	"2017-32-17","C2-S2-02.1","SRS3024206"	PDT000431795.1	USA: Massachusetts		clinical	SAMN08643295	SRS3024206	15
Klebsiella pneumoniae	"2017-32-06","C2-S1-01.1","SRS3024204"	PDT000431796.1	USA: Massachusetts		clinical	SAMN08643292	SRS3024204	15
Klebsiella pneumoniae	"2017-32-30-01","C1-S3-01.1","SRS3024202"	PDT000431797.1	USA: Rhode Island		clinical	SAMN08643293	SRS3024202	15
Klebsiella pneumoniae	"2017-32-34B-01","C1-S4-01.3","SRS3024203"	PDT000431798.1	USA: Massachusetts		clinical	SAMN08643290	SRS3024203	15
Klebsiella pneumoniae	"2017-32-03","C1-S2-01","SRS3024205"	PDT000431799.1	USA: Massachusetts		clinical	SAMN08643291	SRS3024205	15
Klebsiella pneumoniae	"2017-32-34B-03-02","C1-S4-01.4","SRS3024201"	PDT000431800.1	USA: Massachusetts		clinical	SAMN08643288	SRS3024201	15
Klebsiella pneumoniae	"1703531","C1-S1-01.1","SRS3024200"	PDT000431801.1	USA: Massachusetts		clinical	SAMN08643289	SRS3024200	15
Klebsiella pneumoniae	"ERS3184966","ac3bbf9a-9561-11e8-a57a-68b59976a384"	PDT000633414.1				SAMEA5378376	ERS3184966	16
Klebsiella pneumoniae	"MRSN479404","MRSN<USA>:479404","QS17-0029"	PDT000311279.1	Thailand: Chonburi		clinical	SAMN07792096	GCA_003073235.1	16
Klebsiella pneumoniae	"T38-P41-mcr3-tc","T38-P41-mcr3-tc.fasta"	PDT000538983.1	Thailand	feces	clinical	SAMN12107589	GCA_006546435.1	16
Klebsiella pneumoniae	"T38-P05-mcr1-tc","T38-P05-mcr1-tc.fasta"	PDT000538985.1	Thailand	feces	clinical	SAMN12107583	GCA_006546555.1	16
Klebsiella pneumoniae	"PIMB15ND2KP27"	PDT000559092.1	Viet Nam: Ho Chi Minh		clinical	SAMN09104544	GCA_007873865.1	16
Klebsiella pneumoniae	"MRSN479404","SRS19181674"	PDT001128432.2	Thailand	Rectal	clinical	SAMN18874737	GCA_019928105.1	16
Klebsiella pneumoniae	"724","Kp026"	PDT002333235.1	Viet Nam: Hanoi	ur-Urine	clinical	SAMN38340755	GCA_041401425.1	16
Klebsiella pneumoniae	"464","Kp012"	PDT002333247.1	Viet Nam: Hanoi	fluid	clinical	SAMN38340741	GCA_041401665.1	16
Klebsiella pneumoniae	"44509c40-3608-11e5-998e-3c4a9275d6c6","ERS1028111","EuSCAPE_RO052"	PDT000370244.1	Romania	urine	clinical	SAMEA3720962	GCA_900503275.1	16
Klebsiella pneumoniae	"3c6f8d10-3608-11e5-998e-3c4a9275d6c6","ERS980251","EuSCAPE_RO001"	PDT000370174.1	Romania	urine	clinical	SAMEA3673102	GCA_900504725.1	16
Klebsiella pneumoniae	"GCID_GNCIT_00078_biosam","KPCTRSRTH02","SRS2437654"	PDT000233402.2	Thailand: Chachoengsao	Rectal swab	clinical	SAMN07450607	GCA_002248045.2	17
Klebsiella pneumoniae	"TUM14004"	PDT000471416.1	Japan		clinical	SAMD00129514	GCA_004310925.1	17
Klebsiella pneumoniae	"90CM2"	PDT001057372.1	Thailand	feces	clinical	SAMN16453377	GCA_018604765.1	17
Klebsiella pneumoniae	"128B","Isolate #12","SRS6949513"	PDT001110119.1	Viet Nam: Hanoi	feces	clinical	SAMN15355648	GCA_021907235.1	17
Klebsiella pneumoniae	"90CM2","ERS4837923"	PDT001094877.1	Thailand	human	clinical	SAMEA7077321	GCA_021909115.1	17
Klebsiella pneumoniae	"HNLR14-1","KPHNLR14"	PDT002127290.1	China	feces	environmental/other	SAMN36542812	GCA_037646425.1	17
Klebsiella pneumoniae	"17540"	PDT002144263.1	USA		clinical	SAMN35539705	GCA_038398365.1	17
Klebsiella pneumoniae	"MMMOSAM:97f1c4f5-9915-4596-9844-9303f5f0a7fe","SRS6122239"	PDT000716063.1	United Kingdom: Oxford	Sink drain aspirate		SAMN14055481	SRS6122239	17
Klebsiella pneumoniae	"74bedef0-4547-11e7-b6fe-3c4a9275d6c8","ERS2423476"	PDT000536112.1				SAMEA4602773	ERS2423476	18
Klebsiella pneumoniae	"63c09f38-51f1-11ec-980a-fa163eea3084","ERS8995946"	PDT001205923.1				SAMEA11350753	ERS8995946	20
Klebsiella pneumoniae	"63786632-51f1-11ec-980a-fa163eea3084","ERS8996052"	PDT001206090.1				SAMEA11350859	ERS8996052	20
Klebsiella pneumoniae	"6370e092-51f1-11ec-980a-fa163eea3084","ERS8996050"	PDT001206091.1				SAMEA11350857	ERS8996050	20
Klebsiella pneumoniae	"6375d61a-51f1-11ec-980a-fa163eea3084","ERS8996053"	PDT001206092.1				SAMEA11350858	ERS8996053	20
Klebsiella pneumoniae	"653f6952-51f1-11ec-980a-fa163eea3084","ERS8996159"	PDT001206123.1				SAMEA11350969	ERS8996159	20
Klebsiella pneumoniae	"649e6746-51f1-11ec-980a-fa163eea3084","ERS8996103"	PDT001206134.1				SAMEA11350910	ERS8996103	20
Klebsiella pneumoniae	"63bdfe4a-51f1-11ec-980a-fa163eea3084","ERS8995948"	PDT001206141.1				SAMEA11350755	ERS8995948	20
Klebsiella pneumoniae	"64a128dc-51f1-11ec-980a-fa163eea3084","ERS8996104"	PDT001206163.1				SAMEA11350911	ERS8996104	20
Klebsiella pneumoniae	"64a3d79e-51f1-11ec-980a-fa163eea3084","ERS8996105"	PDT001206165.1				SAMEA11350912	ERS8996105	20
Klebsiella pneumoniae	"65d1b5d2-51f1-11ec-980a-fa163eea3084","ERS8996271"	PDT001206166.1				SAMEA11351079	ERS8996271	20
Klebsiella pneumoniae	"65cf26e6-51f1-11ec-980a-fa163eea3084","ERS8996268"	PDT001206167.1				SAMEA11351076	ERS8996268	20
Klebsiella pneumoniae	"6497fbb8-51f1-11ec-980a-fa163eea3084","ERS8996100"	PDT001206175.1				SAMEA11350907	ERS8996100	20
Klebsiella pneumoniae	"649b1924-51f1-11ec-980a-fa163eea3084","ERS8996102"	PDT001206176.1				SAMEA11350909	ERS8996102	20
Klebsiella pneumoniae	"66e8c5e6-51f1-11ec-980a-fa163eea3084","ERS8996319"	PDT001206218.1				SAMEA11351126	ERS8996319	20
Klebsiella pneumoniae	"28ab200c-eb9f-11eb-92a1-fa163eac3af7","ERS7176491"	PDT001266333.1				SAMEA9453470	ERS7176491	20
Klebsiella pneumoniae	"28fe1870-eb9f-11eb-92a1-fa163eac3af7","ERS7176535"	PDT001266423.1				SAMEA9453514	ERS7176535	20
Klebsiella pneumoniae	"M1234","SRS13314307"	PDT001323953.1	Australia:Queensland	Abdominal Tissue	clinical	SAMN28668714	GCA_023695945.1	20
Klebsiella pneumoniae	"ERS2075893","SAMPLE_WTCHG_447699_201191"	PDT000444932.1				SAMEA104457951	ERS2075893	22
Klebsiella pneumoniae	"ERS12068658","kp_95329"	PDT001474878.1	Russia	Bronchoalveolar Lavage (BAL)	clinical	SAMEA14449080	GCA_026020115.1	23
Klebsiella pneumoniae	"Kp087"	PDT002160670.1		Bronchoalveolar lavage fluid	clinical	SAMN40976203	GCA_039610595.1	23
Klebsiella pneumoniae	"Kp0070"	PDT002178450.1		sputum	clinical	SAMN41467315	GCA_039846955.1	23
Klebsiella pneumoniae	"PQX265"	PDT002257150.1	China	sputum	clinical	SAMN42150205	GCA_040742865.1	23
Klebsiella pneumoniae	"PQX262"	PDT002257151.1	China	sputum	clinical	SAMN42150204	GCA_040742905.1	23
Klebsiella pneumoniae	"PQX260"	PDT002257153.1	China	sputum	clinical	SAMN42150202	GCA_040742915.1	23
Klebsiella pneumoniae	"PQX261"	PDT002257152.1	China	sputum	clinical	SAMN42150203	GCA_040742955.1	23
Klebsiella pneumoniae	"PQX244"	PDT002257154.1	China	sputum	clinical	SAMN42150201	GCA_040742965.1	23
Klebsiella pneumoniae	"ERS12068658","kp_95329"	PDT001504133.1	Russia	Bronchoalveolar Lavage (BAL)	clinical	SAMEA14449080	GCA_943733265.1	23
Klebsiella pneumoniae	"KP2013z28","Klebsiella pneumoniae KP2013z28"	PDT000797623.1	Malaysia	rectal swab	environmental/other	SAMN13089917	GCA_013625365.1	25
Klebsiella pneumoniae	"KP4","NCYFY4"	PDT001017817.1	China	blood	clinical	SAMN18559373	GCA_018223475.1	25
Klebsiella pneumoniae	"1921675","SRS17584983"	PDT001726274.3	USA	urine	clinical	SAMN34998200	GCA_031036815.2	25
Klebsiella pneumoniae	"ARLG-2510_biosample","CRK0378","SRS2943941"	PDT000288797.2	USA: Ohio	urine	clinical	SAMN08513429	GCA_002936565.2	26
Klebsiella pneumoniae	"2021GO-0003","SRS8871290"	PDT001019330.3	USA	Urinary catheter specimen	clinical	SAMN19022496	GCA_021971015.3	26
Klebsiella pneumoniae	"2023GO-0338","SRS19451639"	PDT002064841.1	USA		clinical	SAMN38094154	GCA_036248645.1	26
Klebsiella pneumoniae	"M06974","SRS13314013"	PDT001323800.1	Australia:Queensland	Perianal Swab	clinical	SAMN28668590	GCA_024111135.1	27
Klebsiella pneumoniae	"LX6"	PDT001228190.1	China:Shanghai	catheter	clinical	SAMN24669141	GCA_021532695.1	29
Klebsiella pneumoniae	"A2810","ERS10539311","Klebsiella pneumoniae"	PDT001375188.1	Spain	human	clinical	SAMEA12940514	GCA_024513125.1	29
Klebsiella pneumoniae	"MRSN513692"	PDT002102077.1	Jordan	blood	clinical	SAMN39949018	GCA_037052045.1	29
Klebsiella pneumoniae	"ERS381206","MDR1257-sc-1792437","k2328"	PDT000131600.1	United Kingdom	blood	clinical	SAMEA2273811	GCA_900085565.1	29
Klebsiella pneumoniae	"ERS4758835","IMP06"	PDT001336485.1	United Kingdom		clinical	SAMEA6990740	GCA_903935665.1	29
Klebsiella pneumoniae	"DRS139290","LM22-1"	PDT000947741.1	Japan:Hiroshima			SAMD00201313	GCA_022019775.1	30
Klebsiella pneumoniae	"AJ049","AJ049-sc-2010-05-07-30745","ERS005743"	PDT000437072.1	Australia		clinical	SAMEA882276	GCA_022260795.1	30
Klebsiella pneumoniae	"AJ049","SRS12167631"	PDT001261273.1	Australia: Melbourne	wound	clinical	SAMN26366705	GCA_022498885.1	30
Klebsiella pneumoniae	"MMMOSAM:ac464a1f-013e-4dad-997b-b7d3f04e0399","SRS6082807","trace38"	PDT000715359.1	United Kingdom: Manchester	clinical sample	clinical	SAMN12774199	GCA_022190705.1	34
Klebsiella pneumoniae	"CVM 46072","OTH-19-VL-NY-FL-0020","SRS12138562"	PDT001256019.1	USA:FL	lung	environmental/other	SAMN26101438	GCA_022430125.1	34
Klebsiella pneumoniae	"CPO20140036","ERS4261646"	PDT000716637.1				SAMEA6497189	ERS4261646	35
Klebsiella pneumoniae	"TUM1469"	PDT000321855.1			clinical	SAMD00115685	GCA_003175675.1	36
Klebsiella pneumoniae	"ERS3184819","a22f9d3c-9561-11e8-a57a-68b59976a384"	PDT000633267.1				SAMEA5378229	ERS3184819	37
Klebsiella pneumoniae	"ERS2969308","b3c4fdbe-db82-11e8-a41f-3c4a9275d6c8"	PDT000745623.1				SAMEA5161582	ERS2969308	37
Klebsiella pneumoniae	"ERS2969310","b3d2ffe0-db82-11e8-a41f-3c4a9275d6c8"	PDT000745627.1				SAMEA5161584	ERS2969310	37
Klebsiella pneumoniae	"SC401","SRS3819248"	PDT000294447.1	China	Environment	environmental/other	SAMN08446291	GCA_002991725.1	37
Klebsiella pneumoniae	"SC137","SRS3818467"	PDT000294448.1	China	Environment	environmental/other	SAMN08446277	GCA_002991945.1	37
Klebsiella pneumoniae	"SC417","SRS3819240"	PDT000294449.1	China	Environment	environmental/other	SAMN08446296	GCA_002992025.1	37
Klebsiella pneumoniae	"Klebsiella pneumoniae WX410","WX410"	PDT000663237.1	China	public transports		SAMN13547359	GCA_009848365.1	37
Klebsiella pneumoniae	"744"	PDT000835600.2	China:Shandong			SAMN15698040	GCA_014526105.1	37
Klebsiella pneumoniae	"688"	PDT000835601.2	China:Shandong			SAMN15698038	GCA_014526115.1	37
Klebsiella pneumoniae	"8"	PDT000835605.2	China:Shandong			SAMN15698031	GCA_014526205.1	37
Klebsiella pneumoniae	"32"	PDT000835608.3	China:Shandong			SAMN15698034	GCA_014526265.2	37
Klebsiella pneumoniae	"XZ303-1","klebsiella pneumoniae XZ303-1"	PDT000957085.1	China: Tibet	feces	clinical	SAMN13496456	GCA_016879765.1	37
Klebsiella pneumoniae	"K328"	PDT001099805.1	China:Beijing	wound secretion	clinical	SAMN13563901	GCA_019401625.1	37
Klebsiella pneumoniae	"403669-15","SRS5312725"	PDT001137059.1	Switzerland		clinical	SAMN12212188	GCA_020119485.1	37
Klebsiella pneumoniae	"KP53","fly-53"	PDT001186436.1	China: Shandong Province			SAMN23139350	GCA_020990405.1	37
Klebsiella pneumoniae	"ERS6631442","KP_NORM_BLD_2013_92929"	PDT001092063.1	Norway	blood	clinical	SAMEA8948671	GCA_021922065.1	37
Klebsiella pneumoniae	"ERS6631405","KP_NORM_BLD_2011_75461"	PDT001092036.1	Norway	blood	clinical	SAMEA8948633	GCA_021922805.1	37
Klebsiella pneumoniae	"LA052","LA052_8-2909","SRS5295204"	PDT000651040.1	Laos:Vientiane	stool	clinical	SAMN12599875	GCA_022207665.1	37
Klebsiella pneumoniae	"59418","KP59418"	PDT001283108.1	China: Anhui		clinical	SAMN23224551	GCA_022864885.1	37
Klebsiella pneumoniae	"A2801","ERS10539303","Klebsiella pneumoniae"	PDT001373252.1	Spain	human	clinical	SAMEA12940506	GCA_024492795.1	37
Klebsiella pneumoniae	"KH1","SRS13459018"	PDT001396988.1	China:Shandong		clinical	SAMN28054359	GCA_024734155.1	37
Klebsiella pneumoniae	"KH2","SRS13459019"	PDT001396989.1	China:Shandong		clinical	SAMN28054360	GCA_024734175.1	37
Klebsiella pneumoniae	"SRS10099962","WFA84","X_97"	PDT001512460.1	China: Weifang	chicken manure	environmental/other	SAMN21366090	GCA_026614535.1	37
Klebsiella pneumoniae	"SRS10099961","WFA76","X_96"	PDT001512462.1	China: Weifang	chicken manure	environmental/other	SAMN21366089	GCA_026614635.1	37
Klebsiella pneumoniae	"KPN708696"	PDT002052849.1	China:Hefei	blood	clinical	SAMN38913277	GCA_035620075.1	37
Klebsiella pneumoniae	"KP_NORM_BLD_2011_75461"	PDT002369892.2	Norway	blood	clinical	SAMN40910413	GCA_041860645.1	37
Klebsiella pneumoniae	"3754STDY6169788-sc-2367725","ERS807079","EuSCAPE_PL003"	PDT000369130.1	Poland	urine	clinical	SAMEA3499930	GCA_900510085.1	37
Klebsiella pneumoniae	"KA1","SRS5810134"	PDT000787920.1	China			SAMN13544815	SRS5810134	37
Klebsiella pneumoniae	"2018C01-239","SRS19227315","VP41"	PDT002117477.1	Taiwan	blood	clinical	SAMN36766226	SRS19227315	37
Klebsiella pneumoniae	"2022QW-00029","SRS12588973"	PDT001284122.3	USA	urine	clinical	SAMN27545041	GCA_022965275.3	38
Klebsiella pneumoniae	"2022QW-00058","SRS13736514"	PDT001354245.3	USA	rectal swab	clinical	SAMN29577042	GCA_024188395.3	38
Klebsiella pneumoniae	"2022QW-00100","SRS15554655"	PDT001468779.1	USA	stool	clinical	SAMN31488190	GCA_025886965.1	38
Klebsiella pneumoniae	"LH94"	PDT000620662.1	Laos	stool	clinical	SAMN10740431	GCA_009387775.1	39
Klebsiella pneumoniae	"69"	PDT000835603.2	China:Shandong			SAMN15698036	GCA_014526165.1	42
Klebsiella pneumoniae	"3"	PDT000835610.2	China:Shandong			SAMN15698029	GCA_014526305.1	42
Klebsiella pneumoniae	"12HK2","SRS2531525"	PDT000417100.1	China: Hubei	Patient blood	clinical	SAMN07682600	GCA_022298975.1	42
Klebsiella pneumoniae	"PN98"	PDT000411365.1	Thailand: Phitsanulok		clinical	SAMN10358822	GCA_003830175.1	43
Klebsiella pneumoniae	"PN97"	PDT000411364.1	Thailand: Phitsanulok		clinical	SAMN10358821	GCA_003830195.1	43
Klebsiella pneumoniae	"PN96"	PDT000411368.1	Thailand: Phitsanulok		clinical	SAMN10358820	GCA_003830235.1	43
Klebsiella pneumoniae	"PN95"	PDT000411366.1	Thailand: Phitsanulok		clinical	SAMN10358819	GCA_003830245.1	43
Klebsiella pneumoniae	"PN81"	PDT000411367.1	Thailand: Phitsanulok		clinical	SAMN10358817	GCA_003830255.1	43
Klebsiella pneumoniae	"PN84"	PDT000411370.1	Thailand: Phitsanulok		clinical	SAMN10358818	GCA_003830485.1	43
Klebsiella pneumoniae	"PN118"	PDT000411369.1	Thailand: Phitsanulok		clinical	SAMN10358813	GCA_003830495.1	43
Klebsiella pneumoniae	"PN120"	PDT000411371.1	Thailand: Phitsanulok		clinical	SAMN10358814	GCA_003830535.1	43
Klebsiella pneumoniae	"PN114"	PDT000411372.1	Thailand: Phitsanulok		clinical	SAMN10358812	GCA_003830545.1	43
Klebsiella pneumoniae	"PN105"	PDT000411374.1	Thailand: Phitsanulok		clinical	SAMN10358808	GCA_003830575.1	43
Klebsiella pneumoniae	"PN110"	PDT000411375.1	Thailand: Phitsanulok		clinical	SAMN10358811	GCA_003830585.1	43
Klebsiella pneumoniae	"PN106"	PDT000411373.1	Thailand: Phitsanulok		clinical	SAMN10358809	GCA_003830595.1	43
Klebsiella pneumoniae	"PN104"	PDT000411376.1	Thailand: Phitsanulok		clinical	SAMN10358807	GCA_003830605.1	43
Klebsiella pneumoniae	"PN79"	PDT000411377.1	Thailand: Phitsanulok		clinical	SAMN10358816	GCA_003830645.1	43
Klebsiella pneumoniae	"PN77"	PDT000411378.1	Thailand: Phitsanulok		clinical	SAMN10358815	GCA_003830675.1	43
Klebsiella pneumoniae	"PN107"	PDT000411380.1	Thailand: Phitsanulok		clinical	SAMN10358810	GCA_003830695.1	43
Klebsiella pneumoniae	"PN100"	PDT000411379.1	Thailand: Phitsanulok		clinical	SAMN10358806	GCA_003830715.1	43
Klebsiella pneumoniae	"3d4f7df8-240a-11eb-bf2f-fa163eea3084","ERS5323050"	PDT001274223.1				SAMEA7566422	ERS5323050	45
Klebsiella pneumoniae	"3d72f3fa-240a-11eb-bf2f-fa163eea3084","ERS5323055"	PDT001274227.1				SAMEA7566427	ERS5323055	45
Klebsiella pneumoniae	"MRSN480738","MRSN<USA>:480738","QS17-0161"	PDT000262340.1	Thailand: Chonburi	sputum	clinical	SAMN07792166	GCA_002752955.1	45
Klebsiella pneumoniae	"K. pneumoniae M1A","M1A"	PDT000288736.1	Portugal: Porto	human feces	clinical	SAMN07837294	GCA_002935175.1	45
Klebsiella pneumoniae	"2019-080964-001-01","ERS6601679"	PDT001197525.1	Italy		clinical	SAMEA8918807	GCA_021877695.1	45
Klebsiella pneumoniae	"AMR-0253","ESKAPEE pathogen","Microbial","SRS12923820"	PDT001325713.1	Thailand: Chonburi	sputum	clinical	SAMN28105701	GCA_023782185.1	45
Klebsiella pneumoniae	"480738","AKp26"	PDT001858212.1	Thailand	respiratory	clinical	SAMN36071299	GCA_030845715.1	45
Klebsiella pneumoniae	"DRS210633","MS5716"	PDT001198232.1	Japan:Hiroshima		clinical	SAMD00399244	GCA_021874775.1	54
Klebsiella pneumoniae	"MMMOSAM:1b317bbe-e5e0-4609-bde2-70237055df90","SRS6082484","trace369"	PDT000715101.1	United Kingdom: Manchester	clinical sample	clinical	SAMN12774510	GCA_022195125.1	54
Klebsiella pneumoniae	"MMMOSAM:4c44d9ed-5bcc-4ff0-962a-826dc9583927","SRS6082591","trace3"	PDT000714993.1	United Kingdom: Manchester	clinical sample	clinical	SAMN12774402	GCA_022197125.1	54
Klebsiella pneumoniae	"18d87c72-240a-11eb-bf2f-fa163eea3084","ERS5321778"	PDT001369683.1				SAMEA7565148	ERS5321778	65
Klebsiella pneumoniae	"Klebsiella pneumoniae subsp. ozaenae TUM1578","TUM1578"	PDT001481750.1	Japan			SAMD00510822	GCA_026009875.1	65
Klebsiella pneumoniae	"Klebsiella pneumoniae TUM1578","SRS18002750","TUM1578"	PDT001807308.1	Japan		clinical	SAMN35768944	GCA_030383205.1	65
Klebsiella pneumoniae	"ACESH00926"	PDT002041859.1	China: Pingguo	bronchoalveolar lavage fluid	clinical	SAMN38756890	GCA_034729255.1	65
Klebsiella pneumoniae	"ACESH00926"	PDT002121548.1	China			SAMN40408128	GCA_037478015.1	65
Klebsiella pneumoniae	"MRSN728987","SRS19181746"	PDT001128400.2	Thailand	wound	clinical	SAMN18874772	GCA_019927465.1	70
Klebsiella pneumoniae	"860653921","ERS12161769"	PDT001336823.1	Israel	clinical material	clinical	SAMEA110063391	GCA_024023455.1	76
Klebsiella pneumoniae	"860653899","ERS12161775"	PDT001345571.1	Israel	clinical material	clinical	SAMEA110063397	GCA_024273355.1	76
Klebsiella pneumoniae	"MCR160","P160"	PDT001416188.1	China: Beijing		clinical	SAMN23961600	GCA_025154115.1	76
Klebsiella pneumoniae	"LH102-A"	PDT000620666.1	Laos	stool	clinical	SAMN10721859	GCA_009387945.1	87
Klebsiella pneumoniae	"KP4823"	PDT001014277.2	China: Yiwu	urine	clinical	SAMN18789105	GCA_018138305.2	101
Klebsiella pneumoniae	"30","ERS5493572","INS88"	PDT001141218.1	Netherlands	blood	clinical	SAMEA7746224	GCA_916160885.1	101
Klebsiella pneumoniae	"ERS12037049","KP_HGE01_017"	PDT001387513.1	Spain	human	clinical	SAMEA14430891	ERS12037049	104
Klebsiella pneumoniae	"333","ERS2489054","Klebsiella pneumoniae"	PDT000442993.1	Viet Nam	blood	clinical	SAMEA4668439	GCA_022233325.1	105
Klebsiella pneumoniae	"SCsl1"	PDT000663090.1		brain		SAMN11928019	GCA_009822605.1	107
Klebsiella pneumoniae	"ERS6219014","KP-MCR01"	PDT001076088.1	Netherlands	Retail chicken meat from Dutch supermarkets		SAMEA8534242	GCA_021938075.1	107
Klebsiella pneumoniae	"Kp20190609"	PDT002038605.1	France: Caen	Stools	clinical	SAMN37665015	GCA_034492405.1	107
Klebsiella pneumoniae	"ChiFec 2","GDKL-2"	PDT002279520.1	China	chicken farm		SAMN28159624	GCA_040982875.1	107
Klebsiella pneumoniae	"ChiFec 26-1","GDKL-26-1"	PDT002279521.1	China	chicken farm		SAMN28159623	GCA_040982895.1	107
Klebsiella pneumoniae	"ChiFec Q5","GDKL-Q5"	PDT002279522.1	China	chicken farm		SAMN28159622	GCA_040982915.1	107
Klebsiella pneumoniae	"180018341801.1","BES-2426","SRS21084000"	PDT002143846.1	France: Besancon	Surgical ICU	clinical	SAMN40992288	SRS21084000	107
Klebsiella pneumoniae	"ERS4618999","SAMPLE_WTCHG_781213_72865262"	PDT000761763.1				SAMEA6908049	ERS4618999	111
Klebsiella pneumoniae	"A212","SRS10129128"	PDT001130518.1	China: Jinan	abdominal fluid	clinical	SAMN21397443	GCA_022011455.1	111
Klebsiella pneumoniae	"AREST_1","ERS12801036"	PDT001449720.1				SAMEA110703500	GCA_947047335.1	111
Klebsiella pneumoniae	"AREST_9","ERS12853168"	PDT001449721.1				SAMEA110755557	GCA_947047375.1	111
Klebsiella pneumoniae	"64b27302-fa86-11eb-a761-fa163eac3af7","ERS7376088"	PDT001192499.1				SAMEA9651749	ERS7376088	133
Klebsiella pneumoniae	"049-10618-Kpn"	PDT000432008.1	Viet Nam:Hanoi		clinical	SAMD00112529	DRR125010	147
Klebsiella pneumoniae	"ERS12036995","HCV1_01"	PDT001387459.1	Spain	human	clinical	SAMEA14430837	ERS12036995	147
Klebsiella pneumoniae	"2096_17_A2","ERS3886918"	PDT000656967.1		food		SAMEA6086510	ERS3886918	147
Klebsiella pneumoniae	"1525_17_B1","ERS3886939"	PDT000656988.1		food		SAMEA6086531	ERS3886939	147
Klebsiella pneumoniae	"330ccc6a-240a-11eb-bf2f-fa163eea3084","ERS5322682"	PDT001265314.1				SAMEA7566053	ERS5322682	147
Klebsiella pneumoniae	"KPNNH054","NH54"	PDT000304317.1	Thailand	rectal swab	clinical	SAMN08026708	GCA_003031345.1	147
Klebsiella pneumoniae	"A19/01","ST147-VIM-1-n7"	PDT000604075.1	Spain: Madrid		clinical	SAMN12572046	GCA_008867645.1	147
Klebsiella pneumoniae	"ST147-VIM1"	PDT000645462.2	Spain	Rectal	clinical	SAMN13337937	GCA_009746315.1	147
Klebsiella pneumoniae	"COL17"	PDT000721274.1	Peru	urine	clinical	SAMN14492366	GCA_012241505.1	147
Klebsiella pneumoniae	"Kp41257"	PDT000797621.1	Portugal	clinical isolate	clinical	SAMN15015463	GCA_013625245.1	147
Klebsiella pneumoniae	"COL17","KpnCOL17"	PDT000833734.2	Peru:Lima	urine	clinical	SAMN13630455	GCA_014490685.2	147
Klebsiella pneumoniae	"A1901","Isolate 12"	PDT001090996.1	Spain: Madrid	Antibiotic Resistance Surveillance Program	clinical	SAMN19795655	GCA_019249555.1	147
Klebsiella pneumoniae	"ERS5458439","KP_HGUA01_005","NLSAR_CV_KP_19"	PDT000947367.1	Spain		clinical	SAMEA7701928	GCA_022022775.1	147
Klebsiella pneumoniae	"89263","N16-03119","SRS5654865"	PDT000628740.1	Canada: Ontario	blood	clinical	SAMN12731954	GCA_022212465.1	147
Klebsiella pneumoniae	"3754STDY6171015-sc-2368952","ERS956703","EuSCAPE_ES238"	PDT000427333.1				SAMEA3649554	GCA_022290875.1	147
Klebsiella pneumoniae	"3754STDY6170962-sc-2368899","ERS956651","EuSCAPE_ES186"	PDT000427313.1				SAMEA3649502	GCA_022291295.1	147
Klebsiella pneumoniae	"M98527","SRS13210192"	PDT001316705.1	Australia:Queensland	Rectal Swab	clinical	SAMN28743507	GCA_023598425.1	147
Klebsiella pneumoniae	"A2605","ERS10539299","Klebsiella pneumoniae"	PDT001375186.1	Spain	human	clinical	SAMEA12940502	GCA_024513765.1	147
Klebsiella pneumoniae	"ERS13657357","K13298","Klebsiella pneumoniae"	PDT001610717.1	Spain	human	clinical	SAMEA111547297	GCA_028560415.1	147
Klebsiella pneumoniae	"ERS13657355","K13283","Klebsiella pneumoniae"	PDT001610715.1	Spain	human	clinical	SAMEA111547295	GCA_028561825.1	147
Klebsiella pneumoniae	"ERS15600313","NK_H23_013"	PDT001903119.1	Norway	blood	clinical	SAMEA113605936	GCA_032134915.1	147
Klebsiella pneumoniae	"TK3"	PDT001982178.1	Saudi Arabia			SAMN37449927	GCA_033547255.1	147
Klebsiella pneumoniae	"AMR20201034","CRKP-AMR20201034"	PDT002074246.1	Thailand: Nakhon Si Thammarat	urine	clinical	SAMN39712036	GCA_036422155.1	147
Klebsiella pneumoniae	"TK93"	PDT002115587.1	Saudi Arabia			SAMN39649524	GCA_037202125.1	147
Klebsiella pneumoniae	"TK102"	PDT002115592.1	Saudi Arabia			SAMN39649519	GCA_037202225.1	147
Klebsiella pneumoniae	"M945"	PDT002115680.1	Saudi Arabia			SAMN39649433	GCA_037204585.1	147
Klebsiella pneumoniae	"3754STDY6170963-sc-2368900","ERS956652","EuSCAPE_ES187"	PDT000369835.1	Spain	urine	clinical	SAMEA3649503	GCA_900500935.1	147
Klebsiella pneumoniae	"3754STDY6170883-sc-2368770","ERS956572","EuSCAPE_ES107"	PDT000369810.1	Spain	Wound Secretion	clinical	SAMEA3649423	GCA_900501685.1	147
Klebsiella pneumoniae	"3754STDY6170840-sc-2368784","ERS846086","EuSCAPE_ES065"	PDT000369783.1	Spain	urine	clinical	SAMEA3538937	GCA_900516415.1	147
Klebsiella pneumoniae	"3754STDY6170869-sc-2368841","ERS846115","EuSCAPE_ES094"	PDT000369802.1	Spain	Wound Secretion	clinical	SAMEA3538966	GCA_900516605.1	147
Klebsiella pneumoniae	"3754STDY6171014-sc-2368951","ERS956702","EuSCAPE_ES237"	PDT000369866.1	Spain	urine	clinical	SAMEA3649553	GCA_900517465.1	147
Klebsiella pneumoniae	"3754STDY6170869-sc-2368841","ERS846115","EuSCAPE_ES094"	PDT000663169.1	Spain	Wound Secretion	clinical	SAMEA3538966	GCA_902155895.1	147
Klebsiella pneumoniae	"ERS6415281","K.pneumoniae-P37_C1"	PDT001047589.1	Portugal	Poultry meat		SAMEA8730852	GCA_907275075.1	147
Klebsiella pneumoniae	"ERS6415280","K.pneumoniae-P29_C1"	PDT001047588.1	Portugal	Poultry meat		SAMEA8730851	GCA_907275085.1	147
Klebsiella pneumoniae	"ERS6678621","Klebsiella pneumoniae","mcr1_kpn1"	PDT001105224.1	Netherlands	human	clinical	SAMEA8995931	GCA_911728565.1	147
Klebsiella pneumoniae	"69","ERS5493606","INS122"	PDT001141234.1	Netherlands	clinical sample	clinical	SAMEA7746258	GCA_916161525.1	147
Klebsiella pneumoniae	"ChiFec 76","GDKL-76"	PDT002279502.1	China	chicken farm		SAMN28159646	GCA_040982485.1	152
Klebsiella pneumoniae	"ChiFec Q8","GDKL-Q8"	PDT002279503.1	China	chicken farm		SAMN28159644	GCA_040982505.1	152
Klebsiella pneumoniae	"ChiFec 69-1","GDKL-69-1"	PDT002279506.1	China	chicken farm		SAMN28159645	GCA_040982525.1	152
Klebsiella pneumoniae	"ChiFec 25","GDKL-25"	PDT002279504.1	China	chicken farm		SAMN28159642	GCA_040982535.1	152
Klebsiella pneumoniae	"ChiFec 585","GDKL-585"	PDT002279505.1	China	chicken farm		SAMN28159641	GCA_040982555.1	152
Klebsiella pneumoniae	"ChiFec 34-1","GDKL-34-1"	PDT002279532.1	China	chicken farm		SAMN28159643	GCA_040982585.1	152
Klebsiella pneumoniae	"ChiFec 582","GDKL-582"	PDT002279531.1	China	chicken farm		SAMN28159640	GCA_040982595.1	152
Klebsiella pneumoniae	"ChiFec Q10","GDKL-Q10"	PDT002279507.1	China	chicken farm		SAMN28159639	GCA_040982615.1	152
Klebsiella pneumoniae	"ChiFec Q6","GDKL-Q6"	PDT002279509.1	China	chicken farm		SAMN28159638	GCA_040982655.1	152
Klebsiella pneumoniae	"ERS011955","QMP M1-375","QMP_M1_726-sc-2010-06-22-227688"	PDT000437159.1	USA	intestinal		SAMEA882227	GCA_022259735.1	185
Klebsiella pneumoniae	"1f0f24b0-240a-11eb-bf2f-fa163eea3084","ERS5321987"	PDT001363338.1				SAMEA7565357	ERS5321987	188
Klebsiella pneumoniae	"2024CR-00033","SRS21280536"	PDT002163215.1	USA	urine	clinical	SAMN41382050	GCA_039625685.1	211
Klebsiella pneumoniae	"K089"	PDT000822772.1	China: Beijing	not collected	clinical	SAMN15831877	GCA_014289435.1	231
Klebsiella pneumoniae	"COL9"	PDT000890553.2	not collected	food	environmental/other	SAMN16125006	GCA_015356535.1	231
Klebsiella pneumoniae	"ERS6629332","PIENTER_S28406648_137-1","S28406648_137-1"	PDT001095216.1	Netherlands	human faeces	clinical	SAMEA8946558	GCA_022098755.1	231
Klebsiella pneumoniae	"ERS838989","PB395","PB395-sc-2403185"	PDT000140977.1	Thailand	urine	clinical	SAMEA3531840	GCA_900092965.1	231
Klebsiella pneumoniae	"91509","N16-03125","SRS5678846"	PDT000630104.1	Canada: Alberta	urine	clinical	SAMN12731960	GCA_022212205.1	240
Klebsiella pneumoniae	"2024DK-00128","SRS21329996"	PDT002168334.1	USA	urine	clinical	SAMN41436954	SRS21329996	244
Klebsiella pneumoniae	"ERS381058","MDR1080-sc-1792287","k1154"	PDT000131529.1	United Kingdom	blood	clinical	SAMEA2273663	GCA_900084205.1	250
Klebsiella pneumoniae	"2023AS-000301","SRS19832509"	PDT002023876.1	USA	urine	clinical	SAMN38763792	GCA_034295435.1	251
Klebsiella pneumoniae	"MRSN401050","SRS19181666"	PDT001128440.2	USA: District of Columbia	Fluid	clinical	SAMN18874730	GCA_019928265.1	252
Klebsiella pneumoniae	"33221","SKLX33221"	PDT001347312.1	China: Zhejiang	cerebrospinal fluid		SAMN28986224	GCA_023913555.1	252
Klebsiella pneumoniae	"33612","SKLX33612"	PDT001347313.1	China: Zhejiang	cerebrospinal fluid		SAMN28986236	GCA_023913575.1	252
Klebsiella pneumoniae	"AUSMDU00040558","SRS9451513"	PDT001087363.1	Australia	swab	clinical	SAMN20033631	GCA_021932995.1	253
Klebsiella pneumoniae	"T38-P39-mcr1-tc","T38-P39-mcr1-tc.fasta"	PDT000538979.1	Thailand	feces	clinical	SAMN12107586	GCA_006546355.1	258
Klebsiella pneumoniae	"25652","49254","SRS7968316"	PDT000992693.1	France			SAMN16721976	GCA_017595915.1	268
Klebsiella pneumoniae	"Klebsiella pneumoniae subsp. pneumoniae TUM2756","TUM2756"	PDT001481752.1	Japan			SAMD00510834	GCA_026010115.1	268
Klebsiella pneumoniae	"Klebsiella pneumoniae TUM2756","SRS18002745","TUM2756"	PDT001807299.1	Japan		clinical	SAMN35768975	GCA_030382635.1	268
Klebsiella pneumoniae	"K014"	PDT001808878.1	USA: Chicago	blood	clinical	SAMN35878159	GCA_030389985.1	268
Klebsiella pneumoniae	"GS888","klebsiella pneumoniae GS888"	PDT000957092.1	China: Gansu	feces	clinical	SAMN13495977	GCA_016879915.1	273
Klebsiella pneumoniae	"HK31"	PDT001024177.1	Hong Kong		clinical	SAMN18898379	GCA_018314115.1	273
Klebsiella pneumoniae	"CRE596KLPN","SRS12585766","ST-273","patient 10"	PDT001366551.1	USA	blood	clinical	SAMN27533580	GCA_024428595.1	273
Klebsiella pneumoniae	"CRE574KLPN","SRS12585926","ST-273","patient 151"	PDT001366430.1	USA	blood	clinical	SAMN27533721	GCA_024430195.1	273
Klebsiella pneumoniae	"5589"	PDT001378879.1	China		clinical	SAMN29856549	GCA_024579815.1	273
Klebsiella pneumoniae	"FK6449"	PDT001485825.1	China: Wenzhou	blood	clinical	SAMN28824999	GCA_026156565.1	273
Klebsiella pneumoniae	"TSNTC34","TSNTC34-1"	PDT001512546.1	China: Jiangsu	chicken	environmental/other	SAMN31832001	GCA_026626065.1	273
Klebsiella pneumoniae	"tgc-05"	PDT001985624.1	China:Shandong	urine	clinical	SAMN36813357	GCA_033564015.1	273
Klebsiella pneumoniae	"HKU31"	PDT002098692.1	Hong Kong	blood	clinical	SAMN36888174	GCA_036993065.1	273
Klebsiella pneumoniae	"Kp252"	PDT002160504.1		Bronchoalveolar lavage fluid	clinical	SAMN40976368	GCA_039607275.1	273
Klebsiella pneumoniae	"Kp0171"	PDT002178355.1		Bronchoalveolar lavage fluid	clinical	SAMN41467416	GCA_039844765.1	273
Klebsiella pneumoniae	"ChiFec N7","GDKL-N7"	PDT002279508.1	China	chicken farm		SAMN28159637	GCA_040982635.1	273
Klebsiella pneumoniae	"ERS8120560","f65fd9d8-cacf-11e7-941a-3c4a9275d6c8"	PDT001198587.1				SAMEA10468392	ERS8120560	274
Klebsiella pneumoniae	"B4","B4_Kpn"	PDT001381349.1	Sweden: Gothenburg	feces	clinical	SAMN09519602	GCA_024585185.1	274
Klebsiella pneumoniae	"B3","B3_Kpn"	PDT001381350.1	Sweden: Gothenburg	feces	clinical	SAMN09519601	GCA_024585205.1	274
Klebsiella pneumoniae	"B2","B2_Kpn"	PDT001381351.1	Sweden: Gothenburg	feces	clinical	SAMN09519600	GCA_024585225.1	274
Klebsiella pneumoniae	"B1","B1_Kpn"	PDT001381352.1	Sweden: Gothenburg	feces	clinical	SAMN09519599	GCA_024585245.1	274
Klebsiella pneumoniae	"4e81dd00-3608-11e5-998e-3c4a9275d6c6","ERS1028316","EuSCAPE_RS046"	PDT000370415.1	Serbia	urine	clinical	SAMEA3721167	GCA_900503465.1	274
Klebsiella pneumoniae	"3754STDY6170253-sc-2368190","ERS845696","EuSCAPE_ME005"	PDT000369558.1	Montenegro	Other (tracheoflex)	clinical	SAMEA3538547	GCA_900513855.1	274
Klebsiella pneumoniae	"3754STDY6170259-sc-2368196","ERS845702","EuSCAPE_ME011"	PDT000369564.1	Montenegro	Other (tube)	clinical	SAMEA3538553	GCA_900513925.1	274
Klebsiella pneumoniae	"3754STDY6170258-sc-2368195","ERS845701","EuSCAPE_ME010"	PDT000369563.1	Montenegro	Other (tracheoflex)	clinical	SAMEA3538552	GCA_900513935.1	274
Klebsiella pneumoniae	"3754STDY6170265-sc-2368202","ERS845708","EuSCAPE_ME017"	PDT000369570.1	Montenegro	Other (tube)	clinical	SAMEA3538559	GCA_900513965.1	274
Klebsiella pneumoniae	"3754STDY6170268-sc-2368205","ERS845711","EuSCAPE_ME020"	PDT000369573.1	Montenegro	urine	clinical	SAMEA3538562	GCA_900514035.1	274
Klebsiella pneumoniae	"ERS20229437","Zagreb036"	PDT002250918.1	Croatia	clinical material	clinical	SAMEA115720039	GCA_964198705.1	274
Klebsiella pneumoniae	"KP67"	PDT001107670.1	China:Kunming	sputum	clinical	SAMN19931465	GCA_019492095.1	290
Klebsiella pneumoniae	"7PK","ERS4837752"	PDT001094706.1	Thailand	pig		SAMEA7077150	GCA_021912935.1	290
Klebsiella pneumoniae	"KP67"	PDT001370148.1	China:Kunming	sputum	clinical	SAMN19931465	GCA_024396915.1	290
Klebsiella pneumoniae	"HFGJVBBXY_11-7PK_TGCGTACA-TATGAGAA","Kpn290","SRS13154009"	PDT001412337.1	Thailand	feces		SAMN28106914	GCA_025026825.1	290
Klebsiella pneumoniae	"S12111","SRS15285696"	PDT001551554.1	China: Kunming, Yunnan	water		SAMN31088692	GCA_027908395.1	292
Klebsiella pneumoniae	"KP30","NCYFY30"	PDT001018785.1	China	ascites	clinical	SAMN18559371	GCA_018271625.1	294
Klebsiella pneumoniae	"ERS7479110","ffe75b28-04fc-11ec-9a79-fa163eac3af7"	PDT001491363.1				SAMEA9800458	ERS7479110	297
Klebsiella pneumoniae	"K3113","Klebsiella pneumoniae K3113"	PDT000237139.1	China: Zhejiang Province	blood	clinical	SAMN07178311	GCA_002269805.1	305
Klebsiella pneumoniae	"GMR-RA-453.16"	PDT000238531.1	Colombia: Santander	blood	clinical	SAMN05792035	GCA_002283495.1	307
Klebsiella pneumoniae	"GBGD34"	PDT000414219.1	China:Guangdong	Gut	clinical	SAMN10476560	GCA_003859025.1	307
Klebsiella pneumoniae	"HN432","klebsiella pneumoniae HN432"	PDT000957089.1	China: Henan	feces	clinical	SAMN13496451	GCA_016879855.1	307
Klebsiella pneumoniae	"2018-163308-003-01","ERS6601678"	PDT001197550.1	Italy		clinical	SAMEA8918806	GCA_021877655.1	307
Klebsiella pneumoniae	"2018-047100-007-01","ERS6601657"	PDT001197522.1	Italy		clinical	SAMEA8918785	GCA_021877715.1	307
Klebsiella pneumoniae	"ERS5904636","S.113.19.Kp","bacteria"	PDT001071307.1	Germany	hospital	clinical	SAMEA8218052	GCA_021938915.1	307
Klebsiella pneumoniae	"SRS2332387","ST307","VNX08co4"	PDT000672334.1	Viet Nam: Hanoi	Tracheal fluid	clinical	SAMN07311583	GCA_022204385.1	307
Klebsiella pneumoniae	"SRS2332385","ST307","VN806TZ"	PDT000672335.1	Viet Nam: Hanoi	Tracheal fluid	clinical	SAMN07311582	GCA_022204545.1	307
Klebsiella pneumoniae	"SRS2332384","ST307","VN734eta"	PDT000672336.1	Viet Nam: Hanoi	blood	clinical	SAMN07311586	GCA_022204565.1	307
Klebsiella pneumoniae	"126342","6567","Kp6567","SRS12385172"	PDT001284060.2	USA: Ann Arbor, Michigan	rectal swab	clinical	SAMN26976298	GCA_022964235.2	307
Klebsiella pneumoniae	"ARM6","ERS12293221"	PDT001469193.1	Armenia	urine	clinical	SAMEA110195546	GCA_025892895.1	307
Klebsiella pneumoniae	"SC-KP169"	PDT002249187.1	Taiwan	blood	clinical	SAMN33560690	GCA_029168275.2	307
Klebsiella pneumoniae	"ERS12068651","kp_87441"	PDT001504132.1	Russia	urine	clinical	SAMEA14449073	GCA_943733235.1	307
Klebsiella pneumoniae	"2018-047100-007-01","ERS13488079","KP47"	PDT001472181.1	Italy	not provided	clinical	SAMEA111391101	GCA_947163785.1	307
Klebsiella pneumoniae	"2018-347802-001-01","ERS13488080","KP34"	PDT001472180.1	Italy	not provided	clinical	SAMEA111391102	GCA_947164515.1	307
Klebsiella pneumoniae	"21-306","SRS16405068"	PDT001580342.1	Mexico: Tepatitlan de Morelos, Jalisco	urine	clinical	SAMN32646420	SRS16405068	307
Klebsiella pneumoniae	"2017-45-166","SRS20985449","whole organism"	PDT002136058.1	USA	rectal swab	clinical	SAMN38924495	SRS20985449	307
Klebsiella pneumoniae	"2100111","ERS19464917"	PDT002269774.1	Netherlands	rectal swab	clinical	SAMEA115553157	ERS19464917	317
Klebsiella pneumoniae	"ERS710938","INF093","INF093-sc-2280036"	PDT000873991.1	Australia	wound swab	clinical	SAMEA3357109	ERS710938	323
Klebsiella pneumoniae	"ERS710940","INF094","INF094-sc-2280038"	PDT000873992.1	Australia	urine	clinical	SAMEA3357111	ERS710940	323
Klebsiella pneumoniae	"ERS710862","INF133","INF133-sc-2279960"	PDT000878383.1	Australia	wound swab	clinical	SAMEA3357033	GCA_904863195.1	323
Klebsiella pneumoniae	"116656","N16-02212","SRS5507681"	PDT000616138.1	Canada: British Columbia	blood	clinical	SAMN12732011	SRS5507681	327
Klebsiella pneumoniae	"ERS3185134","b9737766-9561-11e8-a57a-68b59976a384"	PDT000633577.1				SAMEA5378544	ERS3185134	334
Klebsiella pneumoniae	"K50","SRS8312475"	PDT001580534.1	Singapore	bone	clinical	SAMN18043227	GCA_027961045.1	334
Klebsiella pneumoniae	"Human sample","KP95"	PDT000519830.1	Algeria:Setif	oral cavity pus	clinical	SAMN11897542	GCA_006151695.1	336
Klebsiella pneumoniae	"61843","KP-61843"	PDT000807688.2	Thailand: Phuket	urine	clinical	SAMN15498007	GCA_014117565.2	336
Klebsiella pneumoniae	"59990","KP-59990"	PDT000848343.2	Thailand: Phuket	sputum	clinical	SAMN15498006	GCA_014763075.2	336
Klebsiella pneumoniae	"2514-18","KP-2514-18"	PDT000870017.2	Thailand: Phuket	urine	clinical	SAMN15498008	GCA_014946705.2	336
Klebsiella pneumoniae	"ERS9002050","FD6-1"	PDT001451780.1	United Arab Emirates			SAMEA11356547	ERS9002050	340
Klebsiella pneumoniae	"ERS9002205","FD6-2"	PDT001451781.1	United Arab Emirates			SAMEA11356702	ERS9002205	340
Klebsiella pneumoniae	"3026f41e-eb9f-11eb-92a1-fa163eac3af7","ERS7177734"	PDT001267083.1				SAMEA9454714	ERS7177734	340
Klebsiella pneumoniae	"60220","KP-60220"	PDT000807689.2	Thailand: Kon Kaen	ascitic fluid	clinical	SAMN15498009	GCA_014117555.2	340
Klebsiella pneumoniae	"2023GO-0330","SRS18993656"	PDT001906939.1	USA		clinical	SAMN37567199	GCA_032150065.1	340
Klebsiella pneumoniae	"2003040_13","MMMOSAM:4673cbf7-012a-4cc2-8c3f-6b201cab15a9","SRS12025430"	PDT001259190.1	United Kingdom: Manchester	Patient or hospital wastewater site		SAMN25989613	SRS12025430	347
Klebsiella pneumoniae	"2217307_15","MMMOSAM:296f3ec8-4995-456d-868d-46b620a45004","SRS12026424"	PDT001259282.1	United Kingdom: Manchester	Patient or hospital wastewater site		SAMN25989804	SRS12026424	347
Klebsiella pneumoniae	"2003040_11","MMMOSAM:c6ecae46-7d5f-4914-a566-ad5db6fc2d1a","SRS12026282"	PDT001259422.1	United Kingdom: Manchester	Patient or hospital wastewater site		SAMN25988787	SRS12026282	347
Klebsiella pneumoniae	"2217307_12","MMMOSAM:a736d06d-1249-4a44-8e16-5a47db1be9ec","SRS12025579"	PDT001259637.1	United Kingdom: Manchester	Patient or hospital wastewater site		SAMN25988984	SRS12025579	347
Klebsiella pneumoniae	"2003040_14","MMMOSAM:fab6684e-e5bf-4a97-aeb7-4c4d425265ff","SRS12026087"	PDT001259824.1	United Kingdom: Manchester	Patient or hospital wastewater site		SAMN25988440	SRS12026087	347
Klebsiella pneumoniae	"2003040_15","MMMOSAM:35888552-3b6f-487b-9884-8197b3ff6d1d","SRS12025406"	PDT001259946.1	United Kingdom: Manchester	Patient or hospital wastewater site		SAMN25989734	SRS12025406	347
Klebsiella pneumoniae	"2217307_13","MMMOSAM:bd5b13aa-4491-4110-9905-1b9613cb7681","SRS12025625"	PDT001260011.1	United Kingdom: Manchester	Patient or hospital wastewater site		SAMN25988845	SRS12025625	347
Klebsiella pneumoniae	"2003040_12","MMMOSAM:aa7f9d07-dc17-4f6e-8703-580739cace7b","SRS12024022"	PDT001260470.1	United Kingdom: Manchester	Patient or hospital wastewater site		SAMN25988960	SRS12024022	347
Klebsiella pneumoniae	"2217307_11","MMMOSAM:7dbc7b0b-1127-4157-86a6-d319855b001d","SRS12024005"	PDT001260495.1	United Kingdom: Manchester	Patient or hospital wastewater site		SAMN25989272	SRS12024005	347
Klebsiella pneumoniae	"2217307_14","MMMOSAM:cfa32548-406e-4477-b0e7-d3085bd3dd88","SRS12025649"	PDT001260770.1	United Kingdom: Manchester	Patient or hospital wastewater site		SAMN25988725	SRS12025649	347
Klebsiella pneumoniae	"790","SRS18074744"	PDT001807407.1	USA:Pittsburgh	sputum	clinical	SAMN35995161	GCA_030385425.1	348
Klebsiella pneumoniae	"2024ZN-0166","SRS21554472"	PDT002192145.1	USA	WOUND_OTHER	clinical	SAMN41752556	GCA_040111275.1	348
Klebsiella pneumoniae	"ERS1338761","SCK31-27"	PDT000425175.1	Netherlands		clinical	SAMEA4427312	ERS1338761	359
Klebsiella pneumoniae	"ERS1338861","SCP23-28"	PDT000425241.1	Netherlands		clinical	SAMEA4427412	ERS1338861	359
Klebsiella pneumoniae	"ERS1339038","SCK09-15"	PDT000425268.1	Netherlands		clinical	SAMEA4427589	ERS1339038	359
Klebsiella pneumoniae	"ERS1339039","SCK09-16"	PDT000425269.1	Netherlands		clinical	SAMEA4427590	ERS1339039	359
Klebsiella pneumoniae	"ERS1339085","SCP05-67"	PDT000425315.1	Netherlands		clinical	SAMEA4427636	ERS1339085	359
Klebsiella pneumoniae	"ERS1339088","SCP06-02"	PDT000425318.1	Netherlands		clinical	SAMEA4427639	ERS1339088	359
Klebsiella pneumoniae	"ERS1339154","SCP29-42"	PDT000425377.1	Netherlands		clinical	SAMEA4427705	ERS1339154	359
Klebsiella pneumoniae	"123297","N19-01358","SRS6588379"	PDT000730436.1	Canada: Ontario	respiratory	clinical	SAMN12732038	GCA_022181785.1	359
Klebsiella pneumoniae	"110428","N16-03163","SRS5695371"	PDT000631367.1	Canada: Ontario	respiratory	clinical	SAMN12731999	GCA_022211405.1	359
Klebsiella pneumoniae	"105192","N16-03152","SRS5687384"	PDT000630921.1	Canada: Ontario	respiratory	clinical	SAMN12731988	GCA_022211585.1	359
Klebsiella pneumoniae	"108509","N16-03157","SRS5687385"	PDT000630920.1	Canada: Ontario	blood	clinical	SAMN12731993	GCA_022211605.1	359
Klebsiella pneumoniae	"83054","N16-03109","SRS5647922"	PDT000628296.1	Canada: Ontario	blood	clinical	SAMN12731944	GCA_022212485.1	359
Klebsiella pneumoniae	"M00690","SRS13314120"	PDT001323691.1	Australia:Queensland	Rectal Swab	clinical	SAMN28668317	GCA_023673825.1	365
Klebsiella pneumoniae	"89e82058-866f-11eb-8fb7-fa163eea3084","ERS5948934"	PDT001265568.1				SAMEA8262697	ERS5948934	377
Klebsiella pneumoniae	"SP300","SRS3308572"	PDT000672145.1	Spain	Feces, Gull (Larus spp.)	environmental/other	SAMN09216416	GCA_022205125.1	377
Klebsiella pneumoniae	"KP18","NCYFY18"	PDT001018781.1	China	wound	clinical	SAMN18559368	GCA_018271545.1	378
Klebsiella pneumoniae	"TJ92-2","klebsiella pneumoniae TJ92-2"	PDT000957088.1	China: Tianjin	feces	clinical	SAMN13496455	GCA_016879835.1	391
Klebsiella pneumoniae	"3414641a-240a-11eb-bf2f-fa163eea3084","ERS5322721"	PDT001265375.1				SAMEA7566092	ERS5322721	392
Klebsiella pneumoniae	"CCBH24080"	PDT000203710.1	Brazil: Vitoria	urine	clinical	SAMN06670861	GCA_002099165.1	392
Klebsiella pneumoniae	"ERS20229438","Zagreb037"	PDT002250933.1	Croatia	clinical material	clinical	SAMEA115720040	GCA_964198885.1	392
Klebsiella pneumoniae	"ERS20229402","Zagreb001"	PDT002250939.1	Croatia	clinical material	clinical	SAMEA115720004	GCA_964198965.1	392
Klebsiella pneumoniae	"ERS20229406","Zagreb005"	PDT002250936.1	Croatia	clinical material	clinical	SAMEA115720008	GCA_964199015.1	392
Klebsiella pneumoniae	"ERS20229405","Zagreb004"	PDT002250954.1	Croatia	clinical material	clinical	SAMEA115720007	GCA_964199035.1	392
Klebsiella pneumoniae	"ERS20229404","Zagreb003"	PDT002250919.1	Croatia	clinical material	clinical	SAMEA115720006	GCA_964199045.1	392
Klebsiella pneumoniae	"NR2535","SRS5176873"	PDT000591455.1	USA: New York City, NY	Abdominal	clinical	SAMN12392929	SRS5176873	392
Klebsiella pneumoniae	"65","TM65"	PDT000672221.1	Thailand:Bangkok		clinical	SAMD00127157	GCA_022204605.1	394
Klebsiella pneumoniae	"2a17212a-eb9f-11eb-92a1-fa163eac3af7","ERS7176702"	PDT001266364.1				SAMEA9453681	ERS7176702	395
Klebsiella pneumoniae	"2019036D"	PDT000702370.1	China: Sichuan province	a feces sample of chicken origin	environmental/other	SAMN13737869	GCA_011045775.1	395
Klebsiella pneumoniae	"KH6","SRS5810148"	PDT000787915.1	China		clinical	SAMN13544837	GCA_022170985.1	395
Klebsiella pneumoniae	"ChiFec N19","GDKL-N19"	PDT002279472.1	China	chicken farm		SAMN28159678	GCA_040981835.1	395
Klebsiella pneumoniae	"ChiFec N18","GDKL-N18"	PDT002279470.1	China	chicken farm		SAMN28159677	GCA_040981845.1	395
Klebsiella pneumoniae	"ChiFec N15","GDKL-N15"	PDT002279473.1	China	chicken farm		SAMN28159676	GCA_040981905.1	395
Klebsiella pneumoniae	"ChiFec 684","GDKL-684"	PDT002279474.1	China	chicken farm		SAMN28159675	GCA_040981925.1	395
Klebsiella pneumoniae	"ChiFec N29","GDKL-N29"	PDT002279476.1	China	chicken farm		SAMN28159673	GCA_040981965.1	395
Klebsiella pneumoniae	"ChiFec N6","GDKL-N6"	PDT002279477.1	China	chicken farm		SAMN28159674	GCA_040981975.1	395
Klebsiella pneumoniae	"ChiFec N5","GDKL-N5"	PDT002279478.1	China	chicken farm		SAMN28159672	GCA_040981985.1	395
Klebsiella pneumoniae	"ChiFec N12","GDKL-N12"	PDT002279479.1	China	chicken farm		SAMN28159670	GCA_040982035.1	395
Klebsiella pneumoniae	"7aa6e7d6-9f27-11e9-80a4-68b59976a384","ERS3562094"	PDT000872942.1				SAMEA5758643	ERS3562094	408
Klebsiella pneumoniae	"RF70B1","SRS9093671"	PDT001056447.1	USA: Philadelphia	dog food	environmental/other	SAMN19414789	GCA_021939035.1	412
Klebsiella pneumoniae	"FAHZZU2591"	PDT001353227.1	China:Henan		clinical	SAMN21479087	GCA_024138415.1	412
Klebsiella pneumoniae	"201521123M","EC1684","SRS12350368"	PDT001411422.1	Singapore	GASTROINTESTINAL/ABDOMINAL	clinical	SAMN26764861	GCA_025108805.1	412
Klebsiella pneumoniae	"ERS640298","TG12369"	PDT000445187.1				SAMEA3209377	ERS640298	416
Klebsiella pneumoniae	"205929","SRS11381758"	PDT001227458.1	United Kingdom		clinical	SAMN24297237	GCA_021798585.1	416
Klebsiella pneumoniae	"158870","SRS11376424"	PDT001243949.1	United Kingdom		clinical	SAMN24019617	GCA_022156365.1	416
Klebsiella pneumoniae	"214618","SRS11376486"	PDT001243888.1	United Kingdom		clinical	SAMN24018813	GCA_022156925.1	416
Klebsiella pneumoniae	"AUSMDU00007475","SRS15389411"	PDT001468633.1	Australia: Victoria		clinical	SAMN31262929	GCA_025883235.1	416
Klebsiella pneumoniae	"58744000-3608-11e5-998e-3c4a9275d6c6","ERS1034854","EuSCAPE_BE109"	PDT000370567.1	Belgium	urine	clinical	SAMEA3727705	GCA_900507825.1	416
Klebsiella pneumoniae	"GCID_GNCIT_00081_biosam","KPCTRSRTH05","SRS2437658"	PDT000233421.2	Thailand: Nakhon Pathom	Rectal swab	clinical	SAMN07450604	GCA_002248945.2	421
Klebsiella pneumoniae	"KH7","SRS5810146"	PDT000787914.1	China		clinical	SAMN13544838	GCA_022171025.1	423
Klebsiella pneumoniae	"11A18CPO059A","SRS17277215"	PDT001951547.1	Canada: Ottawa	ileostomy	clinical	SAMN34137987	GCA_032989205.1	433
Klebsiella pneumoniae	"3111F","K. pneumoniae 3111F"	PDT000233849.1	Brazil: Porto Alegre	rectal swab	clinical	SAMN06705214	GCA_002251715.1	437
Klebsiella pneumoniae	"327","ERS2489048","Klebsiella pneumoniae"	PDT000442987.1	Viet Nam	blood	clinical	SAMEA4668433	GCA_022233385.1	437
Klebsiella pneumoniae	"TSNTC10","TSNTC10-1"	PDT001512549.1	China: Jiangsu	chicken	environmental/other	SAMN31831552	GCA_026626165.1	438
Klebsiella pneumoniae	"GB015","K. pneumoniae GB015"	PDT000355802.1	China	Environment	environmental/other	SAMN09711534	GCA_003345475.1	442
Klebsiella pneumoniae	"DRS298169","JBBDAAB-19-0131"	PDT001703967.1	Japan:Tokyo	body fluid	clinical	SAMD00498431	GCA_031053695.1	461
Klebsiella pneumoniae	"DRS298166","JBBDAAB-19-0115"	PDT001703965.1	Japan:Tokyo	sputum	clinical	SAMD00498428	GCA_031053775.1	461
Klebsiella pneumoniae	"EuSCAPE_SI009"		Slovenia	Lower Respiratory Tract Secrection	Human	SAMEA3673026	GCA_900503035.1	461
Klebsiella pneumoniae	"SCsl12"	PDT000663084.1				SAMN11928030	GCA_009822395.1	462
Klebsiella pneumoniae	"SCsl11"	PDT000663088.1				SAMN11928029	GCA_009822415.1	462
Klebsiella pneumoniae	"463","6772","MB13222","SRS19295037"	PDT001961001.1	USA: Houston	blood	clinical	SAMN37999704	GCA_033105345.1	463
Klebsiella pneumoniae	"21556_2_KLEPNE_S43","ERS10762386"	PDT002278787.1				SAMEA13158795	ERS10762386	464
Klebsiella pneumoniae	"105300","SRS11376217"	PDT001244189.1	United Kingdom		clinical	SAMN24019064	SRS11376217	467
Klebsiella pneumoniae	"AMR20200784","CRKQ-AMR20200784"	PDT002074245.1	Thailand: Chanthaburi	sputum	clinical	SAMN39712037	GCA_036422135.1	476
Klebsiella pneumoniae	"0000-0067-5088","457","SRS2338428"	PDT000222836.2	USA:Boston	sputum	clinical	SAMN07325906	SRS2338428	476
Klebsiella pneumoniae	"0000-0068-2578","459","SRS2379963"	PDT000226504.2	USA:Boston	bronchial alveolar lavage	clinical	SAMN07410710	SRS2379963	476
Klebsiella pneumoniae	"0000-0068-2643","463","SRS2379959"	PDT000226508.2	USA:Boston	rectal	clinical	SAMN07410714	SRS2379959	476
Klebsiella pneumoniae	"1678","kp1678"	PDT001105223.1	China		clinical	SAMN20424378	GCA_019458505.1	485
Klebsiella pneumoniae	"CDK3301"	PDT002159353.1	China	rectal swab	clinical	SAMN37877879	GCA_039575245.1	485
Klebsiella pneumoniae	"2021","TC-1"	PDT001490505.1	Italy	Laboratory strain		SAMN30625093	GCA_026226155.1	489
Klebsiella pneumoniae	"MMMOSAM:7a753c1f-5848-414e-a8f3-1bc99653fdf2","SRS6082685","trace163"	PDT000715468.1	United Kingdom: London	clinical sample	clinical	SAMN12774308	GCA_022188825.1	492
Klebsiella pneumoniae	"MMMOSAM:9b1ed300-1b06-44eb-b848-9654ae657d10","SRS6082754","trace72"	PDT000715398.1	United Kingdom: Manchester	clinical sample	clinical	SAMN12774238	GCA_022190045.1	492
Klebsiella pneumoniae	"MMMOSAM:a2c69707-f0b5-49e6-ab5a-ab121567c023","SRS6082772","trace129"	PDT000715381.1	United Kingdom: Manchester	clinical sample	clinical	SAMN12774221	GCA_022190345.1	492
Klebsiella pneumoniae	"MMMOSAM:bc1924c9-9eb3-4a9d-adb5-54560eebc0cb","SRS6082863","trace136"	PDT000715318.1	United Kingdom: Manchester	clinical sample	clinical	SAMN12774158	GCA_022191405.1	492
Klebsiella pneumoniae	"MMMOSAM:0c89d7a1-928a-45b0-a6be-7d438d24d94e","SRS6082400","trace450"	PDT000715144.1	United Kingdom: Manchester	clinical sample	clinical	SAMN12774552	GCA_022194325.1	492
Klebsiella pneumoniae	"MMMOSAM:0e6fce4d-d769-4b06-bb3b-aab3a6c58bec","SRS6082451","trace413"	PDT000715139.1	United Kingdom: Oldham	clinical sample	clinical	SAMN12774548	GCA_022194445.1	492
Klebsiella pneumoniae	"KA2","SRS13459017"	PDT001396987.1	China:Shandong			SAMN28054358	GCA_024734135.1	495
Klebsiella pneumoniae	"ERS10598706","KLP-JSC-MOD-104056"	PDT002278563.1				SAMEA12999815	ERS10598706	502
Klebsiella pneumoniae	"ERS10598707","KLP-JSC-MOD-104057"	PDT002278564.1				SAMEA12999816	ERS10598707	502
Klebsiella pneumoniae	"ERS10598708","KLP-JSC-MOD-104058"	PDT002327380.1				SAMEA12999817	ERS10598708	502
Klebsiella pneumoniae	"ERS10598709","KLP-JSC-MOD-104059"	PDT002314911.1				SAMEA12999818	ERS10598709	502
Klebsiella pneumoniae	"ERS10598710","KLP-JSC-MOD-104060"	PDT002278565.1				SAMEA12999819	ERS10598710	502
Klebsiella pneumoniae	"ERS10598711","KLP-JSC-MOD-104063"	PDT002326963.1				SAMEA12999820	ERS10598711	502
Klebsiella pneumoniae	"ERS10598712","KLP-JSC-MOD-104781"	PDT002278566.1				SAMEA12999821	ERS10598712	502
Klebsiella pneumoniae	"21-114","SRS16405064"	PDT001580346.1	Mexico: Hermosillo, Sonora	blood	clinical	SAMN32646416	SRS16405064	502
Klebsiella pneumoniae	"1140","ERS1576352"	PDT000451861.1	not provided			SAMEA103678168	ERS1576352	512
Klebsiella pneumoniae	"KP-6884","SRS1425490"	PDT000137160.1	Italy: Pisa	Rectal swab	clinical	SAMN04961293	GCA_001679915.1	512
Klebsiella pneumoniae	"AOUP-UMCG-1041","ERS2217318","Klebsiella pneumoniae 1041"	PDT000327862.1	Italy	human	clinical	SAMEA104606036	GCA_900291525.1	512
Klebsiella pneumoniae	"AOUP-UMCG-1074","ERS2217319","Klebsiella pneumoniae 1074"	PDT000327863.1	Italy	human	clinical	SAMEA104606037	GCA_900291535.1	512
Klebsiella pneumoniae	"DRS300682","JBDBAAB-19-0117"	PDT001703021.1	Japan:Tottori	urine	clinical	SAMD00501093	GCA_031066285.1	517
Klebsiella pneumoniae	"3da6fba0-3608-11e5-998e-3c4a9275d6c6","ERS980285","EuSCAPE_RO035"	PDT000427566.1				SAMEA3673136	GCA_022288315.1	525
Klebsiella pneumoniae	"2","778/9814","K2","SRS16328525"	PDT001725776.1	Egypt:Alexandria	aspirate	clinical	SAMN32518853	GCA_031047755.1	525
Klebsiella pneumoniae	"Klebsiella quasipneumoniae subsp. quasipneumoniae M17277","M17277"	PDT000532614.1	Argentina	rectal swab	clinical	SAMN10340875	GCA_006402775.1	526
Klebsiella pneumoniae	"Klebsiella quasipneumoniae subsp. quasipneumoniae M17277 chromosome and p17277A_477 plasmid","M17277"	PDT000592378.1	Argentina	rectal swab	clinical	SAMN12744724	GCA_008632435.1	526
Klebsiella pneumoniae	"ENT1445","SRS4893526"	PDT000785532.1	Singapore	Rectal swab	clinical	SAMN11979467	GCA_022173105.1	526
Klebsiella pneumoniae	"ENT1447","SRS4893527"	PDT000785531.1	Singapore	Rectal swab	clinical	SAMN11979466	GCA_022173185.1	526
Klebsiella pneumoniae	"ENT1729","SRS4893555"	PDT000785513.1	Singapore	Stool/Rectal Swab	clinical	SAMN11979470	GCA_022173505.1	526
Klebsiella pneumoniae	"201410943S","EC0743","SRS6822227"	PDT001411465.1	Singapore	RECTAL	clinical	SAMN14851634	GCA_025081795.1	526
Klebsiella pneumoniae	"201426620S","EC0961","SRS6822262"	PDT001214495.2	Singapore	RECTAL	clinical	SAMN14851672	GCA_025086785.1	526
Klebsiella pneumoniae	"201440498S","EC1091","SRS6822277"	PDT001214439.2	Singapore	RECTAL	clinical	SAMN14851694	GCA_025115105.1	526
Klebsiella pneumoniae	"201426617S","EC0959","SRS6822261"	PDT001214440.2	Singapore	RECTAL	clinical	SAMN14851671	GCA_025115565.1	526
Klebsiella pneumoniae	"201410696M","EC0823","SRS8394391"	PDT001411109.1	Singapore	wound	clinical	SAMN17981695	SRS8394391	526
Klebsiella pneumoniae	"526","E250","SRS9998837"	PDT001288198.1	Singapore			SAMN20966994	SRS9998837	526
Klebsiella pneumoniae	"526","E235","SRS9998821"	PDT001672741.1	Singapore			SAMN20966981	SRS9998821	526
Klebsiella pneumoniae	"526","E116","SRS9998534"	PDT001672837.1	Singapore			SAMN20966850	SRS9998534	526
Klebsiella pneumoniae	"20151851S","EC1122","SRS6822286"	PDT001884770.1	Singapore	RECTAL	clinical	SAMN14851701	SRS6822286	526
Klebsiella pneumoniae	"201","ENT1791","SRS1718075","strain 57"	PDT000435195.1	Singapore	not collected	clinical	SAMN05770839	SRS1718075	526
Klebsiella pneumoniae	"83","ENT1269","SRS1718077","strain 59"	PDT000435197.1	Singapore	not collected	clinical	SAMN05770841	SRS1718077	526
Klebsiella pneumoniae	"95UP1","ERS4837931"	PDT001094885.1	Thailand	human	clinical	SAMEA7077329	GCA_021908915.1	534
Klebsiella pneumoniae	"CPO20150080","ERS4261665"	PDT000716658.1				SAMEA6497208	ERS4261665	571
Klebsiella pneumoniae	"CPO20150090","ERS4261668"	PDT000716661.1				SAMEA6497211	ERS4261668	571
Klebsiella pneumoniae	"CPO20160004","ERS4261670"	PDT000716663.1				SAMEA6497213	ERS4261670	571
Klebsiella pneumoniae	"CPO20160081","ERS4261684"	PDT000716676.1				SAMEA6497227	ERS4261684	571
Klebsiella pneumoniae	"R110"	PDT001868577.1	China: Hunan		clinical	SAMN31181421	GCA_030973505.1	571
Klebsiella pneumoniae	"4300STDY7045917","ERS1930387","dcfbcd0a-775d-11e7-9c3d-3c4a9275d6c8"	PDT000354521.1	Thailand	not available	clinical	SAMEA104305409	GCA_900496805.1	580
Klebsiella pneumoniae	"2022LY00054","SRS13901817","Whole organism","microbial"	PDT001360820.2	USA		clinical	SAMN29767754	GCA_024290435.2	584
Klebsiella pneumoniae	"ERS3554657","SPARK_103_C1","af0cc926-6410-11e8-bf99-3c4a9275d6c8"	PDT000613546.1	Italy	bedding		SAMEA5751196	ERS3554657	626
Klebsiella pneumoniae	"KPSESC47","SESCCOL47"	PDT002117534.1	Croatia: Zagreb, WWTP	Effluent	environmental/other	SAMN38849958	GCA_037285565.1	629
Klebsiella pneumoniae	"HNLR16-1","KPHNLR16"	PDT002131965.2	China	feces	environmental/other	SAMN36542811	GCA_037966485.2	629
Klebsiella pneumoniae	"ERS1340046","SCP15-32"	PDT000426168.1	Netherlands		clinical	SAMEA4428597	ERS1340046	641
Klebsiella pneumoniae	"CRE843","CRE843/2016"	PDT001010159.1	Malaysia: Sarawak	sputum	clinical	SAMN11579513	GCA_018109035.1	641
Klebsiella pneumoniae	"2033331_12","MMMOSAM:fd5d5f2c-5169-4dc6-8fda-e5825736d528","SRS12026102"	PDT001259346.1	United Kingdom: Manchester	Patient or hospital wastewater site		SAMN25988423	GCA_022519985.1	643
Klebsiella pneumoniae	"2219047_12","MMMOSAM:fa61c79a-518c-495f-8bb1-eac43686a856","SRS12026083"	PDT001259827.1	United Kingdom: Manchester	Patient or hospital wastewater site		SAMN25988444	GCA_022520725.1	643
Klebsiella pneumoniae	"2045911_12","MMMOSAM:314a6142-b98f-4c5c-a925-1bd0acaa0c2e","SRS12023993"	PDT001259975.1	United Kingdom: Manchester	Patient or hospital wastewater site		SAMN25989764	GCA_022523085.1	643
Klebsiella pneumoniae	"2033331_13","MMMOSAM:ab4fdafe-bd85-4f52-8a90-dec41dcd2665","SRS12024030"	PDT001260464.1	United Kingdom: Manchester	Patient or hospital wastewater site		SAMN25988954	GCA_022523245.1	643
Klebsiella pneumoniae	"2219921_12","MMMOSAM:ad891f5b-dfca-443d-ab0d-88da15c49ab8","SRS12024050"	PDT001260445.1	United Kingdom: Manchester	Patient or hospital wastewater site		SAMN25988934	GCA_022526025.1	643
Klebsiella pneumoniae	"2033331_14","MMMOSAM:d5a567e3-9192-442c-8a99-2cde16a0e37f","SRS12025664"	PDT001260628.1	United Kingdom: Manchester	Patient or hospital wastewater site		SAMN25988676	GCA_022527605.1	643
Klebsiella pneumoniae	"1954303_12","MMMOSAM:087c8f80-d9c3-4baf-b8b4-9b89f583a37d","SRS12025266"	PDT001260113.1	United Kingdom: Manchester	Patient or hospital wastewater site		SAMN25989997	GCA_022529285.1	643
Klebsiella pneumoniae	"KP32558"	PDT001058139.1	China: Bejing	balf	clinical	SAMN19290753	GCA_018623105.1	656
Klebsiella pneumoniae	"Hospital","KP31166","SRS9032423"	PDT001044042.1	China: Beijing	balf	clinical	SAMN19291395	GCA_021942045.1	656
Klebsiella pneumoniae	"141","Kp141"	PDT001378202.1	China:Beijing	nasal swab		SAMN17073099	GCA_024516745.1	656
Klebsiella pneumoniae	"15-652","Klebsiella pneumoniae 15-652"	PDT001639829.1	China:Quzhou		clinical	SAMN28158754	GCA_028753275.1	656
Klebsiella pneumoniae	"KP32558"	PDT001716511.1	China:Beijing	not collected	clinical	SAMN28546462	GCA_029915395.1	656
Klebsiella pneumoniae	"K82"	PDT001737466.1	China:ningbo	urine	clinical	SAMN34578016	GCA_030020895.1	656
Klebsiella pneumoniae	"tgc-02"	PDT001983859.1	China:Shandong	urine	clinical	SAMN36813343	GCA_033563215.1	656
Klebsiella pneumoniae	"KP045","Klebsiella pneumoniae KP045"	PDT001992856.1	China: Shanghai	blood	clinical	SAMN38212343	GCA_033802845.1	656
Klebsiella pneumoniae	"4300STDY6470478","ERS1276108","bfc562d0-41e1-11e6-9a3d-3c4a9275d6c8"	PDT000354651.1	Thailand	not available	clinical	SAMEA4364659	GCA_900494315.1	656
Klebsiella pneumoniae	"2096_17_B2","ERS3886921"	PDT000656970.1		food		SAMEA6086513	ERS3886921	659
Klebsiella pneumoniae	"2096_17_D1","ERS3886923"	PDT000656972.1		food		SAMEA6086515	ERS3886923	659
Klebsiella pneumoniae	"FK2820"	PDT000540167.1	China: Wenzhou	sputum	clinical	SAMN12154279	GCA_006681765.1	660
Klebsiella pneumoniae	"FK2723"	PDT000574943.1	China: Wenzhou	sputum	clinical	SAMN12147733	GCA_008087375.1	660
Klebsiella pneumoniae	"KP2723"	PDT001009232.1	China:Zhejiang		clinical	SAMN18678957	GCA_018069685.1	660
Klebsiella pneumoniae	"KAW1"	PDT002257130.1	China	animal Farm	environmental/other	SAMN37871728	GCA_040721815.1	661
Klebsiella pneumoniae	"23-M-SRM-33-1"	PDT001942079.1	China: Zhejiang	hospital sewage	clinical	SAMN37637386	GCA_032739995.1	668
Klebsiella pneumoniae	"41K","41KXXI"	PDT001012056.1	Mexico: Mexico city		clinical	SAMN14008704	GCA_018137075.1	671
Klebsiella pneumoniae	"39K","39KXXI"	PDT001012057.1	Mexico: Mexico city		clinical	SAMN14008702	GCA_018137105.1	671
Klebsiella pneumoniae	"163109936","KP163109936","SRS7660946"	PDT000816486.1	China: Changsha, Hunan	sputum	clinical	SAMN15719276	GCA_014235835.1	685
Klebsiella pneumoniae	"SRS3138965","The sample of Klebsiella pneumoniae subsp. ozaenae strain WCHKP030795","WCHKP030795"	PDT000276086.1	China: Sichuan, Chengdu		clinical	SAMN07609160	GCA_002852035.1	700
Klebsiella pneumoniae	"SRS3138968","The sample of Klebsiella pneumoniae subsp. ozaenae strain WCHKP030775","WCHKP030775"	PDT000276088.1	China: Sichuan, Chengdu		clinical	SAMN07609159	GCA_002852065.1	700
Klebsiella pneumoniae	"DRS113719","MyNCGM084"	PDT000650067.1	Myanmar:Naypyitaw		clinical	SAMD00193183	DRS113719	705
Klebsiella pneumoniae	"DRS113720","MyNCGM088"	PDT000650068.1	Myanmar:Naypyitaw		clinical	SAMD00193184	DRS113720	705
Klebsiella pneumoniae	"RIVM_C019752","SRS11877430","human"	PDT001245305.1	Netherlands	Perineum swab	clinical	SAMN25649339	GCA_022114255.1	709
Klebsiella pneumoniae	"68","TM68"	PDT000672224.1	Thailand:Bangkok		clinical	SAMD00127160	GCA_022205065.1	709
Klebsiella pneumoniae	"ERS17133238","Viet-Hano7","ena-SAMPLE-TAB-24-11-2023-10:37:06:853-9443"	PDT002029045.1	Viet Nam	Abscess	clinical	SAMEA114714387	GCA_034408325.1	709
Klebsiella pneumoniae	"ChiFec P95-2","GDKL-P95-2"	PDT002279471.1	China	chicken farm		SAMN28159683	GCA_040981855.1	709
Klebsiella pneumoniae	"ChiFec 138","GDKL-138"	PDT002279524.1	China	chicken farm		SAMN28159617	GCA_040982955.1	709
Klebsiella pneumoniae	"ChiFec 67","GDKL-67"	PDT002279525.1	China	chicken farm		SAMN28159620	GCA_040982975.1	709
Klebsiella pneumoniae	"22-MO00052"	PDT002147718.1	Germany	Poultry meat		SAMN38201489	GCA_038447555.1	716
Klebsiella pneumoniae	"SRS10099963","WFA85","X_98"	PDT001512461.1	China: Weifang	chicken manure	environmental/other	SAMN21366091	GCA_026614575.1	726
Klebsiella pneumoniae	"ERS4831937","H163320485"	PDT000893328.1	United Kingdom	Rectal Screen		SAMEA7071342	ERS4831937	788
Klebsiella pneumoniae	"128623","SRS9559371"	PDT001094997.1	Canada: Quebec	respiratory	clinical	SAMN19658600	GCA_021907715.1	834
Klebsiella pneumoniae	"29A16CRGN002","SRS17277290"	PDT001951473.1	Canada: Ottawa	wound	clinical	SAMN34138205	GCA_032991705.1	834
Klebsiella pneumoniae	"29A15CRGN002","SRS17277291"	PDT001951474.1	Canada: Ottawa	stool/rectal swab	clinical	SAMN34138204	GCA_032991725.1	834
Klebsiella pneumoniae	"29A16CRGN005","SRS17277292"	PDT001951471.1	Canada: Ottawa	urine	clinical	SAMN34138207	GCA_032991745.1	834
Klebsiella pneumoniae	"29A16CRGN004","SRS17277289"	PDT001951472.1	Canada: Ottawa	wound	clinical	SAMN34138206	GCA_032991765.1	834
Klebsiella pneumoniae	"ERS381074","MDR1109-sc-1792303","k1319"	PDT000131465.1	United Kingdom	blood	clinical	SAMEA2273679	GCA_900086255.1	834
Klebsiella pneumoniae	"129439","N19-01489","SRS6652060"	PDT000734639.1	Canada: Quebec	respiratory	clinical	SAMN12732068	SRS6652060	834
Klebsiella pneumoniae	"129832","N19-01500","SRS6652487"	PDT000734659.1	Canada: Quebec	respiratory	clinical	SAMN12732070	SRS6652487	834
Klebsiella pneumoniae	"TTHS024"	PDT000432576.1	Taiwan			SAMD00092900	GCA_022276025.1	844
Klebsiella pneumoniae	"TTHS011"	PDT000432563.1	Taiwan			SAMD00092887	GCA_022276125.1	844
Klebsiella pneumoniae	"M14172","SRS13314612"	PDT001324397.1	Australia:Queensland	Rectal Swab	clinical	SAMN28668816	GCA_023685635.1	846
Klebsiella pneumoniae	"TH164"	PDT000620664.1	Thailand	stool	clinical	SAMN10740630	GCA_009387815.1	873
Klebsiella pneumoniae	"ERS4619098","SAMPLE_WTCHG_781213_73555331"	PDT000761862.1				SAMEA6908148	ERS4619098	925
Klebsiella pneumoniae	"KPN1990","SRS12169123"	PDT001289500.1	Australia: Melbourne	urine	clinical	SAMN26369021	GCA_023027765.1	925
Klebsiella pneumoniae	"2023DK-00350","SRS19871470"	PDT002030740.1	USA	blood	clinical	SAMN38857080	SRS19871470	933
Klebsiella pneumoniae	"CAV1476","Klebsiella pneumoniae KPC-producing clinical isolate CAV1476","SRS1182754"	PDT000136582.2	USA:Virginia	blood	clinical	SAMN03733786	GCA_022311635.1	941
Klebsiella pneumoniae	"CAV1461","Klebsiella pneumoniae KPC-producing clinical isolate CAV1461","SRS1182757"	PDT000136580.2	USA:Virginia	blood	clinical	SAMN03733784	GCA_022311675.1	941
Klebsiella pneumoniae	"CAV1194","Klebsiella pneumoniae KPC-producing clinical isolate CAV1194","SRS706904"	PDT000136464.2	USA:Virginia	urine	clinical	SAMN03024593	GCA_022312515.1	941
Klebsiella pneumoniae	"186G1"	PDT000665243.1	France	rectal swab	clinical	SAMN13818270	GCA_009887415.1	967
Klebsiella pneumoniae	"ERS4758885","IMP70"	PDT001336474.1	United Kingdom		clinical	SAMEA6990790	GCA_903936235.1	1026
Klebsiella pneumoniae	"ERS4758898","IMP84"	PDT001413183.1	United Kingdom		clinical	SAMEA6990803	GCA_903936435.1	1026
Klebsiella pneumoniae	"13_1854","HSKPN_13_1854","SRS19820185"	PDT002026168.1	China: Shanghai	Not Collected	clinical	SAMN38739093	GCA_034356215.1	1049
Klebsiella pneumoniae	"THUN_262"	PDT000930787.2	Japan:Hyogo			SAMD00260016	GCA_016587495.1	1061
Klebsiella pneumoniae	"AJ076","SRS12167527"	PDT001261377.1	Australia: Melbourne	urine catheter	clinical	SAMN26366801	GCA_022496985.1	1109
Klebsiella pneumoniae	"AUSMDU00004987","SRS5140207"	PDT000589993.1	Australia		clinical	SAMN12342762	SRS5140207	1122
Klebsiella pneumoniae	"KAF1"	PDT002257131.1	China	animal Farm	environmental/other	SAMN37871731	GCA_040721875.1	1128
Klebsiella pneumoniae	"201727589S","EC2605","SRS12350411"	PDT001411377.1	Singapore	RECTAL	clinical	SAMN26764885	GCA_025082855.1	1198
Klebsiella pneumoniae	"69069","SRS11377258"	PDT001244244.1	United Kingdom		clinical	SAMN24021075	SRS11377258	1224
Klebsiella pneumoniae	"20744","SRS11382203"	PDT001227638.1	United Kingdom		clinical	SAMN24297389	SRS11382203	1224
Klebsiella pneumoniae	"26605","SRS11382086"	PDT001227751.1	United Kingdom		clinical	SAMN24297456	SRS11382086	1224
Klebsiella pneumoniae	"KPH4","Klebsiella pneumoniae_KPH4"	PDT001419709.1	Thailand: Bangkok		clinical	SAMN30381643	GCA_025195065.1	1269
Klebsiella pneumoniae	"11HK1","SRS2530676"	PDT000417099.1	China: Hunan	Patient wound secretion	clinical	SAMN07682592	GCA_022298955.1	1303
Klebsiella pneumoniae	"74f6acea-2a07-11ed-8d3f-fa163eac3af7","ERS13365737"	PDT001956798.1				SAMEA111268138	ERS13365737	1304
Klebsiella pneumoniae	"MCR107","P107"	PDT001416191.1	China: Beijing		clinical	SAMN24046393	GCA_025156655.1	1307
Klebsiella pneumoniae	"KPN710429"	PDT001017818.1	China: Anhui	blood	clinical	SAMN18839167	GCA_018223825.1	1308
Klebsiella pneumoniae	"ERS4758840","IMP11"	PDT001336483.1	United Kingdom		clinical	SAMEA6990745	GCA_903935755.1	1310
Klebsiella pneumoniae	"ERS4758855","IMP27"	PDT002063367.1	United Kingdom		clinical	SAMEA6990760	GCA_903935925.1	1310
Klebsiella pneumoniae	"ERS4758861","IMP35"	PDT001336477.1	United Kingdom		clinical	SAMEA6990766	GCA_903935995.1	1310
Klebsiella pneumoniae	"ERS4758879","IMP60"	PDT001336478.1	United Kingdom		clinical	SAMEA6990784	GCA_903936165.1	1310
Klebsiella pneumoniae	"LH375"	PDT000620665.1	Laos	stool	clinical	SAMN10724437	GCA_009387915.1	1315
Klebsiella pneumoniae	"C342"	PDT001008049.1	Thailand:Surin		clinical	SAMD00137912	DRR150457	1318
Klebsiella pneumoniae	"GCID_GNCIT_00080_biosam","KPCTRSRTH04","SRS2437656"	PDT000233404.2	Thailand: Nakhon Pathom	Rectal swab	clinical	SAMN07450605	GCA_002248085.2	1318
Klebsiella pneumoniae	"ENT569","SRS4893478"	PDT000785567.1	Singapore	urine	clinical	SAMN11979438	GCA_022172345.1	1318
Klebsiella pneumoniae	"201332833U","EC0358","SRS12350355"	PDT001411436.1	Singapore	URINARY	clinical	SAMN26764839	GCA_025082935.1	1318
Klebsiella pneumoniae	"ERS381146","MDR1197-sc-1792376","k1821"	PDT000131604.1	United Kingdom	blood	clinical	SAMEA2273751	GCA_900086455.1	1318
Klebsiella pneumoniae	"ERS839013","PB509","PB509-sc-2403209"	PDT000140933.1	Thailand	sputum	clinical	SAMEA3531864	GCA_900093045.1	1318
Klebsiella pneumoniae	"ERS838997","PB463","PB463-sc-2403193"	PDT000140945.1	Thailand	urine	clinical	SAMEA3531848	GCA_900093195.1	1318
Klebsiella pneumoniae	"73938","SRS11377663"	PDT001245158.1	United Kingdom		clinical	SAMN24020857	SRS11377663	1318
Klebsiella pneumoniae	"TH114"	PDT000620663.1	Thailand	stool	clinical	SAMN10740483	GCA_009387795.1	1321
Klebsiella pneumoniae	"T698-1"	PDT001269983.1	China: Yunnan		clinical	SAMN20294500	GCA_022592575.1	1326
Klebsiella pneumoniae	"DLL7528","K. pneumoniae DLL7528"	PDT000352563.1	Australia: Perth	feces	clinical	SAMN08374133	GCA_003316315.1	1380
Klebsiella pneumoniae	"203419","SRS11375946"	PDT001243769.1	United Kingdom		clinical	SAMN24019624	GCA_022121885.1	1380
Klebsiella pneumoniae	"YN2-60-2","klebsiella pneumoniae YN2-60-2"	PDT000957086.1	China: Yunnan	feces	clinical	SAMN13496479	GCA_016879775.1	1425
Klebsiella pneumoniae	"AJ156","AJ156-sc-2010-05-07-30771","ERS005768"	PDT000437098.1	Australia	respiratory	clinical	SAMEA882038	GCA_022260455.1	1454
Klebsiella pneumoniae	"JX40-3","klebsiella pneumoniae JX40-3"	PDT000957087.1	China: Jiangxi	feces	clinical	SAMN13496452	GCA_016879815.1	1462
Klebsiella pneumoniae	"M13570","SRS13314331"	PDT001323926.1	Australia:Queensland	Rectal Swab	clinical	SAMN28668775	GCA_023677645.1	1521
Klebsiella pneumoniae	"1953532_15","MMMOSAM:a3937dfc-204a-4e25-8fdf-0f6d9f9b4b87","SRS12023968"	PDT001260092.1	United Kingdom: Manchester	Patient or hospital wastewater site		SAMN25989020	SRS12023968	1562
Klebsiella pneumoniae	"Bt_117","SRS16595708"	PDT001610842.1	United Kingdom		environmental/other	SAMN32923621	SRS16595708	1563
Klebsiella pneumoniae	"PMF6H01_1T","SRS8392418"	PDT001382023.1	Thailand	stool	clinical	SAMN18191598	SRS8392418	1584
Klebsiella pneumoniae	"228a1f4e-1a76-11ea-b9e1-68b59976a384","ERS4141587"	PDT000919067.1				SAMEA6375494	ERS4141587	1642
Klebsiella pneumoniae	"ACESH03129"	PDT002042322.1	China: Pingguo	urine	clinical	SAMN38757610	GCA_034738315.1	1766
Klebsiella pneumoniae	"D120-1"	PDT000431154.1	China: Sichuan	feces		SAMN10622699	GCA_003990375.1	1770
Klebsiella pneumoniae	"190743","SRS11377715"	PDT001245107.1	United Kingdom		clinical	SAMN24021048	GCA_022115215.1	1838
Klebsiella pneumoniae	"GCID_GNCIT_00084_biosam","KPCTRSRTH08","SRS2437662"	PDT000233407.1	Thailand: Nakhon Pathom	Rectal swab	clinical	SAMN07450601	GCA_002248135.1	1867
Klebsiella pneumoniae	"2022BV-00042","SRS15192065"	PDT001427839.4	USA	urine	clinical	SAMN30952483	SRS15192065	1887
Klebsiella pneumoniae	"CPO20140009","ERS4261640"	PDT000716631.1				SAMEA6497183	ERS4261640	1890
Klebsiella pneumoniae	"AMA652","ERS1019686","sam_144405_20151214_AMA652"	PDT000098366.2	Denmark		clinical	SAMEA3712537	GCA_022316465.1	1890
Klebsiella pneumoniae	"AMA650","ERS1019685","sam_144405_20151214_AMA650"	PDT000098365.2	Denmark		clinical	SAMEA3712536	GCA_022316505.1	1890
Klebsiella pneumoniae	"ERC000011"		Denmark	urine	Human	SAMEA3649816	GCA_900502615.1	1890
Klebsiella pneumoniae	"ERS3185339","c7d5fb44-9561-11e8-a57a-68b59976a384"	PDT000632457.1				SAMEA5378750	ERS3185339	1891
Klebsiella pneumoniae	"CPO221","SRS16721138"	PDT001771670.2	Australia: Melbourne	blood	clinical	SAMN32721359	GCA_030185455.2	1905
Klebsiella pneumoniae	"CPO224","SRS16721140"	PDT001771671.2	Australia: Melbourne	blood	clinical	SAMN32721358	GCA_030185465.2	1905
Klebsiella pneumoniae	"58660f30-3608-11e5-998e-3c4a9275d6c6","ERS1034853","EuSCAPE_BE108"	PDT000370566.1	Belgium	Lower Respiratory Tract Secrection	clinical	SAMEA3727704	GCA_900507755.1	1942
Klebsiella pneumoniae	"CQS39","SRS4521524"	PDT000538156.1	Australia: Brisbane	urine	clinical	SAMN11230947	GCA_022332685.1	1996
Klebsiella pneumoniae	"K51","SRS8312476"	PDT001580533.1	Singapore	tissue	clinical	SAMN18043228	GCA_028025135.1	2012
Klebsiella pneumoniae	"4"	PDT000835607.2	China:Shandong			SAMN15698030	GCA_014526235.1	2018
Klebsiella pneumoniae	"KA20","SRS5810143"	PDT000787917.1	China			SAMN13544834	SRS5810143	2018
Klebsiella pneumoniae	"KA15","SRS5810135"	PDT000787918.1	China			SAMN13544829	SRS5810135	2018
Klebsiella pneumoniae	"394","ERS4295750"	PDT000715720.1	Saudi Arabia	Human body sites or biosamples	clinical	SAMEA6531352	ERS4295750	2096
Klebsiella pneumoniae	"KFMC_KP05"	PDT001416182.1	Saudi Arabia: Riyadh	sputum	clinical	SAMN26554086	GCA_025152985.1	2096
Klebsiella pneumoniae	"KFMC_KP15"	PDT001416186.1	Saudi Arabia: Riyadh	blood	clinical	SAMN26554090	GCA_025153425.1	2096
Klebsiella pneumoniae	"ERS6266074","IS649"	PDT001189017.1	Pakistan		clinical	SAMEA8581418	GCA_021895915.1	2108
Klebsiella pneumoniae	"AJ055","AJ055-sc-2010-05-07-30755","ERS005752"	PDT000437079.1	Australia	urine	clinical	SAMEA881999	ERS005752	2119
Klebsiella pneumoniae	"2ae27f70-9f6c-11e6-8f55-3c4a9275d6c8","ERS1531037"	PDT000442466.1				SAMEA69691918	ERS1531037	2144
Klebsiella pneumoniae	"CVM 46134","OTH-19-VL-WA-KY-0015","SRS12138515"	PDT001256064.1	USA:KY	lung	environmental/other	SAMN26101497	GCA_022431745.1	2167
Klebsiella pneumoniae	"ERS1339040","SCK09-20"	PDT000425270.1	Netherlands		clinical	SAMEA4427591	ERS1339040	2211
Klebsiella pneumoniae	"ERS1339094","SCP06-52"	PDT000425324.1	Netherlands		clinical	SAMEA4427645	ERS1339094	2211
Klebsiella pneumoniae	"AUSMDU00079162","SRS15907648"	PDT001505256.1	Australia: Victoria		clinical	SAMN31933637	SRS15907648	2266
Klebsiella pneumoniae	"Klebsiella quasipneumoniae subsp. similipneumoniae SB610","SB610","SRS10450450"	PDT001157368.1	Netherlands			SAMN22024809	GCA_020525705.1	2276
Klebsiella pneumoniae	"KPTA-2108"	PDT001456118.1	China: Shandong		clinical	SAMN31156880	GCA_025734435.1	2294
Klebsiella pneumoniae	"89-1","YZ22PK089"	PDT001780088.1	China:Yangzhou	pork	clinical	SAMN31426126	GCA_030271995.1	2294
Klebsiella pneumoniae	"KP_2442"	PDT001490545.1	Germany: Frankfurt		clinical	SAMN31711864	GCA_026240395.1	2299
Klebsiella pneumoniae	"LA060","LA060_9-2109","SRS5295198"	PDT000651046.1	Laos:Vientiane	stool	clinical	SAMN12599883	SRS5295198	2355
Klebsiella pneumoniae	"LA056","LA056_9-2009","SRS5295122"	PDT000651122.1	Laos:Vientiane	stool	clinical	SAMN12599879	SRS5295122	2355
Klebsiella pneumoniae	"A144","SRS10129127"	PDT001130520.1	China: Wuhan	urine	clinical	SAMN21397446	GCA_022011395.1	2459
Klebsiella pneumoniae	"SRS2445141","WBB417"	PDT000240079.1	Singapore	Rectal	clinical	SAMN06204663	GCA_002288845.1	2542
Klebsiella pneumoniae	"DS32358_14","SRS2607624"	PDT000262338.1	Singapore	Rectal	clinical	SAMN07807166	GCA_002752865.1	2542
Klebsiella pneumoniae	"121"	PDT000494598.1	China: Hangzhou	blood	clinical	SAMN09912217	GCA_004801235.1	2570
Klebsiella pneumoniae	"KP15255","ZQJ-2-Yvys"	PDT001792650.1	China: Zhejiang Hangzhou	Drainage liquid	clinical	SAMN17376695	GCA_030370775.1	2570
Klebsiella pneumoniae	"M96475","SRS13209787"	PDT001316666.1	Australia:Queensland	Perianal Swab	clinical	SAMN28743278	GCA_023583745.1	2604
Klebsiella pneumoniae	"ERS6266319","PS556-2"	PDT001188772.1	Pakistan		clinical	SAMEA8581663	GCA_021896895.1	2673
Klebsiella pneumoniae	"12PK","ERS4837764"	PDT001094718.1	Thailand	pig		SAMEA7077162	GCA_021912505.1	2676
Klebsiella pneumoniae	"1864_1","MMMOSAM:131244d6-a4fb-4f78-8ffc-0840d7573587","SRS2393247"	PDT000435535.1	Cambodia: Siem Reap	Environmental sample on unit	environmental/other	SAMN07422288	GCA_022262855.1	2714
Klebsiella pneumoniae	"TTHS014"	PDT000432566.1	Taiwan			SAMD00092890	GCA_022276065.1	2785
Klebsiella pneumoniae	"MCR117","P117"	PDT001416190.1	China: Beijing		clinical	SAMN24046396	GCA_025156565.1	2791
Klebsiella pneumoniae	"215","Not appllicable","SRS11267423"	PDT001370511.1	Ethiopia: Dessie	Human blood sample	clinical	SAMN23768804	GCA_024453765.1	2806
Klebsiella pneumoniae	"ERS7522960","f4516b54-0b38-11ec-960b-fa163eea3084"	PDT001194332.2				SAMEA9844691	ERS7522960	2829
Klebsiella pneumoniae	"ERS7522963","f453d6d2-0b38-11ec-960b-fa163eea3084"	PDT001194334.2				SAMEA9844693	ERS7522963	2829
Klebsiella pneumoniae	"ERS7522964","f45b8ecc-0b38-11ec-960b-fa163eea3084"	PDT001194352.2				SAMEA9844695	ERS7522964	2829
Klebsiella pneumoniae	"ERS7522966","f45dfd56-0b38-11ec-960b-fa163eea3084"	PDT001194354.2				SAMEA9844696	ERS7522966	2829
Klebsiella pneumoniae	"ERS7522965","f4608ba2-0b38-11ec-960b-fa163eea3084"	PDT001194356.2				SAMEA9844698	ERS7522965	2829
Klebsiella pneumoniae	"KPN1593","SRS2078468"	PDT000875217.1	USA: Houston	blood	clinical	SAMN06438558	GCA_022079875.1	2975
Klebsiella pneumoniae	"YH17268"	PDT000292894.1	China: Guangdong	not collected		SAMN08534312	GCA_002967105.1	3036
Klebsiella pneumoniae	"YH17269"	PDT000292895.1	China: Guangdong	not collected		SAMN08534313	GCA_002967155.1	3036
Klebsiella pneumoniae	"YH17175"	PDT000290060.1	China: Guangdong	not collected		SAMN08534311	GCA_002941095.1	3037
Klebsiella pneumoniae	"1525_17_C1","ERS3886940"	PDT000656989.1		food		SAMEA6086532	ERS3886940	3128
Klebsiella pneumoniae	"25","ERS14630263","Klebsiella pneumoniae"	PDT001617362.1	Viet Nam	blood	clinical	SAMEA112638283	ERS14630263	3318
Klebsiella pneumoniae	"16","KP16"	PDT001139099.1	China	cecum		SAMN20456230	GCA_020169015.1	3332
Klebsiella pneumoniae	"14","KP14"	PDT001139100.1	China	cecum		SAMN20456228	GCA_020169035.1	3332
Klebsiella pneumoniae	"15","KP15"	PDT001139101.1	China	cecum		SAMN20456229	GCA_020169055.1	3332
Klebsiella pneumoniae	"13","KP13"	PDT001139102.1	China	cecum		SAMN20456227	GCA_020169075.1	3332
Klebsiella pneumoniae	"10","KP10"	PDT001139103.1	China	cecum		SAMN20456224	GCA_020169095.1	3332
Klebsiella pneumoniae	"9","KP9"	PDT001139106.1	China	cecum		SAMN20456223	GCA_020169155.1	3332
Klebsiella pneumoniae	"7","KP7"	PDT001139107.1	China	cecum		SAMN20456221	GCA_020169175.1	3332
Klebsiella pneumoniae	"8","KP8"	PDT001139109.1	China	cecum		SAMN20456222	GCA_020169215.1	3332
Klebsiella pneumoniae	"2","KP2"	PDT001139113.1	China	cecum		SAMN20456216	GCA_020169295.1	3332
Klebsiella pneumoniae	"GWCRE20-187"	PDT001825612.1	South Korea		clinical	SAMN36368242	GCA_030517965.1	3332
Klebsiella pneumoniae	"GCID_GNCIT_00079_biosam","KPCTRSRTH03","SRS2437655"	PDT000233403.2	Thailand: Nakhon Pathom	Rectal swab	clinical	SAMN07450606	GCA_002248055.2	3387
Klebsiella pneumoniae	"555"	PDT000592377.1	China			SAMN12741260	GCA_008632415.1	3410
Klebsiella pneumoniae	"700"	PDT000835604.2	China:Shandong			SAMN15698039	GCA_014526175.1	3410
Klebsiella pneumoniae	"49"	PDT000835606.2	China:Shandong			SAMN15698035	GCA_014526215.1	3410
Klebsiella pneumoniae	"24","Kp24"	PDT001378259.1	China:Beijing	urine		SAMN17073133	GCA_024517885.1	3410
Klebsiella pneumoniae	"202021391U","EC3660","SRS8394385"	PDT001411114.1	Singapore	URINARY	clinical	SAMN17981932	GCA_025116805.1	3410
Klebsiella pneumoniae	"U1776-yvys"	PDT001884358.1	China: Hangzhou	urine	clinical	SAMN15069413	GCA_031432635.1	3410
Klebsiella pneumoniae	"ChiFec 555","GDKL-555"	PDT002279469.1	China	chicken farm		SAMN28159685	GCA_040981725.1	3410
Klebsiella pneumoniae	"ChiFec 587","GDKL-587"	PDT002279510.1	China	chicken farm		SAMN28159634	GCA_040982675.1	3410
Klebsiella pneumoniae	"ChiFec 556","GDKL-556"	PDT002279512.1	China	chicken farm		SAMN28159633	GCA_040982715.1	3410
Klebsiella pneumoniae	"54","ERS4295840"	PDT000715810.1	Saudi Arabia	Human body sites or biosamples	clinical	SAMEA6531443	GCA_022187185.1	3513
Klebsiella pneumoniae	"54","ERS4212645","NGKP54"	PDT000672293.1	Saudi Arabia	sputum	clinical	SAMEA6447082	GCA_022204965.1	3513
Klebsiella pneumoniae	"GEO_33_Down_A"	PDT000441365.1	USA	water		SAMN09289745	GCA_004024245.1	3539
Klebsiella pneumoniae	"GCID_GNCIT_00077_biosam","KPCTRSRTH01","SRS2437653"	PDT000233847.3	Thailand: Nakhon Pathom	Rectal swab	clinical	SAMN07450608	GCA_002251875.3	3541
Klebsiella pneumoniae	"GCID_GNCIT_00082_biosam","KPCTRSRTH06","SRS2437657"	PDT000233405.2	Thailand: Nakhon Pathom	Rectal swab	clinical	SAMN07450603	GCA_002248105.2	3542
Klebsiella pneumoniae	"K7118","Klebsiella pneumoniae K7118"	PDT000237141.1	China: Zhejiang Province	blood	clinical	SAMN07178312	GCA_002269865.1	3712
Klebsiella pneumoniae	"ERS839015","PB517","PB517-sc-2403211"	PDT000140975.1	Thailand	pus	clinical	SAMEA3531866	GCA_900092875.1	3787
Klebsiella pneumoniae	"KP121"	PDT000383133.1	Brazil: Uberlandia, MG	Rectal mucose	clinical	SAMN10025409	GCA_003583875.1	3873
Klebsiella pneumoniae	"2022QW-00050","SRS13736495"	PDT001354264.3	USA	urine	clinical	SAMN29577034	GCA_024188335.3	3936
Klebsiella pneumoniae	"2022QW-00005","SRS12283717"	PDT001271257.3	USA	urine	clinical	SAMN26749727	GCA_031039835.2	3936
Klebsiella pneumoniae	"23-M-SRM-61"	PDT001942087.1	China: Zhejiang	hospital sewage	clinical	SAMN37637393	GCA_032740555.1	3936
Klebsiella pneumoniae	"ERS6629330","PIENTER_S28406580_91-1","S28406580_91-1"	PDT001095214.1	Netherlands	human faeces	clinical	SAMEA8946556	GCA_022098555.1	4065
Klebsiella pneumoniae	"AUSMDU00016637","SRS9084741"	PDT001049147.1	Australia	sputum	clinical	SAMN18720423	GCA_021939275.1	4509
Klebsiella pneumoniae	"2018S07-013","SRS19227316","VP42"	PDT002117476.1	Taiwan	urine	clinical	SAMN36766227	SRS19227316	4523
Klebsiella pneumoniae	"17R293","17R293 KP","SRS6885050"	PDT000822582.1	China: Beijing	urine	clinical	SAMN15340047	GCA_014284075.1	4683
Klebsiella pneumoniae	"57PM1","ERS4837870"	PDT001094824.1	Thailand	pig		SAMEA7077268	GCA_021910265.1	4770
Klebsiella pneumoniae	"ERS3644224","cba76174-b84f-11e9-8ef8-68b599768938"	PDT000922068.1				SAMEA5855704	ERS3644224	4841
Klebsiella pneumoniae	"ERS3644223","cb9841b2-b84f-11e9-8ef8-68b599768938"	PDT000920438.1				SAMEA5855703	ERS3644223	4841
Klebsiella pneumoniae	"GT24-0127","SRS19813423"	PDT002020971.1	USA:SC	wastewater	environmental/other	SAMN38695225	GCA_034260455.1	4979
Klebsiella pneumoniae	"RIVM_C000164","SRS11877458","human"	PDT001245279.1	Netherlands	urine	clinical	SAMN25649416	GCA_022116535.1	5012
Klebsiella pneumoniae	"AJ033","AJ033-sc-2010-05-07-30752","ERS005750"	PDT000437068.1	Australia	respiratory	clinical	SAMEA882001	GCA_022260875.1	5012
Klebsiella pneumoniae	"MS14448","SRS4540505"	PDT000893473.1	Australia: Brisbane		clinical	SAMN11262767	GCA_022041215.1	5078
Klebsiella pneumoniae	"ERS3955878","fca913b2-ffda-11e9-802d-fa163e2f1184"	PDT000884218.1				SAMEA6155860	ERS3955878	5249
Klebsiella pneumoniae	"ERS3955840","fb5a0d0e-ffda-11e9-802d-fa163e2f1184"	PDT000884452.2				SAMEA6155822	ERS3955840	5249
Klebsiella pneumoniae	"ERS3955955","ff77a78e-ffda-11e9-802d-fa163e2f1184"	PDT000912439.1				SAMEA6155937	ERS3955955	5249
Klebsiella pneumoniae	"ERS5904515","S.42.17.Kp","bacteria"	PDT001219509.1	Germany	hospital	clinical	SAMEA8217931	ERS5904515	5454
Klebsiella pneumoniae	"9","SRS8660890","SW02"	PDT001287251.1	China	well water		SAMN18652381	GCA_022996005.1	5491
Klebsiella pneumoniae	"DY2009"	PDT001234848.1	China: Jinhua	blood	clinical	SAMN24108738	GCA_021726705.1	5571
Klebsiella pneumoniae	"GT24-0137","SRS19948767"	PDT002036927.1	USA:SC	wastewater	environmental/other	SAMN38982201	SRS19948767	5735
Klebsiella pneumoniae	"17891"	PDT001263718.1	Russia: Moscow		clinical	SAMN25898320	GCA_022555535.1	5884
Klebsiella pneumoniae	"0804017"	PDT001995337.1	China:Zhejiang	patient	clinical	SAMN38040191	GCA_033862455.1	5978
Klebsiella pneumoniae	"0804007"	PDT001995338.1	China:Zhejiang	patient	clinical	SAMN38040192	GCA_033863175.1	5978
Klebsiella pneumoniae	"SCsl13"	PDT000663083.1				SAMN11928031	GCA_009822365.1	5982
Klebsiella pneumoniae	"SCsl6"	PDT000663087.1		liver		SAMN11928024	GCA_009822505.1	5982
Klebsiella pneumoniae	"SCsl3"	PDT000663089.1		brain		SAMN11928021	GCA_009822565.1	5982
Klebsiella pneumoniae	"CDK5302"	PDT002159313.1	China	rectal swab	clinical	SAMN37877916	GCA_039574345.1	5982
Klebsiella pneumoniae	"KA14","SRS5810138"	PDT000787919.1	China			SAMN13544828	SRS5810138	5982
Klebsiella pneumoniae	"18Y0198","DE-MRI21","ERS6602671"	PDT001196551.1	Germany			SAMEA8919800	GCA_021879835.1	6014
Klebsiella pneumoniae	"DRS301950","JBEHAAB-19-0218"	PDT001706351.1	Japan:Okinawa	stool	clinical	SAMD00502413	GCA_030780225.1	6045
Klebsiella pneumoniae	"344a7726-240a-11eb-bf2f-fa163eea3084","ERS5322728"	PDT001269528.1				SAMEA7566099	ERS5322728	6115
Klebsiella pneumoniae	"AJ086","AJ086-sc-2010-05-07-30763","ERS005761"	PDT000437090.1				SAMEA882045	ERS005761	-
Klebsiella pneumoniae	"ERS1339144","SCP26-41"	PDT000425367.1	Netherlands		clinical	SAMEA4427695	ERS1339144	-
Klebsiella pneumoniae	"ERS1339145","SCP26-44"	PDT000425368.1	Netherlands		clinical	SAMEA4427696	ERS1339145	-
Klebsiella pneumoniae	"ERS1339148","SCP26-48"	PDT000425371.1	Netherlands		clinical	SAMEA4427699	ERS1339148	-
Klebsiella pneumoniae	"ERS3557195","SB5786"	PDT000872378.1	Senegal			SAMEA5753738	ERS3557195	-
Klebsiella pneumoniae	"ERS381120","MDR1166-sc-1792350","k1656"	PDT000176098.2				SAMEA2273725	ERS381120	-
Klebsiella pneumoniae	"637352c8-51f1-11ec-980a-fa163eea3084","ERS8996051"	PDT001206093.1				SAMEA11350860	ERS8996051	-
Klebsiella pneumoniae	"SRS1296724","WCHKP1511"	PDT000158043.1	China: Chengdu	hospital sewage		SAMN04482605	GCA_001867195.1	-
Klebsiella pneumoniae	"SCsl10"	PDT000663085.1		heart		SAMN11928028	GCA_009822425.1	-
Klebsiella pneumoniae	"124937","SRS11381739"	PDT001227477.1	United Kingdom		clinical	SAMN24297220	GCA_021796995.1	-
Klebsiella pneumoniae	"ERS5905016","S.84.20.Kp","bacteria"	PDT001218180.1	Germany	hospital	clinical	SAMEA8218433	GCA_021820145.1	-
Klebsiella pneumoniae	"2018-347802-001-01","ERS6601656"	PDT001197529.1	Italy		clinical	SAMEA8918784	GCA_021877675.1	-
Klebsiella pneumoniae	"2021DK-00125","SRS10634270"	PDT001157116.9	USA	bronchial	clinical	SAMN22329108	GCA_021903475.3	-
Klebsiella pneumoniae	"106CM1","ERS4837951"	PDT001094905.1	Thailand	human	clinical	SAMEA7077349	GCA_021908375.1	-
Klebsiella pneumoniae	"90CP1","ERS4837924"	PDT001094878.1	Thailand	human	clinical	SAMEA7077322	GCA_021909095.1	-
Klebsiella pneumoniae	"12PP2","ERS4837765"	PDT001094719.1	Thailand	pig		SAMEA7077163	GCA_021912465.1	-
Klebsiella pneumoniae	"AUSMDU00027811","SRS9451432"	PDT001087443.1	Australia	Blood (whole)	clinical	SAMN20033559	GCA_021931395.1	-
Klebsiella pneumoniae	"ERS6219015","KP-MCR02"	PDT001076089.1	Netherlands	Retail chicken meat from Dutch supermarkets		SAMEA8534243	GCA_021938055.1	-
Klebsiella pneumoniae	"ARLG-6756","Klebsiella pneumoniae ARLG-6756","SRS8887308"	PDT001020039.1	China	urine	clinical	SAMN19016002	GCA_021961445.1	-
Klebsiella pneumoniae	"2019HL-00838","SRS7822807"	PDT000901861.3	USA	stool isolate	clinical	SAMN16982328	GCA_022033535.3	-
Klebsiella pneumoniae	"RIVM_C019770","SRS11877382","human"	PDT001245354.1	Netherlands	Rectum swab	clinical	SAMN25649348	GCA_022113575.1	-
Klebsiella pneumoniae	"E1357","SRS7014066","STNovel3"	PDT000871287.1	Viet Nam: Hospital for Tropical Diseases - Ho Chi Minh City	rectal swab	clinical	SAMN15541446	GCA_022125325.1	-
Klebsiella pneumoniae	"63687","SRS11376494"	PDT001243880.1	United Kingdom		clinical	SAMN24018988	GCA_022157005.1	-
Klebsiella pneumoniae	"KH5","SRS5810147"	PDT000787916.1	China		clinical	SAMN13544836	GCA_022170945.1	-
Klebsiella pneumoniae	"88250690-d0a4-11e5-bc69-3c4a9275d6c6","ERS1073904","Kpn_06_67"	PDT000440939.1				SAMEA3886770	GCA_022247485.1	-
Klebsiella pneumoniae	"1946_1","MMMOSAM:f30b8c30-c0b1-4765-a536-ba561e969839","SRS2392582"	PDT000435490.1	Cambodia: Siem Reap	Clinical or carriage sample	clinical	SAMN07421066	GCA_022263455.1	-
Klebsiella pneumoniae	"KP18","KP18_C4PNMANXX_TAGGCATG-TAGATCGC_L006","SRS1840540"	PDT000433116.1			clinical	SAMN06112151	GCA_022274875.1	-
Klebsiella pneumoniae	"3754STDY6171355-sc-2369292","ERS957039","EuSCAPE_PT076"	PDT000427847.1				SAMEA3649890	GCA_022287115.1	-
Klebsiella pneumoniae	"13ARS_STU0007","ERS1431109","a802fd10-6f4a-11e6-a83e-3c4a9275d6c8"	PDT000423513.1				SAMEA4531930	GCA_022298175.1	-
Klebsiella pneumoniae	"13ARS_STU0008","ERS1431110","a80c9a00-6f4a-11e6-a83e-3c4a9275d6c8"	PDT000423514.1				SAMEA4531931	GCA_022298195.1	-
Klebsiella pneumoniae	"SRS2534649","WFA197"	PDT000417181.1	China: Shandong	Pig anus swab	clinical	SAMN07682665	GCA_022298915.1	-
Klebsiella pneumoniae	"ERS380961","MDR0984-sc-1792181","k524"	PDT000176154.2				SAMEA2273566	GCA_022306095.1	-
Klebsiella pneumoniae	"2219921_13","MMMOSAM:ad5b9130-6775-451e-bd2f-af118d8a4dc8","SRS12024047"	PDT001260447.1	United Kingdom: Manchester	Patient or hospital wastewater site		SAMN25988936	GCA_022517485.1	-
Klebsiella pneumoniae	"2033331_11","MMMOSAM:fa13ad2e-8034-4699-89ff-6886aa2e4ea3","SRS12026084"	PDT001259829.1	United Kingdom: Manchester	Patient or hospital wastewater site		SAMN25988446	GCA_022519525.1	-
Klebsiella pneumoniae	"2219047_11","MMMOSAM:775270ac-cf9b-4e4a-98ce-0cdf9cf8a525","SRS12023871"	PDT001259763.1	United Kingdom: Manchester	Patient or hospital wastewater site		SAMN25989302	GCA_022520225.1	-
Klebsiella pneumoniae	"2021591_11","MMMOSAM:95499baf-1bc4-4bb2-994e-fbc06ea730e1","SRS12025550"	PDT001260148.1	United Kingdom: Manchester	Patient or hospital wastewater site		SAMN25989109	GCA_022520515.1	-
Klebsiella pneumoniae	"2219921_14","MMMOSAM:75231038-f6a0-42b0-8cc9-fe76ec213850","SRS12023858"	PDT001259777.1	United Kingdom: Manchester	Patient or hospital wastewater site		SAMN25989316	GCA_022520785.1	-
Klebsiella pneumoniae	"2220885_15","MMMOSAM:ea223986-a675-4c00-9abd-209d3089e3a4","SRS12026334"	PDT001260528.1	United Kingdom: Manchester	Patient or hospital wastewater site		SAMN25988543	GCA_022527945.1	-
Klebsiella pneumoniae	"2219921_15","MMMOSAM:08d4e76e-1491-4a4e-9a95-3cf23f720047","SRS12025268"	PDT001260111.1	United Kingdom: Manchester	Patient or hospital wastewater site		SAMN25989995	GCA_022529305.1	-
Klebsiella pneumoniae	"2045911_14","MMMOSAM:a944855d-74ee-4bee-9822-e0b9476a498e","SRS12025594"	PDT001259623.1	United Kingdom: Manchester	Patient or hospital wastewater site		SAMN25988970	GCA_022532785.1	-
Klebsiella pneumoniae	"2219921_11","MMMOSAM:4679c102-82de-4116-91b7-83ecfdfabbcc","SRS12025432"	PDT001259189.1	United Kingdom: Manchester	Patient or hospital wastewater site		SAMN25989612	GCA_022536135.1	-
Klebsiella pneumoniae	"2034728_11","MMMOSAM:bda1a644-fdcb-49f0-a50b-4b460364ee36","SRS12025629"	PDT001260006.1	United Kingdom: Manchester	Patient or hospital wastewater site		SAMN25988840	GCA_022536535.1	-
Klebsiella pneumoniae	"2219047_14","MMMOSAM:f8a3dd6b-9e72-4703-ac67-0ebbe1205324","SRS12025728"	PDT001259836.1	United Kingdom: Manchester	Patient or hospital wastewater site		SAMN25988454	GCA_022536595.1	-
Klebsiella pneumoniae	"2219047_15","MMMOSAM:c25582c8-d0f8-4223-89e1-f3d37ad2ad3e","SRS12025911"	PDT001259981.1	United Kingdom: Manchester	Patient or hospital wastewater site		SAMN25988814	GCA_022536835.1	-
Klebsiella pneumoniae	"126343","7189","Kp7189","SRS12385174"	PDT001284058.1	USA: Ann Arbor, Michigan	clinical sample	clinical	SAMN26976319	GCA_022965635.1	-
Klebsiella pneumoniae	"10300","923-JV-213","Kp10300","SRS12902252"	PDT001299675.2	USA: Ann Arbor, Michigan	rectal swab	clinical	SAMN26976432	GCA_023314475.2	-
Klebsiella pneumoniae	"M84002","SRS13314688"	PDT001324319.1	Australia:Queensland	Rectal swab	clinical	SAMN28669077	GCA_023685845.1	-
Klebsiella pneumoniae	"H3112_1T","SRS8392203"	PDT001381812.1	Thailand	stool	clinical	SAMN18191509	GCA_024613465.1	-
Klebsiella pneumoniae	"EC2134","SRS12350344"	PDT001411447.1	Singapore	wound	clinical	SAMN26764867	GCA_025093345.1	-
Klebsiella pneumoniae	"ARM3","ERS12286726"	PDT001469187.1	Armenia	throat	clinical	SAMEA110187922	GCA_025892975.1	-
Klebsiella pneumoniae	"ERS14349873","NN-MR49-B","Swab"	PDT001543748.1	Nigeria	Rectal Swab	clinical	SAMEA112238983	GCA_027259175.1	-
Klebsiella pneumoniae	"NN-MR-49B"	PDT001647964.2	Nigeria	rectal swab	clinical	SAMN33246730	GCA_028882095.2	-
Klebsiella pneumoniae	"Klebsiella Pneumoniae_29-1","WS_29-1"	PDT001678515.1	Thailand: Ratchaburi	natural water sources close by farm or community	environmental/other	SAMN31525373	GCA_029542165.1	-
Klebsiella pneumoniae	"Klebsiella pneumoniae_WS29-2","WS_29-2"	PDT001678516.1	Thailand: Ratchaburi	natural water sources close by farm or community	environmental/other	SAMN31525422	GCA_029542185.1	-
Klebsiella pneumoniae	"SC-KP585"	PDT002249188.1	Taiwan	urine	clinical	SAMN33560847	GCA_029909755.2	-
Klebsiella pneumoniae	"M7"	PDT001737465.1	Singapore	urine	clinical	SAMN34510250	GCA_030020875.1	-
Klebsiella pneumoniae	"CPO301","SRS16721157"	PDT001771668.2	Australia: Melbourne	Rectal swab	clinical	SAMN32721417	GCA_030184755.2	-
Klebsiella pneumoniae	"OHT45-2A","SRS19043386"	PDT001921801.1	USA:OH	Pig ear pet treat	environmental/other	SAMN37300943	GCA_032463405.1	-
Klebsiella pneumoniae	"64EVAM"	PDT001992854.1	Singapore	feces	clinical	SAMN38124869	GCA_033802585.1	-
Klebsiella pneumoniae	"ACESH03085"	PDT002042334.1	China: Pingguo	sputum	clinical	SAMN38757601	GCA_034738555.1	-
Klebsiella pneumoniae	"3085hy","ACESH03085hy"	PDT002053420.1	China	sputum	clinical	SAMN39090616	GCA_035621275.1	-
Klebsiella pneumoniae	"CD-33","CD-33_scaffolds.fasta"	PDT002056596.1	China: ShanDong	tissue		SAMN39105208	GCA_035824375.1	-
Klebsiella pneumoniae	"MRSN513629"	PDT002102177.1	Jordan	respiratory	clinical	SAMN39949015	GCA_037054965.1	-
Klebsiella pneumoniae	"M471"	PDT002115690.1	Saudi Arabia			SAMN39649424	GCA_037204785.1	-
Klebsiella pneumoniae	"2024LY00034","SRS21073934"	PDT002142174.1	USA	urine	clinical	SAMN41019881	GCA_038419485.1	-
Klebsiella pneumoniae	"2024LY00037","SRS21307444"	PDT002165236.1	USA	urine	clinical	SAMN41407114	GCA_039653525.1	-
Klebsiella pneumoniae	"3A10","3A10.fasta"	PDT002171230.1	China	cloacal swabs		SAMN41378352	GCA_039681805.1	-
Klebsiella pneumoniae	"3A185","3A185.fasta"	PDT002171234.1	China	cloacal swabs		SAMN41378349	GCA_039681895.1	-
Klebsiella pneumoniae	"3A184","3A184.fasta"	PDT002171235.1	China	cloacal swabs		SAMN41378348	GCA_039681915.1	-
Klebsiella pneumoniae	"NCK1166","Stool samples of diarrheal pediatric patients"	PDT002176096.1	Viet Nam: Children's Hospital 1 and City Children's Hospital in Ho Chi Minh City	stool samples	clinical	SAMN39397672	GCA_039822705.1	-
Klebsiella pneumoniae	"2024EL-00543","SRS22501252","whole organism"	PDT002345641.1	USA	wound; buttocks	clinical	SAMN43424104	GCA_041696175.1	-
Klebsiella pneumoniae	"2024GN-00122","SRS22597877"	PDT002372643.1	USA	Trachael aspirate	clinical	SAMN43548384	GCA_041876865.1	-
Klebsiella pneumoniae	"ERS3791573","Kpn01734"	PDT000640572.1	South Africa	clinical material	clinical	SAMEA5988755	GCA_902702985.1	-
Klebsiella pneumoniae	"SRS5725946","kleb_pneumo_B05"	PDT000785626.1			clinical	SAMN13412840	SRS5725946	-
Klebsiella pneumoniae	"2018C01-046","SRS19227317","VP43"	PDT002117475.1	Taiwan	blood	clinical	SAMN36766228	SRS19227317	-
Klebsiella pneumoniae	"BIDMC167","SRS15361398"	PDT002304993.1	USA: Massachusetts		clinical	SAMN22368688	SRS15361398	-
Klebsiella pneumoniae	"BIDMC218","SRS15361445"	PDT002305311.1	USA: Massachusetts		clinical	SAMN22368723	SRS15361445	-
Klebsiella pneumoniae	"KPN712","SRS2078933"	PDT000875678.1	USA: Houston	respiratory	clinical	SAMN06437630	SRS2078933	-
Klebsiella pneumoniae	"3A31"		China	cloacal swabs	Animal	SAMN41378351	GCA_039681855.1	-
Klebsiella pneumoniae	"3A186"		China	cloacal swabs	Animal	SAMN41378350	GCA_039681875.1	-
Klebsiella pneumoniae	"3E7"		China	cloacal swabs	Animal	SAMN41378347	GCA_039681955.1	-
Klebsiella pneumoniae	"ERC000011"		United Kingdom		Human	SAMEA6990771	GCA_903936035.1	-
Klebsiella pneumoniae	"DHQP1500345","MUGSI_141","Pasteur MLST 834","SRS1646072"	PDT000145848.5	USA	urine	clinical	SAMN05170340	SRS1646072	-
Klebsiella pneumoniae			Thailand	wastewater	environmental/other			14	(in this study)
