# Supplementary material for: Emergence of Klebsiella pneumoniae ST14 co-harboring blaNDM-1, blaOXA-232, mcr-1.1, and a novel IncI1 tet(X4) plasmid, with evidence of ColKP3 mobilization under antibiotic pressure
Source: Curr Res Microb Sci. 2025 Aug 28;9:100466. doi: 10.1016/j.crmicr.2025.100466 (PMC12444185; doi:10.1016/j.crmicr.2025.100466)
Supplement: Supplementary file 11 [file mmc11.xlsx]

## Sheet: Sheet 1 - matrix_SNPDISTS_mcr
matrix_SNPDISTS_mcr
snp-dists 0.8.2	DRR125010	DRR150457	DRR157362	DRR198022	DRR198023	ERR024830	ERR024841	ERR10040018	ERR10040072	ERR1008652	ERR1008653	ERR10471626	ERR10877924	ERR11752325	ERR11752375	ERR12127985	ERR13185420	ERR1616345	ERR1616445	ERR1616622	ERR1616623	ERR1616624	ERR1616676	ERR1616679	ERR1616685	ERR1616754	ERR1616755	ERR1616758	ERR1616764	ERR1618472	ERR1865358	ERR2237926	ERR2497302	ERR2854263	ERR3372024	ERR3372262	ERR3416295	ERR3448902	ERR3567258	ERR3567602	ERR3567630	ERR3567632	ERR3567708	ERR3567709	ERR3585056	ERR3585203	ERR3585366	ERR3606473	ERR3606476
DRR125010	0	113575	12064	113444	113451	114114	113751	321	11658	11824	11829	12175	113265	12106	12105	114063	12331	12519	12442	12619	12617	12739	12619	12615	12759	11834	11834	105866	12598	104723	11895	11665	114142	11828	11626	12145	12419	12190	11878	12107	12106	12106	12105	12105	11679	11736	113344	237	12026
DRR150457	113575	0	113440	12333	12338	15165	15152	113249	113393	113662	113723	113776	12019	113674	113666	11747	113822	112677	112244	113861	113908	112449	113944	113823	112582	113545	113577	123075	113722	121698	113162	113880	15487	113911	113880	114054	113660	113976	113245	113663	113643	113653	113616	113659	113866	113801	12223	113446	113741
DRR157362	12064	113440	0	113345	113352	113958	113665	12022	12236	11592	11596	11435	113118	185	185	113885	11484	11644	11604	11726	11723	13035	11724	11725	13062	11676	11677	106245	11701	105078	12343	12071	114019	11905	11567	10978	12343	11054	11900	42	42	42	42	43	11986	11584	113204	12001	11834
DRR198022	113444	12333	113345	0	5	15325	15317	113049	113254	113517	113581	113689	10507	113569	113564	12252	113629	112454	112058	113648	113687	112283	113726	113605	112432	113420	113453	122939	113453	121563	113117	113695	15658	113763	113770	113929	113490	113836	113056	113571	113553	113561	113527	113565	113690	113614	12277	113237	113651
DRR198023	113451	12338	113352	5	0	15330	15322	113056	113261	113524	113588	113696	10512	113575	113570	12257	113636	112461	112065	113655	113694	112290	113733	113612	112439	113426	113459	122942	113460	121566	113124	113702	15663	113770	113777	113936	113497	113843	113063	113578	113559	113567	113533	113572	113697	113621	12282	113244	113658
ERR024830	114114	15165	113958	15325	15330	0	31	113730	113970	114152	114222	114363	15260	114194	114178	14983	114319	113101	112751	114330	114376	112948	114414	114295	113099	114067	114101	123352	114137	122020	113742	114405	13133	114435	114463	114601	114212	114503	113758	114182	114164	114172	114140	114168	114386	114337	15172	113953	114218
ERR024841	113751	15152	113665	15317	15322	31	0	113367	113673	113861	113931	114078	15256	113901	113885	14971	114031	112813	112463	114042	114088	112645	114126	114007	112795	113775	113809	122996	113849	121670	113428	114110	13117	114145	114173	114314	113915	114193	113464	113889	113871	113879	113847	113875	114072	114051	15158	113590	113915
ERR10040018	321	113249	12022	113049	113056	113730	113367	0	11710	11793	11798	12161	112892	12076	12075	113649	12312	12487	12413	12591	12589	12763	12590	12586	12775	11818	11818	105549	12568	104396	11927	11658	113721	11825	11573	12147	12322	12183	11823	12064	12063	12063	12062	12062	11676	11731	112946	136	11977
ERR10040072	11658	113393	12236	113254	113261	113970	113673	11710	0	12011	12019	11996	113086	12264	12263	113917	12392	12555	12542	12665	12666	12735	12662	12669	12760	11706	11705	105815	12644	104659	12025	11639	114005	11894	11690	12085	12600	12223	11858	12275	12273	12272	12271	12272	11556	11763	113265	11688	12031
ERR1008652	11824	113662	11592	113517	113524	114152	113861	11793	12011	0	0	11707	113351	11624	11624	114107	11910	12103	12068	12207	12203	12743	12205	12203	12750	11719	11719	106121	12186	105067	11948	11776	114194	11512	11781	11869	12260	11588	11638	11631	11631	11631	11629	11631	11810	11624	113419	11773	11917
ERR1008653	11829	113723	11596	113581	113588	114222	113931	11798	12019	0	0	11719	113415	11628	11628	114171	11922	12115	12080	12220	12216	12747	12218	12216	12754	11722	11722	106217	12198	105161	11953	11798	114259	11532	11782	11875	12264	11601	11640	11635	11635	11635	11633	11635	11816	11628	113481	11777	11921
ERR10471626	12175	113776	11435	113689	113696	114363	114078	12161	11996	11707	11719	0	113505	11425	11425	114289	11585	11800	11729	11914	11913	13000	11911	11907	13035	11712	11712	106092	11893	104915	12354	11892	114350	11780	11790	11245	12419	11181	11886	11467	11463	11463	11463	11462	11939	11846	113575	12149	12168
ERR10877924	113265	12019	113118	10507	10512	15260	15256	112892	113086	113351	113415	113505	0	113341	113335	11876	113483	112350	111921	113482	113530	112215	113568	113449	112365	113200	113235	122660	113358	121273	112861	113549	15700	113571	113644	113770	113353	113665	112906	113342	113325	113333	113299	113338	113530	113481	12194	113053	113417
ERR11752325	12106	113674	185	113569	113575	114194	113901	12076	12264	11624	11628	11425	113341	0	0	114118	11484	11675	11607	11757	11754	13054	11755	11756	13081	11693	11694	106476	11733	105310	12360	12099	114262	11911	11596	10971	12333	11059	11904	173	173	173	173	174	11998	11607	113434	12055	11834
ERR11752375	12105	113666	185	113564	113570	114178	113885	12075	12263	11624	11628	11425	113335	0	0	114104	11484	11675	11607	11757	11754	13054	11755	11756	13080	11693	11694	106461	11733	105302	12358	12099	114244	11910	11596	10972	12333	11059	11904	173	173	173	173	174	11997	11607	113416	12054	11833
ERR12127985	114063	11747	113885	12252	12257	14983	14971	113649	113917	114107	114171	114289	11876	114118	114104	0	114281	113086	112700	114277	114325	112925	114364	114246	113075	114034	114067	123064	114100	121679	113581	114341	15270	114381	114398	114553	114093	114446	113701	114114	114096	114103	114070	114100	114369	114278	11233	113867	114135
ERR13185420	12331	113822	11484	113629	113636	114319	114031	12312	12392	11910	11922	11585	113483	11484	11484	114281	0	794	625	796	796	13151	792	804	13171	11849	11851	106549	796	105377	12552	11985	114387	12125	12008	11707	12508	11540	12075	11516	11515	11515	11513	11516	12098	11973	113574	12287	12271
ERR1616345	12519	112677	11644	112454	112461	113101	112813	12487	12555	12103	12115	11800	112350	11675	11675	113086	794	0	275	45	45	13340	41	55	13346	12021	12023	105455	2	104505	12748	12154	113158	12275	12188	11845	12692	11697	12268	11676	11675	11675	11673	11675	12335	12127	112372	12460	12473
ERR1616445	12442	112244	11604	112058	112065	112751	112463	12413	12542	12068	12080	11729	111921	11607	11607	112700	625	275	0	275	275	13306	271	285	13312	11983	11985	104742	274	103733	12710	12138	112809	12243	12187	11830	12626	11679	12186	11637	11636	11636	11634	11636	12295	12144	111992	12413	12441
ERR1616622	12619	113861	11726	113648	113655	114330	114042	12591	12665	12207	12220	11914	113482	11757	11757	114277	796	45	275	0	2	13409	4	12	13429	12115	12117	106594	43	105436	12856	12289	114379	12361	12291	11952	12780	11805	12351	11758	11757	11757	11755	11758	12431	12286	113583	12564	12600
ERR1616623	12617	113908	11723	113687	113694	114376	114088	12589	12666	12203	12216	11913	113530	11754	11754	114325	796	45	275	2	0	13408	4	12	13428	12109	12111	106625	43	105465	12852	12287	114436	12361	12290	11954	12763	11807	12334	11755	11754	11754	11752	11755	12434	12284	113630	12562	12596
ERR1616624	12739	112449	13035	112283	112290	112948	112645	12763	12735	12743	12747	13000	112215	13054	13054	112925	13151	13340	13306	13409	13408	0	13408	13409	1	12415	12414	106472	13388	105370	13015	12809	112948	12502	12786	12908	13439	13062	12762	13066	13061	13061	13059	13062	12573	12763	112211	12721	12884
ERR1616676	12619	113944	11724	113726	113733	114414	114126	12590	12662	12205	12218	11911	113568	11755	11755	114364	792	41	271	4	4	13408	0	14	13428	12114	12116	106667	39	105509	12854	12289	114474	12361	12291	11952	12781	11805	12352	11756	11755	11755	11753	11756	12431	12286	113667	12564	12598
ERR1616679	12615	113823	11725	113605	113612	114295	114007	12586	12669	12203	12216	11907	113449	11756	11756	114246	804	55	285	12	12	13409	14	0	13429	12119	12121	106477	53	105320	12860	12290	114358	12368	12291	11954	12786	11802	12357	11757	11756	11756	11754	11757	12438	12285	113549	12560	12597
ERR1616685	12759	112582	13062	112432	112439	113099	112795	12775	12760	12750	12754	13035	112365	13081	13080	113075	13171	13346	13312	13429	13428	1	13428	13429	0	12438	12437	106558	13408	105413	13044	12835	113111	12520	12810	12921	13481	13094	12788	13093	13088	13087	13085	13089	12585	12789	112347	12749	12907
ERR1616754	11834	113545	11676	113420	113426	114067	113775	11818	11706	11719	11722	11712	113200	11693	11693	114034	11849	12021	11983	12115	12109	12415	12114	12119	12438	0	1	106244	12096	105098	11935	11356	114098	11364	11316	11701	12300	11738	11490	11718	11715	11718	11717	11714	11712	11413	113301	11786	11626
ERR1616755	11834	113577	11677	113453	113459	114101	113809	11818	11705	11719	11722	11712	113235	11694	11694	114067	11851	12023	11985	12117	12111	12414	12116	12121	12437	1	0	106255	12098	105109	11937	11358	114133	11367	11316	11705	12303	11738	11493	11719	11716	11719	11718	11715	11714	11414	113335	11786	11627
ERR1616758	105866	123075	106245	122939	122942	123352	122996	105549	105815	106121	106217	106092	122660	106476	106461	123064	106549	105455	104742	106594	106625	106472	106667	106477	106558	106244	106255	0	106407	14055	106644	106443	122982	106477	106337	106521	106080	106472	106029	106456	106445	106450	106361	106443	106458	106371	122823	105752	106320
ERR1616764	12598	113722	11701	113453	113460	114137	113849	12568	12644	12186	12198	11893	113358	11733	11733	114100	796	2	274	43	43	13388	39	53	13408	12096	12098	106407	0	105241	12834	12274	114170	12340	12271	11935	12764	11794	12335	11733	11732	11732	11730	11733	12415	12263	113393	12543	12577
ERR1618472	104723	121698	105078	121563	121566	122020	121670	104396	104659	105067	105161	104915	121273	105310	105302	121679	105377	104505	103733	105436	105465	105370	105509	105320	105413	105098	105109	14055	105241	0	105454	105239	121598	105301	105148	105364	104886	105220	104769	105299	105288	105293	105205	105296	105298	105175	121441	104610	105106
ERR1865358	11895	113162	12343	113117	113124	113742	113428	11927	12025	11948	11953	12354	112861	12360	12358	113581	12552	12748	12710	12856	12852	13015	12854	12860	13044	11935	11937	106644	12834	105454	0	12200	113732	11995	12050	12434	12733	12438	12227	12366	12365	12367	12365	12364	9638	12144	113013	11897	11734
ERR2237926	11665	113880	12071	113695	113702	114405	114110	11658	11639	11776	11798	11892	113549	12099	12099	114341	11985	12154	12138	12289	12287	12809	12289	12290	12835	11356	11358	106443	12274	105239	12200	0	114400	11391	9025	11824	12493	11731	11626	12109	12109	12109	12106	12108	11744	8214	113627	11628	11839
ERR2497302	114142	15487	114019	15658	15663	13133	13117	113721	114005	114194	114259	114350	15700	114262	114244	15270	114387	113158	112809	114379	114436	112948	114474	114358	113111	114098	114133	122982	114170	121598	113732	114400	0	114546	114467	114660	114177	114554	113780	114253	114231	114241	114205	114238	114360	114353	15398	113951	114158
ERR2854263	11828	113911	11905	113763	113770	114435	114145	11825	11894	11512	11532	11780	113571	11911	11910	114381	12125	12275	12243	12361	12361	12502	12361	12368	12520	11364	11367	106477	12340	105301	11995	11391	114546	0	11157	11990	12083	11735	11485	11924	11923	11922	11921	11922	11710	11097	113661	11804	11791
ERR3372024	11626	113880	11567	113770	113777	114463	114173	11573	11690	11781	11782	11790	113644	11596	11596	114398	12008	12188	12187	12291	12290	12786	12291	12291	12810	11316	11316	106337	12271	105148	12050	9025	114467	11157	0	11916	12246	11759	11321	11603	11603	11603	11600	11604	10824	5438	113649	11546	11584
ERR3372262	12145	114054	10978	113929	113936	114601	114314	12147	12085	11869	11875	11245	113770	10971	10972	114553	11707	11845	11830	11952	11954	12908	11952	11954	12921	11701	11705	106521	11935	105364	12434	11824	114660	11990	11916	0	12440	11214	11939	10990	10986	10988	10985	10985	12046	11789	113825	12130	11993
ERR3416295	12419	113660	12343	113490	113497	114212	113915	12322	12600	12260	12264	12419	113353	12333	12333	114093	12508	12692	12626	12780	12763	13439	12781	12786	13481	12300	12303	106080	12764	104886	12733	12493	114177	12083	12246	12440	0	12474	8711	12366	12353	12353	12351	12352	12288	12403	113416	12356	12598
ERR3448902	12190	113976	11054	113836	113843	114503	114193	12183	12223	11588	11601	11181	113665	11059	11059	114446	11540	11697	11679	11805	11807	13062	11805	11802	13094	11738	11738	106472	11794	105220	12438	11731	114554	11735	11759	11214	12474	0	11982	11096	11096	11096	11095	11092	11921	11755	113724	12168	11893
ERR3567258	11878	113245	11900	113056	113063	113758	113464	11823	11858	11638	11640	11886	112906	11904	11904	113701	12075	12268	12186	12351	12334	12762	12352	12357	12788	11490	11493	106029	12335	104769	12227	11626	113780	11485	11321	11939	8711	11982	0	11941	11940	11941	11939	11939	11863	11490	112985	11837	12004
ERR3567602	12107	113663	42	113571	113578	114182	113889	12064	12275	11631	11635	11467	113342	173	173	114114	11516	11676	11637	11758	11755	13066	11756	11757	13093	11718	11719	106456	11733	105299	12366	12109	114253	11924	11603	10990	12366	11096	11941	0	6	6	6	7	12010	11622	113428	12043	11842
ERR3567630	12106	113643	42	113553	113559	114164	113871	12063	12273	11631	11635	11463	113325	173	173	114096	11515	11675	11636	11757	11754	13061	11755	11756	13088	11715	11716	106445	11732	105288	12365	12109	114231	11923	11603	10986	12353	11096	11940	6	0	0	0	1	12009	11621	113406	12042	11841
ERR3567632	12106	113653	42	113561	113567	114172	113879	12063	12272	11631	11635	11463	113333	173	173	114103	11515	11675	11636	11757	11754	13061	11755	11756	13087	11718	11719	106450	11732	105293	12367	12109	114241	11922	11603	10988	12353	11096	11941	6	0	0	0	1	12009	11621	113416	12042	11840
ERR3567708	12105	113616	42	113527	113533	114140	113847	12062	12271	11629	11633	11463	113299	173	173	114070	11513	11673	11634	11755	11752	13059	11753	11754	13085	11717	11718	106361	11730	105205	12365	12106	114205	11921	11600	10985	12351	11095	11939	6	0	0	0	1	12008	11618	113381	12041	11838
ERR3567709	12105	113659	43	113565	113572	114168	113875	12062	12272	11631	11635	11462	113338	174	174	114100	11516	11675	11636	11758	11755	13062	11756	11757	13089	11714	11715	106443	11733	105296	12364	12108	114238	11922	11604	10985	12352	11092	11939	7	1	1	1	0	12008	11621	113418	12041	11839
ERR3585056	11679	113866	11986	113690	113697	114386	114072	11676	11556	11810	11816	11939	113530	11998	11997	114369	12098	12335	12295	12431	12434	12573	12431	12438	12585	11712	11714	106458	12415	105298	9638	11744	114360	11710	10824	12046	12288	11921	11863	12010	12009	12009	12008	12008	0	11591	113595	11632	11899
ERR3585203	11736	113801	11584	113614	113621	114337	114051	11731	11763	11624	11628	11846	113481	11607	11607	114278	11973	12127	12144	12286	12284	12763	12286	12285	12789	11413	11414	106371	12263	105175	12144	8214	114353	11097	5438	11789	12403	11755	11490	11622	11621	11621	11618	11621	11591	0	113555	11703	11604
ERR3585366	113344	12223	113204	12277	12282	15172	15158	112946	113265	113419	113481	113575	12194	113434	113416	11233	113574	112372	111992	113583	113630	112211	113667	113549	112347	113301	113335	122823	113393	121441	113013	113627	15398	113661	113649	113825	113416	113724	112985	113428	113406	113416	113381	113418	113595	113555	0	113156	113426
ERR3606473	237	113446	12001	113237	113244	113953	113590	136	11688	11773	11777	12149	113053	12055	12054	113867	12287	12460	12413	12564	12562	12721	12564	12560	12749	11786	11786	105752	12543	104610	11897	11628	113951	11804	11546	12130	12356	12168	11837	12043	12042	12042	12041	12041	11632	11703	113156	0	12005
ERR3606476	12026	113741	11834	113651	113658	114218	113915	11977	12031	11917	11921	12168	113417	11834	11833	114135	12271	12473	12441	12600	12596	12884	12598	12597	12907	11626	11627	106320	12577	105106	11734	11839	114158	11791	11584	11993	12598	11893	12004	11842	11841	11840	11838	11839	11899	11604	113426	12005	0
ERR3606478	12092	113609	11893	113547	113553	114091	113789	12043	12103	11982	11986	12229	113312	11891	11890	114030	12333	12537	12505	12664	12658	12955	12662	12659	12978	11682	11683	106225	12639	105018	11794	11915	114063	11859	11660	12062	12669	11967	12071	11901	11898	11897	11895	11898	11960	11683	113345	12071	94
ERR3606494	471	113938	12259	113735	113742	114454	114091	370	11949	12032	12036	12405	113548	12313	12312	114368	12532	12705	12647	12809	12807	12975	12809	12805	13003	12046	12046	106184	12788	105015	12152	11896	114445	12067	11811	12391	12623	12426	12099	12301	12300	12300	12299	12299	11906	11958	113644	286	12264
ERR3606495	12098	113414	805	113313	113319	113943	113650	12049	12221	11578	11582	11435	113076	775	775	113867	11484	11637	11598	11718	11715	13041	11716	11718	13068	11668	11669	106282	11694	105116	12366	12041	114004	11932	11525	10944	12270	11093	11877	793	793	793	793	794	11977	11563	113194	12023	11773
ERR3606496	11471	113758	11864	113669	113676	114222	113908	11436	11512	11571	11576	11890	113438	11876	11874	114111	12016	12237	12201	12346	12342	12610	12343	12347	12629	11338	11340	106493	12323	105291	2376	11712	114216	11565	11433	12002	12254	12014	11664	11885	11884	11886	11884	11883	8793	11636	113480	11439	11594
ERR3835358	11408	113598	11966	113481	113488	114133	113828	11399	11370	11540	11545	11997	113307	12012	12009	114139	12140	12273	12244	12371	12375	12618	12371	12377	12638	11430	11429	106215	12359	105017	11471	11543	114199	11525	10978	11696	12105	11730	11659	12009	12009	12009	12008	12006	10638	11222	113411	11368	11906
ERR3835364	12300	113681	11500	113514	113521	114179	113891	12308	12299	11712	11721	11353	113353	11518	11517	114135	11415	11578	11569	11660	11664	13112	11661	11662	13134	11846	11850	106248	11643	105074	12449	11877	114205	11943	11968	11639	12275	11295	11906	11537	11537	11536	11536	11535	12204	11856	113442	12264	12057
ERR3835385	113848	56010	113829	56124	56127	56896	56697	113494	113850	113978	114064	114049	55826	114062	114045	55848	114125	112959	112539	114142	114185	113365	114228	114121	113491	113802	113825	121214	113987	119624	113832	114238	57124	114145	114252	114337	114054	114315	113568	114059	114042	114050	114017	114046	114231	114183	55815	113687	114108
ERR3835388	113813	55987	113794	56101	56105	56873	56674	113459	113815	113942	114028	114013	55806	114027	114010	55826	114090	112924	112504	114107	114150	113331	114193	114084	113457	113771	113794	121179	113952	119595	113799	114206	57102	114112	114219	114302	114022	114280	113534	114024	114007	114015	113982	114011	114195	114150	55793	113652	114074
ERR3835390	113852	56009	113833	56122	56126	56894	56695	113498	113854	113981	114067	114052	55825	114066	114049	55847	114127	112961	112541	114144	114187	113369	114230	114123	113495	113806	113829	121211	113989	119623	113836	114242	57123	114149	114256	114341	114058	114319	113571	114063	114046	114054	114021	114050	114234	114187	55815	113691	114111
ERR3835404	113860	56009	113841	56122	56126	56894	56695	113506	113862	113990	114076	114060	55825	114074	114057	55847	114135	112968	112549	114152	114195	113377	114238	114131	113503	113814	113837	121227	113997	119639	113844	114250	57123	114157	114264	114349	114066	114327	113580	114071	114054	114062	114029	114058	114243	114196	55819	113699	114120
ERR3891074	12321	113770	4415	113639	113646	114236	113948	12295	12489	11983	12000	11434	113391	4394	4394	114176	11580	11714	11718	11776	11774	13170	11781	11777	13181	11973	11974	106514	11766	105499	12527	12289	114286	12112	11944	11143	12655	11329	12085	4414	4414	4414	4409	4414	12236	11971	113465	12281	12104
ERR3891089	12126	113737	4360	113629	113635	114223	113935	11999	12471	11918	11935	11449	113383	4370	4370	114163	11559	11721	11681	11783	11781	13124	11788	11784	13134	11959	11960	106470	11773	105472	12507	12240	114274	12058	11893	11102	12592	11327	12055	4359	4359	4359	4354	4359	12214	11962	113452	11985	12064
ERR4024040	11636	113813	11993	113658	113665	114348	114036	11665	11609	11828	11833	11992	113494	11987	11986	114333	12150	12353	12306	12449	12451	12597	12449	12455	12609	11635	11637	106407	12430	105249	9864	11798	114320	11778	10770	12119	12262	12014	11913	12017	12015	12015	12014	12015	1380	11607	113559	11623	11926
ERR4024044	11636	113812	11992	113657	113664	114348	114036	11665	11608	11828	11833	11991	113493	11986	11985	114332	12149	12353	12306	12448	12450	12597	12448	12454	12608	11635	11637	106406	12429	105249	9865	11796	114320	11777	10769	12119	12262	12013	11913	12016	12014	12014	12013	12014	1380	11606	113560	11621	11925
ERR4198013	11571	113737	11899	113614	113621	114259	113969	11613	11727	11634	11654	11788	113492	11950	11949	114240	11898	12095	12036	12199	12198	12516	12200	12205	12537	11225	11227	106460	12181	105291	12026	11408	114285	11433	11220	11727	12139	11633	11610	11952	11951	11950	11945	11950	11655	11320	113527	11587	11853
ERR4198112	106052	123342	106410	123193	123196	123605	123259	105722	106056	106314	106411	106255	122913	106652	106642	123310	106755	105648	104946	106822	106821	106617	106869	106676	106691	106478	106489	14320	106607	13131	106853	106635	123228	106727	106515	106690	106205	106621	106156	106627	106617	106628	106540	106618	106677	106545	123087	105921	106466
ERR4372136	11526	113696	11561	113534	113541	114208	113907	11532	11561	11623	11639	11471	113343	11586	11586	114174	11715	11887	11871	11996	11995	12447	11997	12002	12456	11373	11375	106290	11973	105139	11767	11305	114251	11208	11201	11557	11972	11593	11194	11603	11599	11599	11598	11598	11399	11259	113428	11499	11449
ERR4635120	11642	113777	11710	113659	113666	114342	114054	11670	11520	11710	11717	11952	113449	11722	11722	114232	11977	12170	12121	12260	12264	12720	12261	12265	12741	11686	11689	106439	12242	105298	11862	11551	114375	11506	11298	11893	12112	11746	11592	11740	11739	11739	11738	11738	11456	11299	113591	11646	11763
ERR474533	108759	126910	108808	126914	126919	127322	126969	108518	108458	108935	109031	108762	126437	109049	109037	127230	109064	108097	107154	109051	109047	109014	109045	108909	109141	108720	108732	109884	109054	108646	109051	109160	127096	108923	109241	109210	109144	109180	108901	109043	109025	109033	108984	109024	109117	109178	126671	108619	109237
ERR4783007	114157	12442	114052	12728	12733	15029	15019	113742	114041	114298	114360	114438	12350	114291	114275	12174	114421	113230	112824	114419	114474	113067	114511	114391	113223	114191	114225	123290	114238	121911	113846	114489	15401	114532	114534	114750	114274	114611	113853	114279	114259	114268	114236	114265	114464	114408	12278	113970	114303
ERR4783313	114152	12442	114046	12728	12733	15029	15019	113743	114042	114293	114355	114433	12349	114285	114269	12174	114416	113225	112819	114414	114469	113062	114506	114386	113218	114186	114220	123290	114239	121911	113841	114484	15401	114527	114529	114745	114275	114606	113848	114273	114253	114262	114230	114259	114459	114409	12278	113971	114304
ERR4783439	114149	12442	114043	12728	12733	15029	15019	113740	114039	114290	114352	114430	12349	114282	114266	12174	114413	113222	112816	114411	114466	113059	114503	114383	113215	114183	114217	123289	114236	121910	113838	114481	15401	114524	114526	114742	114272	114603	113845	114270	114250	114259	114227	114256	114456	114406	12278	113968	114301
ERR4795414	11872	113796	12019	113592	113599	114311	114023	11882	11876	11829	11834	11885	113451	12062	12062	114225	12036	12227	12220	12328	12328	12714	12332	12332	12736	11504	11507	106066	12312	104850	12140	11561	114289	11829	11421	12009	12293	11939	11703	12059	12059	12059	12057	12059	11915	11477	113533	11863	11764
ERR4795488	11883	113967	12038	113766	113773	114479	114191	11893	11893	11848	11853	11902	113626	12081	12081	114399	12057	12248	12224	12349	12349	12731	12353	12353	12753	11520	11523	106241	12333	105029	12159	11580	114461	11845	11439	12036	12342	11964	11748	12078	12078	12078	12076	12078	11933	11493	113706	11874	11785
ERR4968650	113600	55773	113570	55905	55909	56637	56445	113241	113623	113739	113822	113766	55596	113810	113793	55635	113899	112712	112307	113912	113954	113077	113996	113889	113204	113609	113632	120915	113756	119406	113579	114001	56844	113920	114020	114106	113798	114041	113330	113804	113786	113794	113760	113790	114014	113943	55582	113444	113854
ERR5432185	113372	11755	113217	11654	11659	15264	15248	112949	113247	113458	113523	113641	11880	113437	113431	12009	113609	112484	112031	113610	113662	112190	113698	113577	112343	113314	113347	123093	113486	121723	112953	113688	15530	113696	113723	113901	113434	113845	113004	113438	113417	113426	113394	113432	113680	113575	12398	113154	113453
ERR6938845	12350	113853	11550	113684	113691	114431	114128	12369	12413	11883	11894	11664	113505	11568	11568	114327	11768	11900	11896	12023	12022	13280	12022	12027	13307	12044	12044	106324	12007	105133	12621	12039	114403	12155	11847	11713	12683	11572	12209	11589	11588	11589	11587	11587	12240	12037	113602	12333	12211
ERR7221220	12019	113984	10990	113853	113860	114517	114204	12006	12249	11855	11862	11264	113678	11013	11013	114463	11576	11760	11718	11849	11846	13139	11850	11849	13171	11706	11708	106484	11838	105334	12475	12068	114566	12187	11987	11157	12579	11261	12063	11031	11028	11029	11028	11027	12023	11972	113765	11999	12155
ERR7226394	10907	113369	11747	113292	113298	113906	113593	10856	11432	11527	11532	11780	113060	11755	11754	113805	11928	12075	12039	12177	12173	12488	12175	12181	12518	11253	11255	106139	12155	105014	2311	11513	113931	11453	11338	11860	12172	11898	11559	11770	11769	11768	11766	11768	9074	11496	113180	10809	11609
ERR7226407	114327	15401	114177	15523	15528	13124	13104	113936	114198	114445	114505	114571	15503	114414	114400	14857	114572	113343	112979	114573	114618	113196	114655	114532	113342	114327	114359	123453	114379	122078	113991	114615	13076	114660	114681	114859	114410	114724	113978	114405	114385	114393	114359	114390	114609	114539	15191	114160	114451
ERR7226409	114188	15393	114036	15515	15520	13112	13092	113797	114056	114307	114367	114433	15494	114273	114259	14851	114434	113205	112841	114435	114480	113059	114517	114394	113205	114187	114219	123325	114241	121951	113851	114476	13068	114521	114542	114721	114271	114585	113841	114264	114244	114252	114218	114249	114467	114400	15183	114021	114312
ERR7226427	114322	15401	114172	15523	15528	13124	13104	113931	114193	114440	114500	114566	15503	114409	114395	14857	114567	113338	112974	114568	114613	113191	114650	114527	113337	114322	114354	123451	114374	122076	113986	114610	13076	114655	114676	114854	114405	114719	113973	114400	114380	114388	114354	114385	114604	114534	15191	114155	114446
ERR7226429	114326	15401	114176	15523	15528	13124	13104	113935	114197	114444	114504	114570	15503	114413	114399	14857	114571	113342	112978	114572	114617	113195	114654	114531	113341	114326	114358	123453	114378	122078	113990	114614	13076	114659	114680	114858	114409	114723	113977	114404	114384	114392	114358	114389	114608	114538	15191	114159	114450
ERR7226431	114325	15401	114175	15523	15528	13124	13104	113934	114196	114443	114503	114569	15503	114412	114398	14857	114570	113341	112977	114571	114616	113194	114653	114530	113340	114325	114357	123452	114377	122077	113989	114613	13076	114658	114679	114857	114408	114722	113976	114403	114383	114391	114357	114388	114607	114537	15191	114158	114449
ERR732499	11907	113820	11763	113757	113763	114417	114124	11899	11945	11697	11708	11648	113540	11761	11758	114361	11986	12170	12133	12274	12275	12622	12275	12274	12642	10987	10990	106582	12257	105414	11705	11777	114437	11653	11346	11907	12238	11785	11509	11797	11793	11793	11791	11790	11670	11501	113635	11885	11725
ERR7459691	11536	113665	11855	113600	113607	114218	113904	11545	11491	11523	11528	11803	113361	11847	11845	114126	11603	12202	12000	12307	12303	12633	12305	12309	12663	11381	11383	106374	12285	105207	2444	11653	114234	11504	11461	11929	12213	11951	11680	11878	11877	11876	11874	11876	8915	11598	113491	11511	11650
ERR7460003	11537	113671	11855	113607	113614	114227	113913	11546	11491	11523	11528	11803	113368	11847	11845	114133	11603	12202	12000	12307	12303	12633	12305	12309	12663	11381	11383	106381	12285	105210	2444	11653	114241	11504	11461	11929	12213	11951	11680	11878	11877	11876	11874	11876	8914	11598	113495	11511	11650
ERR7472168	11913	113916	11798	113711	113718	114419	114130	11887	11946	11859	11864	12013	113563	11814	11814	114309	12161	12224	12255	12385	12384	12907	12385	12385	12931	11482	11481	106445	12364	105262	12383	7842	114406	11276	5188	11894	12444	12043	11708	11835	11835	11835	11833	11834	11857	3059	113600	11865	11848
ERR7472351	12424	113671	12325	113573	113580	114199	113910	12402	12471	12389	12394	12519	113303	12341	12341	114079	12675	12753	12769	12900	12899	13418	12899	12899	13445	12001	12000	106289	12878	105116	12881	8386	114180	11794	5748	12388	12946	12570	12228	12361	12361	12361	12359	12360	12369	3655	113382	12376	12349
ERR7472352	11882	113879	11768	113677	113684	114385	114095	11856	11915	11828	11833	11985	113524	11784	11784	114271	12131	12193	12224	12354	12353	12873	12354	12350	12898	11449	11448	106401	12333	105213	12350	7817	114372	11244	5163	11860	12413	12015	11671	11805	11805	11805	11803	11804	11826	3025	113562	11834	11814
ERR7472353	11873	113677	11756	113472	113479	114195	113906	11853	11913	11823	11828	11964	113319	11772	11772	114075	12115	12174	12209	12335	12334	12875	12339	12347	12897	11444	11443	106187	12318	105004	12344	7797	114167	11226	5176	11851	12382	12009	11675	11793	11793	11793	11791	11792	11821	3047	113376	11826	11823
ERR7472354	11895	112979	11788	112869	112876	113494	113205	11825	11957	11847	11852	11970	112595	11804	11804	113376	12148	12225	12240	12371	12370	12897	12371	12372	12906	11460	11459	105700	12350	104530	12373	7883	113494	11275	5219	11874	12386	12040	11707	11825	11825	11825	11823	11824	11853	3134	112694	11847	11822
ERR7472384	11901	113753	11785	113545	113552	114250	113961	11875	11932	11832	11837	11994	113385	11801	11801	114136	12136	12198	12230	12360	12359	12893	12360	12360	12918	11461	11460	106306	12338	105115	12365	7824	114238	11262	5175	11883	12430	12024	11688	11822	11822	11822	11820	11821	11832	3054	113433	11853	11821
ERR7472395	11869	113671	11750	113451	113458	114172	113883	11852	11907	11819	11824	11969	113316	11766	11766	114053	12124	12187	12218	12348	12347	12877	12348	12348	12895	11450	11449	106289	12327	105109	12348	7797	114167	11236	5187	11852	12393	12005	11673	11787	11787	11787	11785	11786	11818	3057	113368	11823	11817
ERR7472402	11900	113279	11772	113036	113043	113743	113473	11874	11937	11844	11849	11991	113113	11788	11788	113618	12146	12209	12238	12370	12369	12899	12370	12370	12924	11465	11464	105774	12349	104598	12373	7862	113709	11258	5200	11881	12431	12024	11701	11809	11809	11809	11807	11808	11848	3093	112911	11852	11840
ERR7472425	11908	113910	11794	113705	113712	114416	114127	11882	11942	11856	11861	12010	113557	11810	11810	114303	12155	12218	12249	12379	12378	12903	12379	12379	12928	11480	11479	106449	12358	105261	12376	7837	114401	11271	5181	11891	12441	12041	11704	11831	11831	11831	11829	11830	11854	3056	113593	11860	11844
ERR7472427	11899	113836	11781	113625	113632	114343	114054	11881	11939	11848	11853	11978	113480	11797	11797	114229	12144	12206	12238	12367	12366	12901	12368	12368	12920	11472	11471	106408	12347	105223	12369	7830	114328	11268	5187	11883	12389	12039	11695	11818	11818	11818	11816	11817	11848	3058	113535	11851	11844
ERR7472428	11885	113899	11774	113693	113700	114405	114116	11859	11924	11834	11839	11987	113546	11790	11790	114292	12132	12195	12226	12356	12355	12880	12356	12356	12905	11456	11455	106426	12335	105242	12358	7814	114390	11253	5163	11868	12421	12018	11681	11811	11811	11811	11809	11810	11830	3032	113582	11838	11824
ERR7472429	11871	113746	11767	113542	113549	114252	113963	11845	11914	11824	11829	11982	113388	11783	11783	114139	12125	12188	12219	12352	12348	12872	12349	12349	12897	11455	11454	106300	12328	105111	12347	7812	114229	11240	5162	11859	12406	12007	11669	11804	11804	11804	11802	11803	11822	3033	113429	11824	11814
ERR7472437	11909	113930	11796	113725	113732	114436	114147	11883	11945	11857	11862	12011	113577	11812	11812	114323	12157	12220	12251	12381	12380	12904	12381	12381	12929	11480	11479	106458	12360	105274	12378	7838	114421	11274	5184	11892	12442	12042	11705	11833	11833	11833	11831	11832	11855	3055	113614	11861	11846
ERR7472438	11910	113877	11795	113672	113679	114381	114092	11884	11949	11859	11864	12015	113522	11811	11811	114269	12162	12225	12256	12386	12385	12907	12386	12386	12932	11483	11482	106429	12365	105279	12380	7845	114367	11278	5182	11891	12445	12047	11705	11832	11832	11832	11830	11831	11857	3059	113563	11862	11848
ERR7472480	11916	113882	11802	113678	113685	114384	114095	11889	11949	11863	11868	12020	113529	11818	11818	114270	12167	12230	12261	12391	12390	12905	12391	12387	12931	11484	11483	106422	12370	105237	12384	7843	114374	11280	5192	11893	12448	12050	11709	11839	11839	11839	11837	11838	11863	3061	113565	11868	11849
ERR7734964	12406	113787	12185	113649	113656	114339	114053	12387	12366	12416	12417	12548	113464	12280	12280	114295	12706	12875	12866	12988	12987	13511	12989	12993	13536	12341	12344	106671	12969	105447	12622	12245	114384	12124	12121	12498	13003	12513	12485	12290	12289	12290	12289	12288	12607	12188	113559	12364	12472
ERR7735163	12376	113910	11631	113804	113811	114483	114190	12364	12396	12074	12081	11519	113633	11587	11587	114432	11850	12018	11993	12118	12115	13274	12117	12122	13305	12042	12043	105844	12096	104684	12507	12299	114469	12196	12159	11619	12592	11566	12188	11654	11653	11654	11654	11652	12135	12080	113708	12343	12141
ERR8703021	11778	113956	11928	113782	113789	114515	114208	11751	12035	11455	11465	11647	113638	11923	11920	114404	11517	12144	11937	12259	12258	12762	12259	12255	12794	11334	11333	106490	12240	105291	11932	11466	114474	11618	11293	11705	12162	11689	11579	11952	11950	11950	11946	11947	11652	11518	113722	11756	11765
ERR8703024	11778	113956	11928	113782	113789	114515	114208	11751	12035	11455	11465	11647	113638	11923	11920	114404	11517	12144	11937	12259	12258	12762	12259	12255	12794	11334	11333	106488	12240	105289	11932	11466	114474	11618	11293	11705	12162	11689	11579	11952	11950	11950	11946	11947	11652	11518	113722	11756	11765
ERR8703026	11766	113786	11913	113624	113631	114348	114041	11739	12028	11444	11454	11637	113482	11908	11905	114245	11501	12128	11921	12243	12242	12751	12243	12239	12783	11321	11320	106329	12224	105133	11925	11455	114310	11606	11286	11693	12153	11678	11569	11937	11935	11935	11931	11932	11643	11510	113552	11744	11757
ERR8703030	11779	113957	11929	113783	113790	114516	114209	11752	12036	11456	11466	11648	113639	11924	11921	114405	11518	12145	11938	12260	12259	12763	12260	12256	12795	11335	11334	106491	12241	105291	11933	11467	114475	11619	11294	11706	12163	11690	11579	11953	11951	11951	11947	11948	11653	11519	113723	11757	11766
ERR8703034	11775	113956	11928	113782	113789	114515	114208	11748	12035	11454	11464	11646	113638	11923	11920	114404	11514	12141	11934	12256	12255	12759	12256	12252	12791	11332	11331	106487	12237	105289	11932	11464	114474	11618	11293	11703	12162	11688	11577	11952	11950	11950	11946	11947	11649	11517	113721	11753	11765
ERR8703303	11777	113955	11927	113781	113788	114514	114207	11750	12034	11454	11464	11646	113637	11922	11919	114403	11516	12143	11936	12258	12257	12761	12258	12254	12793	11333	11332	106487	12239	105288	11931	11465	114473	11617	11292	11704	12161	11688	11578	11951	11949	11949	11945	11946	11651	11517	113721	11755	11764
ERR8703307	11779	113957	11929	113783	113790	114516	114209	11752	12036	11456	11466	11648	113639	11924	11921	114405	11518	12145	11938	12260	12259	12763	12260	12256	12795	11335	11334	106489	12241	105290	11933	11467	114475	11619	11294	11706	12163	11690	11580	11953	11951	11951	11947	11948	11653	11519	113723	11757	11766
ERR8771262	11700	113795	11625	113621	113628	114333	114041	11679	11738	11665	11669	11852	113483	11660	11660	114250	12045	12169	12187	12329	12328	12752	12329	12328	12781	11378	11378	106332	12310	105126	12143	8354	114360	11130	4926	11799	12269	11841	11385	11667	11667	11667	11664	11666	11716	3478	113528	11657	11416
ERR8771429	11188	113707	11924	113566	113573	114119	113812	11149	11128	11545	11549	11714	113336	11947	11947	114086	12188	12418	12366	12496	12494	12478	12495	12500	12497	11405	11405	106227	12478	104979	11708	11635	114131	11759	11483	12021	12171	11822	11610	11958	11957	11957	11952	11956	11290	11502	113375	11179	11636
ERR8771451	11200	113729	11936	113588	113595	114142	113835	11161	11139	11557	11561	11726	113357	11959	11959	114106	12200	12430	12378	12508	12506	12489	12507	12512	12508	11417	11417	106242	12489	104997	11720	11647	114152	11771	11495	12033	12183	11834	11622	11970	11969	11969	11964	11968	11302	11514	113395	11191	11648
ERR8771543	245	113716	12032	113512	113519	114213	113850	78	11714	11804	11809	12175	113326	12086	12085	114130	12316	12492	12435	12593	12591	12760	12593	12589	12781	11816	11816	105956	12572	104809	11916	11668	114205	11842	11585	12163	12404	12195	11876	12074	12073	12073	12072	12072	11678	11730	113413	60	12034
ERR8771607	1110	113749	12118	113528	113535	114244	113881	1149	11742	11843	11848	12249	113355	12153	12152	114169	12382	12554	12483	12654	12652	12890	12653	12651	12909	11855	11855	105961	12632	104802	11997	11734	114231	11910	11675	12261	12476	12180	11959	12163	12159	12159	12158	12158	11776	11785	113438	1087	12143
ERR8771827	12346	113080	12438	113023	113030	113661	113364	12364	12292	12115	12125	12460	112830	12462	12461	113596	12771	12915	12901	13016	13016	13309	13018	13021	13330	12072	12073	106533	12997	105349	10703	12266	113682	12330	12009	12592	12878	12467	12438	12477	12476	12475	12474	12474	11518	12251	112946	12356	10495
ERR8773044	11908	113926	11796	113721	113728	114432	114143	11882	11945	11857	11862	12011	113573	11812	11812	114319	12157	12220	12251	12381	12380	12904	12381	12381	12929	11480	11479	106458	12360	105274	12378	7838	114417	11274	5184	11892	12442	12042	11705	11833	11833	11833	11831	11832	11855	3055	113610	11861	11846
ERR8773077	11451	113539	11612	113392	113399	114073	113757	11443	11292	11501	11506	11644	113393	11625	11623	114010	11831	12026	11977	12112	12110	12371	12120	12118	12399	11200	11202	106045	12111	104846	6540	11422	114079	11357	11110	11896	12297	11734	11569	11635	11634	11633	11632	11633	9629	11191	113304	11423	11534
ERR8773136	11899	113837	11764	113641	113648	114357	114068	11867	11932	11836	11841	11989	113499	11772	11772	114252	12119	12184	12212	12345	12344	12889	12345	12345	12915	11465	11464	106345	12324	105166	12353	7817	114339	11265	5175	11875	12418	12014	11688	11800	11800	11800	11798	11799	11853	3058	113536	11844	11832
ERR8774491	11545	113736	11875	113671	113677	114292	113978	11554	11502	11536	11541	11822	113437	11854	11853	114196	11600	12199	11998	12304	12300	12646	12302	12306	12676	11387	11389	106456	12282	105283	2450	11662	114297	11521	11475	11948	12226	11965	11681	11886	11885	11884	11882	11884	8918	11602	113549	11520	11665
ERR8977946	11238	113731	11673	113567	113574	114261	113956	11232	11335	11453	11463	11618	113398	11682	11682	114247	11793	11947	11942	12054	12055	12181	12054	12055	12196	11222	11224	106241	12031	105109	11626	11478	114290	11414	11081	11592	12186	11621	11398	11707	11707	11707	11706	11706	11403	11259	113515	11200	11535
GCA_001679915.1	11911	113354	12359	113310	113317	113934	113620	11943	12045	11963	11968	12371	113048	12375	12373	113766	12570	12766	12728	12874	12870	13033	12872	12878	13062	11959	11961	106838	12852	105653	2	12218	113929	12017	12061	12450	12750	12452	12249	12381	12380	12382	12380	12379	9656	12157	113200	11913	11750
GCA_001867195.1	12066	112084	12326	111878	111885	112632	112349	12063	12296	12289	12298	12478	111698	12360	12357	112599	12612	12796	12721	12879	12880	13167	12880	12881	13186	11601	11603	105037	12864	103844	12360	12172	112655	12335	12154	12301	12913	12427	12142	12376	12375	12377	12373	12374	12213	12119	111860	12037	12346
GCA_001887995.2	11803	113829	11880	113677	113684	114362	114072	11792	11870	11478	11498	11761	113484	11881	11881	114307	12097	12244	12213	12331	12331	12473	12331	12338	12490	11343	11346	106415	12310	105222	11972	11371	114474	130	11130	11961	12060	11707	11456	11899	11898	11898	11897	11897	11688	11070	113583	11772	11766
GCA_002099165.1	1103	113604	12095	113387	113394	114122	113759	1142	11722	11816	11820	12228	113239	12130	12129	114035	12361	12528	12458	12633	12631	12868	12632	12630	12895	11837	11837	105878	12611	104707	11978	11710	114119	11884	11654	12239	12447	12163	11936	12140	12136	12136	12135	12135	11747	11767	113305	1080	12127
GCA_002248045.2	11804	113758	11616	113567	113574	114321	114030	11756	11791	11661	11667	11830	113454	11651	11651	114208	11955	12088	12138	12247	12246	12763	12247	12247	12793	11409	11409	106303	12228	105114	12189	8519	114329	11137	5181	11784	12200	11716	11431	11658	11658	11658	11655	11657	11699	4014	113491	11733	11462
GCA_002248055.2	114050	12326	113907	12640	12646	15007	15001	113674	113898	114134	114200	114307	12326	114147	114129	12200	114323	113111	112725	114315	114369	112898	114405	114286	113046	114044	114077	123264	114138	121831	113643	114337	15380	114418	114428	114589	114157	114491	113678	114136	114115	114126	114090	114122	114369	114311	12381	113866	114275
GCA_002248085.2	113602	134	113458	12289	12294	15116	15103	113276	113417	113704	113765	113807	11974	113692	113684	11692	113838	112713	112280	113877	113924	112491	113960	113840	112613	113567	113599	123100	113738	121747	113182	113898	15430	113929	113896	114082	113687	114001	113214	113681	113661	113671	113634	113678	113888	113817	12170	113467	113760
GCA_002248105.2	11788	113778	12050	113544	113551	114300	113999	11791	11929	11708	11714	12099	113396	12048	12048	114222	12305	12469	12416	12547	12548	12858	12546	12548	12872	11586	11589	106369	12534	105162	12156	11741	114256	11777	11675	12001	12345	11909	11735	12072	12071	12071	12070	12070	11754	11682	113495	11784	11836
GCA_002248115.3	11783	113814	11859	113661	113668	114342	114051	11773	11854	11450	11470	11738	113470	11861	11861	114272	12082	12228	12198	12316	12316	12456	12316	12323	12473	11314	11317	106354	12295	105162	11957	11344	114446	120	11105	11942	12042	11696	11432	11878	11877	11878	11877	11876	11672	11049	113565	11753	11739
GCA_002248135.1	11779	113833	11634	113688	113695	114353	114062	11785	11938	11373	11393	11917	113506	11681	11678	114326	11799	11979	11941	12067	12066	12785	12066	12065	12804	11454	11457	106370	12047	105208	12231	11382	114590	11006	11070	11671	12267	11601	11526	11687	11686	11685	11681	11683	11791	11027	113564	11768	11618
GCA_002248945.2	114336	12437	114235	12725	12730	15026	15017	113921	114214	114474	114536	114618	12342	114472	114456	12163	114598	113409	112999	114595	114651	113242	114688	114568	113398	114372	114406	123482	114415	122105	114029	114670	15408	114710	114716	114924	114455	114789	114036	114462	114442	114451	114419	114448	114647	114587	12267	114149	114482
GCA_002248955.2	12108	113647	386	113559	113565	114184	113891	12087	12252	11636	11640	11438	113327	319	319	114106	11481	11687	11644	11768	11765	13055	11766	11767	13081	11689	11690	106472	11744	105299	12343	12081	114245	11863	11574	10984	12329	11068	11911	374	374	374	374	375	11976	11619	113413	12065	11821
GCA_002251715.1	11590	113443	11789	113343	113350	113975	113661	11589	11554	11598	11603	11892	113120	11792	11790	113866	11916	12121	12084	12230	12226	12632	12230	12232	12664	11496	11498	106158	12210	104945	2519	11767	113989	11663	11534	12012	12304	11931	11759	11832	11832	11834	11832	11831	8917	11687	113250	11573	11753
GCA_002251875.3	12034	113941	11035	113837	113844	114531	114226	12071	11997	11642	11651	11401	113635	11063	11063	114482	11352	11574	11470	11645	11642	12992	11645	11649	13005	11674	11677	106459	11648	105244	12286	11826	114529	11944	11839	11146	12511	11146	11999	11075	11074	11075	11073	11074	11897	11710	113735	12048	11878
GCA_002252415.1	12122	113658	397	113570	113576	114183	113890	12101	12266	11648	11653	11450	113338	331	331	114108	11494	11700	11658	11781	11778	13068	11779	11780	13094	11701	11702	106488	11757	105322	12354	12095	114245	11875	11588	10997	12342	11081	11924	386	386	386	386	387	11989	11633	113417	12080	11833
GCA_002269805.1	12034	113646	11253	113470	113477	114241	113957	12000	12134	11895	11903	11378	113378	11231	11229	114122	11681	11839	11796	11948	11947	13109	11950	11954	13130	11746	11750	106248	11932	105063	12454	12007	114204	11910	11938	11163	12534	11391	11932	11273	11271	11270	11270	11270	11836	11786	113395	11979	12066
GCA_002269865.1	11904	113639	11176	113499	113506	114194	113919	11843	12108	11708	11713	11352	113336	11195	11190	114138	11361	11463	11476	11568	11569	12860	11568	11567	12889	11764	11768	106237	11549	105008	12214	11809	114196	11729	11452	11384	12326	11205	11893	11199	11199	11197	11193	11196	11908	11549	113414	11838	11877
GCA_002283495.1	10704	112968	11519	112817	112824	113472	113424	10687	11274	11350	11355	11505	112634	11549	11548	113418	11775	11887	11903	11998	11999	12376	12000	12001	12401	11102	11106	105530	11978	104382	11443	11241	113493	11414	11140	11517	11959	11407	11322	11554	11552	11551	11550	11550	11267	11240	112659	10664	11067
GCA_002288845.1	72205	46603	72298	54220	54228	56181	55886	72078	72450	72058	72057	72422	53504	72402	72396	53821	72442	72115	71887	72631	72678	71257	72695	72595	71395	71884	71916	116175	72462	114747	71657	72193	56078	72254	72051	72604	72155	72388	71623	72431	72414	72420	72387	72425	72423	71930	54082	72093	72585
GCA_002752865.1	72205	46603	72298	54220	54228	56181	55886	72078	72450	72058	72057	72422	53504	72402	72396	53821	72442	72115	71887	72631	72678	71257	72695	72595	71395	71884	71916	116175	72462	114747	71657	72193	56078	72254	72051	72604	72155	72388	71623	72431	72414	72420	72387	72425	72423	71930	54082	72093	72585
GCA_002752955.1	11140	113671	11947	113473	113480	114053	113746	11099	11069	11538	11542	11732	113271	11981	11981	113996	12194	12384	12335	12458	12456	12483	12457	12462	12502	11385	11385	106173	12440	104913	11703	11614	114050	11756	11480	12006	12189	11829	11616	11981	11980	11980	11975	11979	11330	11517	113290	11124	11587
GCA_002811535.1	12091	113473	346	113367	113373	113988	113695	12084	12233	11601	11605	11460	113138	302	302	113905	11467	11648	11587	11730	11727	12985	11728	11729	13012	11662	11663	106310	11706	105156	12354	12087	114051	11885	11595	10941	12333	11036	11885	334	334	334	334	333	11972	11586	113216	12063	11845
GCA_002811585.1	12089	113472	346	113366	113372	113988	113695	12082	12231	11600	11604	11459	113137	302	302	113904	11466	11647	11586	11729	11726	12984	11727	11728	13011	11660	11661	106305	11705	105151	12353	12085	114051	11884	11593	10940	12332	11035	11884	334	334	334	334	333	11971	11584	113214	12061	11844
GCA_002852035.1	12119	113935	11510	113795	113802	114475	114165	12110	12250	11714	11719	11754	113589	11499	11498	114352	11789	11922	11877	12047	12045	13030	12045	12047	13054	11779	11781	106428	12022	105294	12504	11937	114489	11706	11679	11699	12560	11424	12020	11534	11530	11529	11528	11529	12082	11684	113692	12090	12136
GCA_002852065.1	12120	113936	11511	113796	113803	114476	114166	12111	12251	11715	11720	11755	113590	11500	11499	114353	11790	11923	11877	12048	12046	13031	12046	12048	13055	11780	11782	106431	12023	105297	12505	11938	114490	11707	11680	11700	12561	11425	12021	11535	11531	11530	11529	11530	12083	11685	113693	12091	12137
GCA_002853455.1	11814	113878	11894	113727	113734	114401	114111	11803	11882	11492	11512	11775	113533	11895	11894	114347	12112	12257	12226	12346	12346	12486	12346	12353	12503	11352	11355	106449	12325	105265	11982	11384	114516	142	11144	11970	12075	11719	11470	11913	11912	11911	11910	11911	11703	11084	113625	11784	11780
GCA_002853465.1	11816	113878	11894	113727	113734	114402	114112	11805	11882	11493	11513	11775	113533	11895	11894	114347	12112	12258	12227	12346	12346	12487	12346	12353	12503	11354	11357	106449	12325	105265	11982	11386	114516	142	11144	11972	12075	11721	11470	11913	11912	11911	11910	11911	11703	11084	113625	11785	11780
GCA_002853475.2	11806	113832	11883	113680	113687	114365	114075	11795	11873	11481	11501	11764	113487	11884	11884	114310	12100	12247	12216	12334	12334	12476	12334	12341	12493	11346	11349	106418	12313	105225	11975	11374	114477	133	11133	11964	12063	11710	11459	11902	11901	11901	11900	11900	11691	11073	113586	11775	11769
GCA_002935175.1	11193	113708	11927	113542	113549	114119	113812	11154	11129	11547	11551	11718	113311	11950	11950	114060	12191	12421	12368	12499	12497	12481	12498	12503	12499	11407	11407	106227	12481	104982	11710	11640	114106	11763	11486	12023	12174	11825	11615	11961	11960	11960	11955	11959	11292	11505	113349	11184	11639
GCA_002936565.2	12775	112907	12852	112730	112737	113433	113129	12758	12786	12684	12688	12868	112651	12888	12889	113367	12994	13183	13135	13279	13278	6863	13279	13283	6884	12528	12527	106786	13259	105602	13138	12751	113402	12343	12370	12662	13290	12838	12533	12893	12891	12891	12889	12891	12536	12398	112655	12700	12769
GCA_002941095.1	12111	113646	390	113556	113563	114177	113884	12091	12257	11638	11642	11439	113332	324	324	114105	11486	11691	11648	11773	11770	13059	11771	11772	13086	11692	11693	106481	11749	105307	12346	12086	114241	11865	11578	10987	12332	11074	11914	378	378	379	379	379	11981	11623	113414	12070	11827
GCA_002967105.1	113723	55933	113704	56025	56029	56858	56667	113339	113708	113834	113920	113881	55732	113940	113923	55835	113986	112789	112395	114001	114038	113152	114083	113984	113277	113692	113715	121185	113826	119634	113703	114134	57052	114009	114130	114226	113898	114152	113430	113936	113919	113927	113896	113923	114099	114070	55811	113544	113918
GCA_002967155.1	113720	55935	113703	56027	56031	56860	56669	113338	113707	113833	113919	113880	55734	113939	113922	55837	113985	112788	112394	114000	114037	113149	114082	113983	113276	113691	113714	121188	113825	119637	113702	114133	57054	114008	114129	114225	113897	114151	113427	113935	113918	113924	113895	113920	114096	114067	55813	113543	113917
GCA_002991725.1	11488	113862	12075	113673	113680	114376	114014	11476	11528	11906	11911	11975	113506	12055	12055	114348	12191	12384	12354	12470	12473	12756	12471	12478	12762	11699	11698	106287	12456	105279	10153	11806	114323	11876	10852	12155	12271	12061	11927	12099	12098	12098	12097	12098	2613	11680	113561	11432	12166
GCA_002991945.1	11484	113864	12075	113675	113682	114378	114016	11472	11528	11904	11909	11973	113508	12055	12055	114350	12187	12380	12350	12466	12469	12752	12467	12474	12758	11696	11695	106286	12452	105279	10153	11805	114325	11876	10852	12152	12271	12059	11924	12099	12098	12098	12097	12098	2613	11678	113562	11428	12166
GCA_002992025.1	11503	113998	12083	113810	113817	114520	114158	11493	11535	11906	11911	11986	113645	12063	12063	114499	12199	12384	12354	12478	12481	12756	12479	12486	12774	11719	11718	106442	12464	105278	10168	11822	114482	11886	10858	12163	12273	12075	11932	12107	12106	12106	12105	12105	2613	11687	113716	11453	12176
GCA_003031345.1	725	113440	12104	113225	113232	113949	113585	702	11703	11829	11834	12264	113043	12146	12145	113865	12303	12460	12382	12564	12562	12824	12564	12560	12852	11876	11876	105638	12542	104466	11734	11748	113938	11914	11666	12194	12480	12232	11894	12149	12148	12148	12147	12147	11498	11771	113141	619	12040
GCA_003037715.1	12122	113658	397	113570	113576	114193	113900	12101	12267	11648	11653	11450	113338	331	331	114117	11494	11700	11658	11781	11778	13068	11779	11780	13095	11701	11702	106495	11757	105322	12356	12095	114255	11876	11588	10997	12342	11081	11924	386	386	386	386	387	11989	11633	113426	12080	11834
GCA_003073235.1	11768	113911	11614	113707	113714	114446	114160	11763	11811	11654	11658	11915	113570	11639	11639	114372	12019	12173	12190	12331	12330	12802	12331	12331	12828	11451	11452	106441	12310	105246	12203	8267	114442	11137	5444	11864	12481	11795	11537	11653	11653	11653	11650	11652	11658	71	113633	11737	11650
GCA_003175675.1	11561	113582	11899	113482	113489	114191	113896	11610	11738	11645	11650	12061	113293	11913	11913	114073	12120	12205	12259	12389	12385	12190	12386	12377	12212	11262	11264	106467	12362	105292	11347	11568	114164	11628	11484	11951	12266	11858	11586	11933	11932	11932	11927	11931	11532	11431	113387	11578	11865
GCA_003262535.1	11422	113796	11771	113701	113708	114338	114024	11442	11484	11530	11535	11835	113489	11785	11783	114237	11961	12133	12089	12244	12240	12545	12242	12246	12575	11316	11318	106489	12222	105305	2417	11650	114345	11513	11428	11937	12241	11943	11675	11793	11792	11794	11792	11791	9208	11579	113587	11412	11667
GCA_003316315.1	11910	113892	12011	113733	113739	114411	114117	11936	11749	11762	11777	12022	113563	12024	12024	114417	12209	12344	12379	12489	12490	13012	12497	12494	13043	11247	11249	106488	12476	105347	12157	8991	114442	11844	9757	11986	12461	11853	11660	12048	12045	12045	12045	12045	11707	9296	113638	11892	11861
GCA_003345475.1	15373	113766	15408	113625	113632	114239	113942	15396	15338	15090	15100	15507	113442	15459	15458	114169	15782	15523	15490	15622	15622	16321	15623	15628	16340	15232	15233	106858	15602	105706	12992	15339	114242	15280	15148	15626	15913	15410	15514	15447	15446	15445	15444	15444	14572	15360	113487	15389	13284
GCA_003583875.1	113059	13114	112907	12850	12855	16118	16105	112658	112755	113181	113249	113349	12751	113132	113126	12945	113308	112138	111783	113292	113347	111956	113385	113279	112085	112978	113011	122817	113138	121450	112599	113319	16304	113389	113347	113564	113136	113460	112674	113135	113116	113124	113092	113131	113353	113249	12860	112864	113123
GCA_003830175.1	12205	113806	11394	113609	113616	114301	114001	12197	12260	11813	11818	11455	113458	11433	11432	114270	11809	11932	11926	12027	12023	13118	12027	12033	13128	11847	11851	106316	12010	105158	12525	11904	114339	11973	12003	11593	12533	11469	11859	11440	11440	11439	11438	11438	11939	11608	113555	12163	12213
GCA_003830195.1	12218	113871	11408	113675	113682	114361	114061	12199	12269	11820	11825	11481	113524	11447	11446	114332	11821	11944	11938	12039	12035	13119	12039	12045	13134	11853	11857	106358	12022	105197	12535	11912	114401	11979	12011	11600	12572	11478	11868	11454	11454	11453	11452	11452	11945	11616	113600	12176	12222
GCA_003830235.1	12208	113822	11396	113625	113632	114318	114018	12199	12262	11815	11820	11467	113476	11435	11434	114286	11811	11934	11928	12029	12025	13119	12029	12035	13130	11849	11853	106329	12012	105171	12527	11906	114355	11975	12005	11595	12544	11471	11862	11442	11442	11441	11440	11440	11941	11610	113571	12166	12216
GCA_003830245.1	12218	113869	11408	113673	113680	114359	114059	12199	12269	11820	11825	11481	113522	11447	11446	114330	11821	11944	11938	12039	12035	13119	12039	12045	13134	11853	11857	106356	12022	105195	12535	11912	114399	11979	12011	11600	12572	11478	11868	11454	11454	11453	11452	11452	11945	11616	113598	12176	12222
GCA_003830255.1	12213	113828	11408	113632	113639	114319	114019	12194	12263	11814	11819	11474	113481	11442	11441	114289	11814	11937	11930	12032	12028	13112	12032	12038	13127	11844	11848	106330	12015	105167	12528	11906	114358	11970	12008	11594	12563	11473	11858	11449	11449	11448	11447	11447	11936	11611	113556	12171	12214
GCA_003830485.1	12218	113869	11408	113673	113680	114359	114059	12199	12269	11820	11825	11481	113522	11447	11446	114330	11821	11944	11938	12039	12035	13119	12039	12045	13134	11853	11857	106356	12022	105195	12535	11912	114399	11979	12011	11600	12572	11478	11868	11454	11454	11453	11452	11452	11945	11616	113598	12176	12222
GCA_003830495.1	12218	113869	11408	113673	113680	114359	114059	12199	12269	11820	11825	11481	113522	11447	11446	114330	11821	11944	11938	12039	12035	13119	12039	12045	13134	11853	11857	106356	12022	105195	12535	11912	114399	11979	12011	11600	12572	11478	11868	11454	11454	11453	11452	11452	11945	11616	113598	12176	12222
GCA_003830535.1	12226	113877	11416	113681	113688	114367	114067	12200	12275	11828	11833	11489	113530	11455	11454	114338	11829	11945	11946	12040	12036	13120	12047	12053	13142	11861	11865	106364	12030	105203	12543	11920	114407	11987	12019	11608	12580	11486	11876	11462	11462	11461	11460	11460	11953	11624	113606	12184	12230
GCA_003830545.1	12218	113869	11408	113673	113680	114359	114059	12199	12269	11820	11825	11481	113522	11447	11446	114330	11821	11944	11938	12039	12035	13119	12039	12045	13134	11853	11857	106356	12022	105195	12535	11912	114399	11979	12011	11600	12572	11478	11868	11454	11454	11453	11452	11452	11945	11616	113598	12176	12222
GCA_003830575.1	12218	113871	11408	113675	113682	114361	114061	12199	12269	11820	11825	11481	113524	11447	11446	114332	11821	11944	11938	12039	12035	13119	12039	12045	13134	11853	11857	106358	12022	105197	12535	11912	114401	11979	12011	11600	12572	11478	11868	11454	11454	11453	11452	11452	11945	11616	113600	12176	12222
GCA_003830585.1	12219	113851	11408	113654	113661	114340	114040	12200	12270	11820	11825	11482	113503	11447	11446	114310	11821	11945	11938	12040	12036	13120	12039	12045	13134	11853	11857	106333	12022	105173	12536	11913	114378	11980	12012	11601	12573	11479	11869	11454	11454	11453	11452	11452	11946	11617	113579	12177	12223
GCA_003830595.1	12216	113852	11407	113655	113662	114341	114041	12197	12269	11819	11824	11481	113504	11446	11445	114311	11818	11942	11935	12037	12033	13117	12036	12042	13131	11851	11855	106333	12019	105174	12535	11911	114379	11979	12011	11599	12572	11478	11867	11453	11453	11452	11451	11451	11943	11616	113580	12174	12222
GCA_003830605.1	12207	113798	11394	113600	113607	114293	113993	12199	12261	11813	11818	11466	113449	11433	11432	114259	11809	11933	11926	12028	12024	13119	12027	12033	13128	11847	11851	106302	12010	105145	12526	11905	114328	11974	12004	11594	12543	11470	11861	11440	11440	11439	11438	11438	11940	11609	113546	12165	12215
GCA_003830645.1	12218	113869	11408	113673	113680	114359	114059	12199	12269	11820	11825	11481	113522	11447	11446	114330	11821	11944	11938	12039	12035	13119	12039	12045	13134	11853	11857	106356	12022	105195	12535	11913	114399	11979	12011	11600	12572	11478	11868	11454	11454	11453	11452	11452	11945	11616	113598	12176	12222
GCA_003830675.1	12212	113742	11400	113554	113561	114232	113932	12193	12264	11816	11821	11475	113400	11439	11438	114203	11815	11938	11932	12033	12029	13109	12033	12039	13124	11847	11851	106252	12016	105092	12525	11907	114271	11971	12003	11593	12567	11470	11862	11446	11446	11445	11444	11444	11939	11608	113470	12170	12215
GCA_003830695.1	12216	113869	11408	113673	113680	114359	114059	12197	12269	11820	11825	11481	113522	11447	11446	114330	11819	11942	11936	12037	12033	13117	12037	12043	13132	11852	11856	106355	12020	105195	12535	11911	114399	11979	12011	11599	12572	11478	11867	11454	11454	11453	11452	11452	11943	11616	113598	12174	12222
GCA_003830715.1	12218	113852	11407	113655	113662	114341	114041	12199	12269	11819	11824	11481	113504	11446	11445	114311	11820	11944	11937	12039	12035	13119	12038	12044	13133	11852	11856	106334	12021	105174	12535	11912	114379	11979	12011	11600	12572	11478	11868	11453	11453	11452	11451	11451	11945	11616	113580	12176	12222
GCA_003859025.1	10889	113721	11615	113573	113580	114271	113981	10860	11366	11440	11445	11604	113382	11644	11643	114222	11862	11973	11989	12085	12085	12499	12087	12088	12525	11221	11225	106205	12066	105051	11540	11312	114438	11506	11234	11616	12047	11507	11417	11650	11648	11647	11646	11646	11369	11339	113455	10849	11205
GCA_003990375.1	113624	12706	113523	12507	12512	15719	15705	113229	113537	113716	113779	113939	12224	113757	113738	12509	113887	112753	112297	113898	113946	112501	113981	113857	112662	113608	113642	123057	113791	121709	113271	113955	16148	113984	113981	114172	113765	114058	113321	113749	113729	113738	113703	113735	113965	113878	12734	113468	113741
GCA_004024245.1	113842	15524	113762	15811	15816	14266	14242	113415	113734	113970	114032	114114	15788	113995	113980	15394	114115	112889	112531	114104	114156	112755	114200	114077	112912	113828	113862	123323	113912	121915	113526	114130	14559	114225	114267	114387	113932	114237	113463	113993	113973	113982	113950	113980	114144	114133	15565	113653	113969
GCA_004310925.1	11990	113956	11827	113773	113780	114508	114215	11945	11922	11926	11930	12136	113617	11855	11855	114434	12315	12413	12453	12584	12583	12940	12584	12584	12967	11609	11609	106519	12562	105322	12376	7878	114530	11371	4688	11989	12650	12034	11665	11865	11865	11865	11862	11864	11814	2784	113694	11923	11780
GCA_004801235.1	12057	113596	11908	113430	113437	114152	113856	12060	11841	12107	12118	12174	113250	11928	11927	114074	12354	12518	12476	12627	12628	12495	12628	12633	12515	11442	11445	106257	12609	105065	11947	11895	114186	12077	11743	12133	12570	12163	11900	11955	11954	11954	11950	11953	11889	11765	113309	12051	12085
GCA_005184305.1	11492	113536	11890	113458	113465	113989	113674	11447	11532	11617	11622	11915	113235	11880	11879	113873	12041	12251	12204	12356	12352	12642	12354	12358	12671	11379	11381	106236	12334	105072	2562	11720	113985	11572	11500	11990	12264	12014	11687	11911	11910	11909	11907	11909	9249	11664	113249	11458	11646
GCA_005504185.1	11424	113697	11775	113618	113625	114243	113929	11436	11491	11549	11554	11835	113374	11785	11785	114140	11970	12157	12113	12253	12249	12567	12251	12255	12585	11311	11313	106388	12231	105362	2427	11654	114239	11519	11433	11946	12240	11944	11679	11797	11796	11796	11794	11796	9214	11575	113488	11405	11665
GCA_006151695.1	11968	113207	11862	112981	112988	113690	113399	11967	11996	11908	11912	12082	112850	11855	11855	113625	12232	12386	12409	12544	12543	13064	12543	12542	13092	11625	11625	105885	12522	104685	12441	8372	113734	11448	5009	12076	12628	11980	11723	11901	11901	11901	11898	11900	11955	4022	112894	11932	11744
GCA_006402775.1	112518	55447	112463	55601	55605	56388	56374	112126	112499	112581	112664	112684	55444	112696	112677	55383	112767	111600	111188	112793	112834	112019	112878	112839	112151	112666	112690	119700	112611	118194	112482	112896	56640	112827	112947	112996	112656	112925	112196	112694	112675	112683	112649	112681	112913	112910	55356	112333	112708
GCA_006546355.1	11886	113188	12331	113146	113153	113770	113456	11918	12018	11934	11939	12344	112878	12347	12345	113599	12546	12742	12704	12850	12846	13002	12848	12854	13032	11931	11933	106719	12828	105535	53	12190	113764	11991	12029	12426	12717	12422	12224	12353	12352	12354	12352	12351	9638	12127	113033	11888	11720
GCA_006546385.1	11491	113718	11834	113652	113659	114293	113979	11516	11505	11518	11523	11821	113418	11818	11816	114193	11673	12214	12017	12320	12316	12608	12317	12321	12627	11345	11347	106438	12297	105251	2358	11617	114292	11513	11451	11936	12194	11949	11664	11856	11855	11857	11855	11854	9036	11606	113561	11474	11629
GCA_006546395.1	12094	113392	189	113300	113306	113929	113636	12063	12244	11614	11618	11417	113059	76	76	113838	11478	11656	11601	11738	11735	13039	11736	11737	13066	11675	11676	106197	11714	105030	12353	12093	114032	11899	11586	10967	12327	11049	11891	177	177	177	177	178	11996	11598	113156	12041	11820
GCA_006546415.1	12109	113499	189	113400	113406	114019	113726	12077	12258	11623	11627	11425	113164	76	76	113942	11487	11664	11610	11746	11743	13051	11744	11745	13078	11693	11694	106269	11722	105105	12364	12100	114088	11908	11593	10979	12335	11060	11906	177	177	177	177	178	12006	11607	113263	12056	11831
GCA_006546425.1	11497	113771	11846	113706	113713	114340	114026	11514	11510	11526	11531	11836	113472	11830	11828	114244	11678	12219	12022	12325	12321	12605	12322	12326	12634	11353	11355	106464	12302	105275	2358	11623	114342	11523	11457	11943	12224	11953	11670	11868	11867	11869	11867	11866	9041	11611	113595	11480	11636
GCA_006546435.1	11748	113840	11593	113635	113642	114381	114095	11750	11799	11637	11641	11895	113498	11617	11617	114304	11998	12152	12169	12310	12309	12788	12310	12310	12808	11433	11434	106405	12289	105214	12189	8247	114374	11122	5432	11845	12446	11782	11521	11631	11631	11631	11628	11630	11642	62	113579	11717	11640
GCA_006546555.1	11756	113868	11604	113663	113670	114402	114116	11750	11802	11643	11647	11907	113524	11628	11628	114327	12005	12160	12176	12318	12317	12788	12317	12317	12813	11438	11439	106406	12296	105213	12195	8253	114396	11128	5432	11852	12470	11785	11527	11642	11642	11642	11639	11641	11648	62	113590	11725	11640
GCA_006681765.1	12159	113949	11162	113811	113818	114484	114181	12146	12420	12100	12110	11815	113573	11195	11194	114415	11763	11951	11901	12049	12055	13266	12052	12059	13295	11889	11892	106381	12037	105214	12686	11904	114541	12184	11803	11151	12695	11425	12122	11173	11170	11169	11164	11169	11924	11865	113692	12105	12281
GCA_007873865.1	11743	113860	11588	113655	113662	114394	114108	11738	11785	11628	11632	11888	113518	11612	11612	114316	11993	12147	12162	12305	12304	12774	12305	12305	12800	11424	11425	106406	12284	105211	12175	8240	114389	11110	5418	11837	12455	11769	11511	11626	11626	11626	11623	11625	11632	71	113580	11711	11623
GCA_008087375.1	12158	113948	11161	113810	113817	114483	114180	12145	12419	12099	12109	11814	113572	11194	11193	114414	11762	11950	11900	12048	12054	13265	12051	12058	13294	11888	11891	106380	12036	105214	12685	11903	114540	12183	11802	11150	12694	11424	12121	11172	11169	11168	11163	11168	11923	11864	113691	12105	12280
GCA_008632415.1	12245	113745	12346	113616	113623	114275	113985	12220	12332	11871	11891	12249	113395	12354	12354	114248	12372	12597	12595	12698	12698	13003	12699	12705	13021	11851	11854	106591	12678	105354	12433	11832	114332	2852	11640	12387	12334	12070	11796	12365	12365	12365	12364	12364	11953	11547	113525	12199	12200
GCA_008632435.1	114167	56306	114103	56459	56463	57254	57072	113778	114147	114233	114318	114331	56205	114334	114317	56254	114408	113243	112831	114434	114475	113589	114521	114419	113723	114133	114157	121458	114254	119936	114127	114526	57513	114452	114571	114650	114293	114588	113816	114332	114315	114319	114289	114317	114563	114488	56224	113984	114369
GCA_008867645.1	372	112826	11993	112647	112654	113344	112980	227	11749	11811	11815	12171	112475	12047	12046	113278	12337	12509	12451	12615	12613	12767	12614	12610	12787	11839	11839	105274	12592	104149	11940	11715	113353	11860	11598	12163	12362	12213	11880	12035	12034	12034	12033	12033	11679	11756	112568	195	12063
GCA_009387775.1	11828	113655	11839	113523	113530	114220	113931	11860	11842	11764	11771	11985	113354	11852	11850	114131	12063	12267	12225	12351	12350	12554	12351	12353	12581	11513	11516	106359	12342	105101	12102	11597	114245	11604	11278	11981	12385	11759	11586	11870	11869	11867	11866	11867	11564	11253	113461	11836	11785
GCA_009387795.1	113675	15449	113535	15699	15704	14090	14071	113285	113536	113789	113855	113909	15545	113768	113752	14960	113927	112716	112365	113933	113980	112605	114020	113899	112758	113659	113695	123216	113750	121787	113417	113993	14408	114019	114060	114182	113798	114093	113313	113757	113736	113744	113709	113743	113981	113936	15206	113509	113804
GCA_009387815.1	11229	113531	11845	113385	113392	113989	113693	11208	10814	11266	11273	11730	113215	11859	11859	113916	12052	12229	12151	12334	12332	12332	12333	12335	12361	11568	11571	105935	12318	104777	11624	11507	113986	11569	11324	11682	12210	11759	11663	11878	11877	11877	11873	11876	11230	11384	113184	11138	11542
GCA_009387915.1	11626	113731	11581	113566	113573	114286	113989	11618	11706	11539	11547	11840	113425	11613	11612	114219	11774	11947	11895	12049	12048	12438	12050	12055	12462	11513	11514	106435	12030	105222	11854	11653	114292	11582	11564	11688	12096	11785	11416	11629	11629	11629	11628	11628	11672	11638	113511	11586	11750
GCA_009387945.1	11852	113447	12121	113238	113244	113946	113656	11812	11669	11950	11959	12180	113034	12141	12141	113871	12236	12347	12349	12490	12490	12639	12492	12489	12673	11387	11392	106015	12469	104852	11865	11694	113967	11670	11624	11955	12453	12052	11876	12139	12139	12139	12135	12139	11587	11485	113153	11820	11859
GCA_009734105.1	11947	113608	1775	113487	113493	114117	113799	11917	12109	11529	11533	11347	113260	1659	1659	114043	11463	11675	11627	11754	11751	12882	11752	11753	12908	11587	11588	106247	11730	105047	11128	11932	114188	11778	11407	10941	12183	11062	11709	1764	1764	1764	1764	1765	10719	11511	113360	11896	11737
GCA_009746315.1	372	112826	11993	112647	112654	113344	112980	227	11749	11811	11815	12171	112475	12047	12046	113278	12337	12509	12451	12615	12613	12767	12614	12610	12787	11839	11839	105274	12592	104149	11940	11715	113353	11860	11598	12163	12362	12213	11880	12035	12034	12034	12033	12033	11679	11756	112568	195	12063
GCA_009791475.1	11948	113609	1776	113488	113494	114118	113800	11918	12110	11530	11534	11348	113261	1660	1660	114044	11464	11676	11628	11755	11752	12883	11753	11754	12909	11587	11589	106248	11731	105048	11129	11933	114189	11779	11408	10942	12184	11063	11710	1765	1765	1765	1765	1766	10720	11512	113361	11897	11738
GCA_009791495.1	11937	113551	1778	113430	113436	114067	113749	11919	12101	11525	11529	11327	113202	1662	1662	113988	11454	11666	11618	11745	11742	12885	11743	11744	12903	11582	11583	106222	11721	105019	11119	11929	114134	11773	11398	10937	12157	11052	11705	1767	1767	1767	1767	1768	10714	11502	113323	11886	11727
GCA_009795695.2	11067	106394	246	106283	106290	106855	106800	11037	11400	10838	10842	10605	106345	195	195	106851	10650	10737	10691	10820	10817	12097	10818	10819	12104	10930	10931	100081	10794	99204	11516	11259	106859	11094	10802	10230	11455	10298	11141	234	234	234	233	234	11102	10886	106335	11031	10904
GCA_009821475.1	12320	113477	459	113378	113384	114003	113709	12295	12477	11822	11826	11622	113182	345	341	113924	11712	11871	11816	11971	11968	13179	11969	11969	13214	11895	11896	106323	11947	105161	12583	12338	114065	12093	11791	11172	12556	11289	12102	447	447	450	450	441	12236	11811	113235	12278	12064
GCA_009822365.1	6217	113775	12072	113679	113686	114373	114011	6286	11636	11503	11507	11707	113515	12117	12116	114310	12101	12270	12213	12374	12374	12495	12374	12371	12520	11451	11451	106177	12354	105011	11823	11376	114386	6247	11170	12057	12117	11876	11528	12112	12111	12112	12110	12108	11517	11161	113573	6253	11812
GCA_009822395.1	11906	113635	12183	113467	113474	114155	113858	11875	11990	12044	12053	12089	113249	12300	12300	114102	12355	12542	12507	12631	12630	12801	12632	12632	12819	11703	11704	106448	12608	105301	12034	12060	114188	11896	11691	12291	12705	12252	12025	12313	12312	12313	12308	12311	11402	11787	113333	11843	12149
GCA_009822415.1	11908	113637	12183	113469	113476	114147	113850	11876	11991	12044	12053	12090	113251	12299	12299	114097	12354	12542	12507	12630	12629	12801	12631	12631	12819	11703	11704	106439	12607	105298	12031	12062	114181	11898	11690	12292	12704	12251	12023	12313	12312	12312	12307	12311	11401	11786	113328	11844	12149
GCA_009822425.1	11543	113976	11915	113825	113832	114512	114198	11544	11504	11744	11749	11856	113669	11922	11922	114496	12087	12208	12198	12309	12312	12509	12309	12316	12526	11614	11616	106470	12293	105316	9671	11719	114512	11608	10800	11929	12211	11871	11799	11937	11936	11936	11935	11935	1575	11550	113713	11500	11886
GCA_009822465.1	12106	113664	267	113568	113574	114189	113896	12080	12252	11631	11635	11438	113340	211	210	114116	11474	11660	11594	11743	11740	13039	11741	11742	13065	11691	11692	106454	11719	105287	12357	12082	114250	11907	11591	10971	12351	11049	11914	255	255	254	253	256	11984	11617	113423	12059	11849
GCA_009822505.1	6215	113773	12070	113677	113684	114371	114009	6284	11634	11502	11506	11705	113513	12115	12114	114308	12099	12269	12212	12372	12372	12494	12372	12369	12518	11449	11449	106175	12352	105010	11821	11374	114384	6245	11168	12055	12115	11874	11526	12110	12109	12110	12108	12106	11515	11159	113571	6251	11810
GCA_009822565.1	6219	113778	12076	113682	113689	114376	114014	6288	11640	11506	11510	11710	113518	12121	12120	114314	12105	12273	12216	12378	12378	12498	12378	12375	12524	11453	11453	106181	12358	105014	11827	11380	114389	6251	11174	12059	12121	11879	11532	12116	12115	12116	12114	12112	11521	11165	113577	6255	11816
GCA_009822605.1	12449	113691	11783	113520	113527	114211	113955	12416	12575	12376	12380	11914	113366	11814	11812	114161	12206	12349	12311	12461	12460	13659	12463	12464	13683	12151	12151	105786	12444	104694	13004	12464	114226	12468	12162	11720	13013	11892	12453	11825	11823	11822	11822	11822	12594	11987	113457	12392	12637
GCA_009848365.1	11488	113864	12075	113675	113682	114378	114016	11476	11528	11906	11911	11975	113508	12055	12055	114350	12191	12384	12354	12470	12473	12756	12471	12478	12762	11699	11698	106289	12456	105281	10153	11806	114325	11876	10852	12155	12271	12061	11927	12099	12098	12098	12097	12098	2613	11680	113562	11432	12166
GCA_009887415.1	9698	113961	11960	113721	113728	114372	114010	9698	11648	11850	11854	11859	113555	11971	11970	114343	12061	12250	12193	12338	12342	12370	12339	12338	12386	11489	11490	106244	12318	105085	11973	11786	114415	11538	11609	11865	12214	11942	11632	11994	11991	11990	11987	11990	11616	11441	113670	9677	11902
GCA_011045775.1	11418	113742	11548	113613	113620	114307	113992	11405	11227	11477	11482	11645	113454	11564	11562	114248	11774	11962	11902	12057	12056	12314	12059	12063	12342	11130	11132	106237	12050	105043	6446	11379	114327	11280	11059	11820	12223	11682	11500	11571	11570	11572	11571	11569	9457	11157	113549	11385	11487
GCA_011077375.1	10901	113764	11782	113689	113696	114314	114000	10854	11471	11555	11560	11818	113447	11793	11791	114212	11969	12114	12085	12224	12220	12517	12222	12226	12547	11275	11277	106493	12202	105301	2315	11552	114320	11487	11357	11883	12204	11924	11590	11804	11803	11805	11803	11802	9099	11532	113568	10807	11636
GCA_011077425.1	10894	113764	11780	113691	113698	114316	114002	10847	11467	11550	11555	11813	113449	11791	11789	114212	11962	12107	12078	12217	12213	12511	12215	12219	12541	11270	11272	106498	12195	105307	2309	11546	114322	11486	11353	11878	12200	11921	11584	11802	11801	11803	11801	11800	9092	11527	113570	10800	11632
GCA_011077505.1	10896	113763	11779	113690	113697	114315	114001	10849	11466	11550	11555	11813	113448	11790	11788	114211	11964	12109	12080	12219	12215	12513	12217	12221	12543	11271	11273	106498	12197	105306	2308	11547	114321	11485	11352	11879	12199	11921	11585	11801	11800	11802	11800	11799	9094	11527	113569	10802	11631
GCA_011078055.1	10894	113764	11780	113691	113698	114316	114002	10847	11467	11550	11555	11813	113449	11791	11789	114212	11962	12107	12078	12217	12213	12511	12215	12219	12541	11270	11272	106498	12195	105307	2309	11546	114322	11486	11353	11878	12200	11921	11584	11802	11801	11803	11801	11800	9092	11527	113570	10800	11632
GCA_011078065.1	10898	113764	11782	113689	113696	114314	114000	10851	11471	11554	11559	11817	113447	11793	11791	114212	11966	12111	12082	12221	12217	12514	12219	12223	12544	11273	11275	106492	12199	105301	2315	11550	114320	11487	11357	11881	12204	11923	11588	11804	11803	11805	11803	11802	9096	11531	113568	10804	11636
GCA_011078265.1	10893	113763	11779	113690	113697	114315	114001	10846	11466	11549	11554	11812	113448	11790	11788	114211	11961	12106	12077	12216	12212	12510	12214	12218	12540	11269	11271	106497	12194	105306	2308	11545	114321	11485	11352	11877	12199	11920	11583	11801	11800	11802	11800	11799	9091	11526	113569	10799	11631
GCA_012241505.1	233	113589	12005	113384	113391	114091	113727	129	11690	11794	11799	12159	113201	12059	12058	114000	12289	12483	12424	12566	12564	12751	12566	12562	12762	11795	11795	105817	12545	104804	11891	11642	114072	11816	11556	12146	12377	12174	11850	12047	12046	12046	12045	12046	11653	11700	113279	48	12009
GCA_013134165.1	11462	112859	10437	112800	112807	113343	113054	11416	11589	11590	11595	11865	112547	10354	10352	113266	11976	12148	12099	12255	12251	12654	12259	12257	12685	11345	11347	105987	12238	104869	3359	11762	113405	11603	11530	11937	12311	11962	11751	10459	10458	10460	10458	10457	10159	11585	112615	11428	11700
GCA_013187525.1	10931	113670	11796	113601	113608	114220	113906	10883	11489	11574	11579	11833	113360	11806	11806	114122	11979	12123	12092	12235	12231	12536	12233	12237	12570	11296	11298	106325	12213	105152	2350	11561	114227	11503	11384	11900	12222	11944	11608	11818	11817	11820	11818	11814	9116	11542	113479	10836	11654
GCA_013423825.1	10931	113779	11812	113704	113711	114331	114017	10883	11502	11586	11591	11850	113464	11823	11821	114228	11998	12142	12113	12253	12249	12548	12251	12254	12578	11305	11307	106516	12231	105331	2347	11583	114339	11523	11389	11911	12240	11954	11623	11834	11833	11835	11833	11832	9126	11563	113585	10837	11668
GCA_013625245.1	253	113307	12002	113103	113110	113806	113443	149	11602	11792	11797	12162	112922	12056	12055	113733	12288	12482	12423	12565	12563	12748	12565	12561	12759	11798	11798	105530	12544	104519	11889	11587	113790	11810	11553	12142	12369	12164	11841	12044	12043	12043	12042	12043	11641	11689	113016	67	12012
GCA_013625365.1	12018	113727	11833	113593	113599	114190	113895	12003	12026	11777	11777	12179	113428	11839	11836	114085	12193	12404	12339	12499	12498	12989	12505	12502	13007	11776	11779	106071	12482	104804	12195	11656	114277	11743	11639	11924	12308	11847	11739	11868	11867	11866	11865	11864	11887	11646	113422	12005	11786
GCA_014117555.2	11539	113714	11864	113654	113661	114285	113971	11552	11494	11524	11529	11819	113414	11858	11856	114186	11613	12208	12007	12317	12313	12642	12315	12319	12672	11388	11391	106426	12295	105242	2440	11658	114292	11511	11471	11942	12222	11968	11692	11886	11885	11887	11885	11884	8915	11602	113543	11518	11664
GCA_014117565.2	11711	113807	11594	113601	113608	114309	114018	11704	11742	11660	11664	11825	113480	11587	11587	114248	11988	12143	12164	12298	12297	12796	12298	12293	12826	11376	11376	106331	12279	105127	12188	8107	114327	11165	4700	11832	12383	11716	11469	11633	11633	11633	11630	11632	11696	3705	113513	11673	11513
GCA_014117765.1	12067	113377	263	113282	113288	113887	113594	12041	12217	11591	11595	11402	113056	207	207	113821	11357	11544	11477	11626	11623	12990	11624	11625	13017	11663	11664	106211	11602	105058	12324	12032	113947	11875	11550	10943	12323	11010	11876	251	251	251	250	252	11949	11576	113126	12019	11802
GCA_014235835.1	12076	113970	10967	113811	113818	114446	114136	12056	11931	11557	11563	11022	113637	11013	11011	114366	11495	11721	11674	11824	11826	12861	11823	11821	12897	11719	11722	106285	11801	105068	11098	11799	114485	11889	11826	11315	12399	11338	11737	10994	10990	10990	10990	10990	10449	11755	113702	12039	11860
GCA_014284075.1	11397	113190	11510	113061	113068	113684	113371	11444	11578	11402	11407	11426	112911	11507	11507	113626	11543	11786	11736	11867	11865	12477	11867	11867	12490	11353	11357	105655	11851	104591	10015	11177	113710	11151	10882	11648	12008	11583	11214	11531	11530	11530	11525	11530	9580	10955	112943	11396	11648
GCA_014289435.1	12427	113748	11406	113579	113586	114258	113965	12376	12291	12066	12074	11759	113403	11373	11373	114205	11840	11986	11948	12087	12083	13387	12085	12086	13413	11894	11898	106138	12069	104976	12525	12223	114314	12335	12205	11461	12592	11602	12281	11408	11406	11406	11401	11405	12154	12117	113514	12358	12246
GCA_014490685.2	233	113645	12020	113465	113472	114161	113797	132	11701	11786	11791	12165	113284	12074	12073	114100	12302	12475	12416	12579	12577	12747	12579	12575	12775	11805	11805	105902	12558	104734	11909	11653	114181	11825	11573	12149	12385	12183	11864	12062	12061	12061	12060	12060	11659	11717	113383	48	12023
GCA_014526105.1	12017	113999	12379	113786	113792	114471	114159	12042	12037	12269	12274	12394	113628	12416	12416	114457	12577	12763	12742	12853	12856	12984	12858	12859	12999	12100	12102	106186	12841	105027	10277	12257	114441	12272	11205	12520	12703	12384	12328	12403	12402	12402	12401	12401	2041	12042	113715	12010	12412
GCA_014526115.1	11570	113771	12013	113624	113631	114376	114060	11456	11638	11936	11941	12001	113484	12040	12039	114301	12134	12308	12289	12405	12408	12619	12406	12413	12637	11693	11695	106478	12390	105323	9891	11765	114335	11303	10815	12074	12310	12006	11931	12037	12036	12036	12035	12035	1135	11640	113518	11418	12005
GCA_014526145.1	11817	113890	11886	113738	113745	114423	114133	11806	11882	11487	11507	11770	113545	11888	11888	114367	12111	12258	12228	12345	12345	12485	12345	12352	12502	11357	11360	106469	12324	105277	11980	11382	114535	136	11142	11973	12069	11719	11466	11906	11905	11905	11904	11904	11696	11084	113643	11786	11775
GCA_014526165.1	12096	113985	11695	113826	113833	114560	114247	12120	12394	12154	12162	11908	113649	11692	11692	114438	11977	12139	12120	12246	12246	13189	12249	12251	13220	11971	11975	106360	12231	105167	11845	12047	114567	12089	12028	11710	12564	11680	12305	11728	11725	11725	11721	11725	11395	11957	113775	12085	12254
GCA_014526175.1	12161	113499	12278	113372	113379	114019	113729	12136	12266	11805	11825	12181	113147	12286	12286	113997	12297	12521	12520	12623	12623	12929	12624	12630	12947	11781	11784	106451	12603	105214	12372	11758	114081	2799	11576	12309	12255	11999	11732	12297	12297	12297	12296	12296	11885	11483	113278	12115	12128
GCA_014526205.1	11585	113773	12029	113625	113632	114378	114062	11471	11651	11948	11953	12014	113486	12056	12055	114302	12147	12321	12302	12418	12421	12635	12419	12426	12653	11708	11710	106479	12403	105332	9908	11777	114336	11318	10827	12088	12322	12017	11943	12053	12052	12052	12051	12051	1149	11653	113520	11433	12019
GCA_014526215.1	12196	113759	12305	113633	113640	114283	113993	12171	12290	11826	11846	12201	113406	12313	12313	114266	12323	12548	12546	12649	12649	12956	12650	12656	12974	11804	11807	106608	12629	105370	12389	11788	114342	2802	11593	12339	12286	12025	11750	12324	12324	12324	12323	12323	11907	11500	113538	12150	12154
GCA_014526235.1	11718	113720	11991	113597	113604	114233	113919	11715	11636	11763	11768	12082	113346	11988	11986	114141	12182	12368	12329	12469	12465	12621	12472	12472	12650	11556	11558	106516	12452	105319	3463	11968	114225	11820	11654	12099	12393	12091	11824	12014	12013	12015	12013	12012	7521	11734	113487	11692	11973
GCA_014526265.2	12017	113999	12379	113785	113792	114470	114158	12042	12037	12269	12274	12394	113628	12416	12416	114457	12577	12763	12742	12853	12856	12984	12858	12859	12999	12100	12102	106186	12841	105027	10277	12257	114441	12272	11205	12520	12703	12384	12328	12403	12402	12402	12401	12401	2041	12042	113715	12010	12412
GCA_014526275.1	11813	113889	11885	113737	113744	114422	114132	11802	11881	11485	11505	11768	113544	11887	11887	114366	12107	12254	12224	12341	12341	12481	12341	12348	12498	11354	11357	106467	12320	105276	11979	11381	114534	135	11141	11970	12068	11717	11463	11905	11904	11904	11903	11903	11694	11082	113641	11782	11774
GCA_014526305.1	12095	113984	11694	113825	113832	114559	114246	12119	12393	12153	12161	11907	113648	11691	11691	114437	11976	12138	12119	12245	12245	13188	12248	12250	13219	11970	11974	106359	12230	105166	11844	12046	114566	12088	12027	11709	12563	11679	12304	11727	11724	11724	11720	11724	11394	11956	113774	12084	12253
GCA_014529435.1	11813	113889	11885	113737	113744	114422	114132	11802	11881	11485	11505	11768	113544	11887	11887	114366	12107	12254	12224	12341	12341	12481	12341	12348	12498	11354	11357	106467	12320	105276	11979	11381	114534	135	11141	11970	12068	11717	11463	11905	11904	11904	11903	11903	11694	11082	113642	11782	11774
GCA_014763075.2	11737	113866	11612	113667	113674	114379	114088	11730	11759	11680	11684	11856	113538	11605	11605	114311	12018	12173	12194	12328	12327	12811	12328	12327	12841	11394	11394	106380	12309	105184	12238	8112	114394	11199	4703	11851	12420	11745	11493	11651	11651	11651	11648	11650	11709	3719	113578	11699	11538
GCA_014946705.2	11704	113557	11591	113344	113351	114058	113766	11689	11721	11643	11647	11816	113221	11584	11584	114000	11972	12127	12148	12282	12281	12799	12282	12281	12829	11391	11391	106126	12263	104928	12173	8094	114070	11149	4709	11819	12366	11695	11459	11630	11630	11630	11627	11629	11674	3727	113257	11658	11494
GCA_015356535.1	12404	113647	11392	113490	113497	114166	113873	12370	12282	12043	12051	11745	113308	11359	11359	114113	11826	11975	11936	12075	12071	13377	12073	12074	13403	11878	11882	106035	12058	104869	12514	12209	114185	12316	12187	11450	12571	11589	12271	11394	11392	11392	11387	11391	12142	12104	113419	12335	12233
GCA_016587495.1	12620	113211	12563	113085	113092	113785	113488	12647	12477	12401	12403	12538	112927	12532	12532	113726	12758	12925	12784	13024	13026	11838	13027	13027	11872	12334	12337	106151	13006	105051	12781	12409	113795	12141	12117	12341	12971	12481	12363	12569	12568	12568	12566	12567	12322	12168	112988	12590	12391
GCA_016879765.1	11628	113828	11938	113695	113702	114395	114081	11635	11495	11788	11793	11888	113532	11937	11937	114385	12053	12291	12240	12388	12391	12519	12389	12396	12537	11632	11634	106474	12373	105301	9780	11715	114373	11702	10784	11957	12245	11911	11832	11962	11961	11961	11960	11960	801	11539	113601	11597	11915
GCA_016879775.1	11759	114018	11796	113889	113896	114599	114310	11771	11899	11628	11634	11647	113741	11816	11815	114539	11981	12146	12109	12278	12277	12899	12278	12281	12924	11468	11469	106449	12261	105247	12265	11656	114598	11557	11501	11898	12186	11754	11655	11838	11837	11836	11831	11835	11722	11472	113787	11743	11937
GCA_016879815.1	105915	123062	106337	122935	122938	123334	122979	105589	105926	106222	106318	106121	122654	106576	106565	123010	106690	105596	104893	106736	106767	106539	106809	106618	106632	106399	106412	13905	106547	12819	106726	106518	122968	106621	106359	106640	106120	106532	106059	106550	106539	106548	106459	106539	106536	106417	122834	105790	106425
GCA_016879835.1	11621	113929	11412	113784	113791	114361	114060	11575	11589	11551	11555	11663	113605	11437	11434	114330	11637	11785	11756	11882	11885	12528	11882	11882	12550	11043	11042	106361	11862	105151	12086	11462	114401	11444	11046	11600	12123	11562	11252	11454	11454	11453	11451	11451	11675	11087	113613	11589	11378
GCA_016879855.1	10892	113856	11619	113711	113718	114410	114120	10863	11371	11442	11447	11608	113522	11648	11647	114357	11867	11979	11993	12090	12090	12501	12092	12094	12527	11224	11228	106327	12071	105167	11547	11320	114431	11509	11237	11617	12049	11513	11417	11654	11652	11651	11650	11650	11373	11341	113594	10852	11212
GCA_016879865.1	12103	113661	261	113565	113571	114195	113902	12077	12250	11630	11634	11435	113338	205	205	114120	11471	11659	11593	11740	11737	13036	11738	11739	13063	11692	11693	106461	11716	105289	12361	12079	114256	11903	11588	10970	12348	11046	11912	249	249	249	248	250	11982	11612	113432	12056	11845
GCA_016879895.1	12102	113660	260	113564	113570	114194	113901	12076	12249	11629	11633	11434	113337	204	204	114119	11470	11658	11592	11739	11736	13035	11737	11738	13062	11691	11692	106460	11715	105288	12360	12078	114255	11902	11587	10969	12347	11045	11911	248	248	248	247	249	11981	11611	113431	12055	11844
GCA_016879915.1	1419	114104	12546	113862	113869	114592	114229	1479	12202	12270	12275	12679	113678	12572	12571	114516	12804	12899	12859	13004	13002	13211	13005	13001	13240	12276	12276	106319	12984	105146	12333	12207	114590	12306	12094	12629	12892	12640	12395	12587	12586	12586	12585	12585	11916	12235	113776	1415	12538
GCA_017595915.1	11596	113781	11871	113610	113617	114327	114034	11598	11733	11645	11642	11939	113428	11875	11875	114202	12110	12213	12268	12392	12388	12200	12390	12380	12230	11263	11265	106518	12367	105352	11284	11557	114274	11644	11447	11883	12271	11777	11704	11911	11908	11908	11903	11909	11495	11442	113504	11572	11868
GCA_018069685.1	12123	113572	11146	113525	113532	114107	113804	12110	12379	12059	12069	11799	113194	11179	11178	114036	11727	11915	11865	12013	12019	13217	12016	12023	13246	11866	11869	105988	12001	104831	12646	11862	114169	12144	11762	11104	12652	11381	12072	11157	11154	11153	11148	11153	11898	11824	113312	12070	12239
GCA_018109035.1	105387	122479	105745	122323	122326	122784	122433	105035	105313	105740	105840	105587	122047	105975	105967	122449	106064	105126	104758	106113	106143	106052	106187	105999	106005	105773	105784	14023	105894	1667	106120	105917	122370	105953	105834	106047	105523	105896	105474	105961	105950	105955	105867	105958	105978	105858	122203	105236	105740
GCA_018137075.1	102959	60022	103015	60171	60176	60867	60673	102717	103346	103156	103242	103288	59970	103199	103183	60011	103361	102412	102362	103483	103525	102493	103547	103458	102560	103038	103060	120171	103285	118573	102930	103364	61079	103352	103369	103513	103130	103529	102760	103211	103192	103201	103167	103199	103360	103361	59882	102740	103197
GCA_018137105.1	102682	59891	102740	60040	60045	60743	60549	102440	103064	102880	102967	103023	59829	102924	102908	59884	103091	102142	102092	103213	103255	102227	103277	103188	102294	102768	102790	119888	103015	118281	102652	103095	60949	103078	103092	103241	102854	103257	102489	102934	102916	102925	102891	102922	103079	103086	59757	102463	102924
GCA_018138305.2	12195	113464	11464	113266	113273	113939	113640	12199	12180	11845	11850	11574	113108	11497	11496	113925	11839	12043	11986	12147	12140	12973	12145	12151	12987	11944	11948	106063	12129	104904	12425	11981	113971	11959	12082	11742	12525	11460	11973	11507	11507	11506	11506	11506	11931	11679	113175	12158	12184
GCA_018223475.1	11972	113867	11822	113736	113743	114322	114029	11946	12002	11748	11748	12137	113581	11829	11826	114236	12145	12355	12279	12457	12456	12931	12459	12462	12954	11779	11782	106254	12436	104972	12183	11605	114412	11655	11613	11892	12334	11804	11744	11858	11856	11856	11855	11854	11832	11644	113548	11951	11766
GCA_018223825.1	113332	11762	113218	12490	12495	15240	15235	112913	113208	113413	113481	113677	12290	113446	113436	11854	113566	112574	111978	113569	113617	112172	113654	113533	112326	113318	113352	122900	113381	121515	112905	113665	15558	113686	113705	113905	113448	113761	113005	113439	113421	113429	113398	113427	113639	113589	11789	113138	113446
GCA_018271545.1	11694	113824	11841	113719	113726	114364	114071	11684	12000	11837	11849	11972	113508	11854	11853	114285	12010	12189	12173	12268	12268	12851	12270	12274	12886	11786	11788	106418	12253	105215	12164	11960	114392	11922	11549	11892	10701	11893	10854	11862	11862	11862	11860	11860	11780	11655	113597	11666	11792
GCA_018271625.1	12037	113894	11124	113739	113746	114430	114129	12055	12200	11817	11827	11336	113567	11117	11115	114343	11798	11909	11899	12019	12020	12870	12022	12029	12899	11769	11770	106482	12009	105284	12400	11931	114484	12015	11886	10986	12656	11326	12080	11138	11135	11134	11133	11134	11904	11841	113644	12027	12178
GCA_018279325.1	11400	113813	11784	113733	113740	114364	114050	11440	11492	11569	11574	11846	113493	11800	11797	114266	12028	12167	12150	12278	12274	12525	12276	12280	12555	11303	11305	106521	12256	105337	2425	11654	114378	11498	11438	11960	12264	11966	11674	11806	11805	11807	11805	11804	9223	11603	113629	11412	11688
GCA_018314115.1	600	113369	12168	113297	113303	113980	113616	720	11731	11934	11938	12244	113122	12214	12213	113931	12436	12611	12539	12711	12709	12850	12711	12707	12863	11909	11909	105842	12690	104683	11946	11731	114010	11954	11697	12226	12417	12296	12016	12210	12209	12209	12208	12208	11678	11826	113231	635	12150
GCA_018604765.1	11737	113869	11609	113667	113674	114380	114089	11729	11757	11679	11683	11853	113537	11602	11602	114311	12019	12174	12196	12329	12328	12810	12329	12328	12840	11393	11393	106381	12310	105184	12234	8111	114396	11195	4700	11853	12416	11743	11493	11648	11648	11648	11645	11647	11710	3718	113582	11698	11537
GCA_018623105.1	11815	113871	11869	113716	113723	114407	114117	11805	11874	11524	11544	11747	113517	11884	11884	114360	12031	12200	12166	12287	12287	12525	12287	12292	12542	11299	11302	106348	12266	105152	11946	11308	114515	1704	11191	11937	12025	11708	11438	11889	11888	11888	11887	11887	11667	11115	113618	11785	11746
GCA_019050455.1	11407	113705	11795	113629	113636	114261	113947	11447	11500	11574	11580	11853	113386	11810	11808	114161	12037	12176	12135	12287	12283	12535	12285	12289	12565	11309	11311	106437	12265	105256	2438	11660	114268	11499	11442	11967	12271	11972	11676	11817	11816	11818	11816	11815	9227	11605	113523	11418	11699
GCA_019051175.1	11406	113704	11794	113628	113635	114260	113946	11446	11499	11574	11579	11852	113385	11809	11807	114160	12036	12175	12134	12286	12282	12534	12284	12288	12564	11308	11310	106434	12264	105253	2437	11659	114267	11498	11441	11966	12270	11971	11675	11816	11815	11817	11815	11814	9226	11604	113522	11417	11698
GCA_019051495.1	11406	113704	11794	113628	113635	114260	113946	11446	11499	11574	11579	11852	113385	11809	11807	114160	12036	12175	12134	12286	12282	12534	12284	12288	12564	11308	11310	106434	12264	105253	2437	11659	114267	11498	11441	11966	12270	11971	11675	11816	11815	11817	11815	11814	9226	11604	113522	11417	11698
GCA_019054255.1	11338	113511	11738	113445	113452	114063	113749	11378	11457	11511	11516	11792	113202	11749	11747	113971	11968	12107	12090	12218	12214	12466	12216	12220	12496	11243	11245	106193	12196	105019	2416	11608	114052	11441	11392	11891	12209	11897	11619	11756	11755	11757	11755	11754	9209	11551	113332	11350	11624
GCA_019054315.1	11407	113724	11754	113657	113664	114292	113977	11425	11470	11523	11528	11826	113415	11764	11762	114194	11959	12130	12087	12242	12238	12535	12240	12243	12565	11301	11303	106494	12219	105315	2432	11642	114299	11494	11417	11925	12226	11935	11666	11772	11771	11773	11771	11770	9193	11566	113546	11397	11649
GCA_019249555.1	372	112826	11993	112647	112654	113344	112980	227	11749	11811	11815	12171	112475	12047	12046	113278	12337	12509	12451	12615	12613	12767	12614	12610	12787	11839	11839	105274	12592	104149	11940	11715	113353	11860	11598	12163	12362	12213	11880	12035	12034	12034	12033	12033	11679	11756	112568	195	12063
GCA_019401055.1	12123	113686	196	113586	113592	114205	113912	12091	12279	11637	11642	11445	113353	83	83	114130	11502	11680	11625	11761	11758	13073	11759	11760	13100	11707	11708	106482	11737	105319	12380	12119	114273	11926	11611	10989	12352	11075	11923	184	184	184	184	185	12022	11624	113441	12070	11849
GCA_019401625.1	11682	113875	11975	113736	113743	114439	114125	11689	11543	11834	11840	11932	113579	11974	11974	114431	12102	12340	12288	12437	12440	12546	12438	12445	12564	11671	11673	106522	12422	105344	9681	11749	114419	11726	10813	11995	12288	11951	11873	11999	11998	11998	11997	11997	657	11567	113653	11651	11918
GCA_019458505.1	11341	113570	12149	113388	113395	114101	113817	11317	11306	11642	11648	11776	113226	12143	12142	114052	12283	12433	12409	12527	12524	12400	12526	12531	12415	11477	11478	106092	12509	104916	11772	11684	114110	11712	11455	11936	12487	12011	11821	12184	12183	12183	12179	12182	11373	11624	113335	11288	11714
GCA_019492095.1	12065	113550	10903	113382	113389	114079	113791	12030	12209	11624	11633	11340	113197	10911	10910	114009	11780	11932	11926	12016	12015	12943	12018	12023	12952	11568	11572	106147	12001	105171	12418	11927	114051	11809	11600	11292	12424	11319	11830	10926	10926	10926	10926	10926	11995	11567	113285	11981	12027
GCA_019927465.1	11698	113510	11990	113353	113360	114029	113735	11684	12145	11991	11997	12225	113151	11996	11996	113945	12084	12301	12228	12380	12378	13056	12382	12386	13074	11596	11601	106100	12363	105085	12058	11766	114024	11862	11805	11925	11846	12054	11608	12011	12010	12010	12008	12010	11976	11750	113257	11651	11977
GCA_019928075.1	12228	113564	4328	113409	113416	113976	113688	12202	12389	11892	11909	11337	113167	4306	4306	113952	11480	11614	11619	11682	11680	13072	11681	11684	13082	11869	11870	106335	11666	105289	12425	12198	114064	12016	11851	11044	12551	11224	11990	4326	4326	4326	4321	4326	12133	11879	113242	12188	12010
GCA_019928105.1	11691	113548	11584	113325	113332	114051	113765	11684	11780	11618	11622	11883	113202	11609	11609	113974	11980	12149	12166	12292	12291	12780	12292	12292	12789	11403	11404	106059	12271	105015	12160	8227	114035	11105	5432	11830	12445	11756	11505	11623	11623	11623	11620	11623	11631	71	113232	11653	11613
GCA_019928265.1	11870	113358	11833	113176	113183	113911	113623	11826	12192	11601	11605	11987	113015	11824	11824	113824	12060	12215	12165	12305	12302	12692	12305	12312	12703	11779	11782	106189	12287	105105	11954	11775	113873	11671	11729	11925	12108	11779	11581	11859	11857	11857	11854	11857	11746	11636	113089	11804	11906
GCA_020119485.1	11184	113805	11880	113627	113634	114327	113962	11202	11366	11707	11711	11739	113452	11898	11898	114310	11981	12171	12140	12257	12260	12587	12257	12264	12594	11415	11417	106116	12241	104955	10545	11606	114296	11582	10954	11984	12184	11784	11755	11901	11901	11901	11896	11900	4420	11488	113563	11161	11760
GCA_020169015.1	11376	113763	11700	113685	113692	114321	114007	11364	11386	11624	11629	11797	113433	11711	11709	114223	11772	11948	11900	12054	12050	12653	12052	12057	12683	11261	11263	106482	12032	105324	3428	11485	114328	11415	11375	11802	12167	11837	11599	11723	11723	11725	11723	11722	9342	11493	113581	11335	11602
GCA_020169035.1	11325	113723	11695	113624	113631	114256	113942	11313	11379	11614	11619	11787	113368	11706	11704	114160	11768	11944	11896	12050	12046	12644	12048	12053	12674	11255	11257	106434	12028	105274	3428	11475	114267	11406	11375	11793	12162	11825	11593	11718	11718	11720	11718	11717	9342	11483	113520	11284	11594
GCA_020169055.1	11376	113765	11700	113687	113694	114323	114009	11364	11386	11624	11629	11797	113435	11711	11709	114225	11772	11948	11900	12054	12050	12653	12052	12057	12683	11261	11263	106484	12032	105326	3428	11485	114330	11415	11375	11802	12167	11837	11599	11723	11723	11725	11723	11722	9342	11493	113583	11335	11602
GCA_020169075.1	11376	113763	11700	113685	113692	114321	114007	11364	11386	11624	11629	11797	113433	11711	11709	114223	11772	11948	11900	12054	12050	12653	12052	12057	12683	11261	11263	106482	12032	105324	3428	11485	114328	11415	11375	11802	12167	11837	11599	11723	11723	11725	11723	11722	9342	11493	113581	11335	11602
GCA_020169095.1	11411	113789	11735	113712	113719	114348	114034	11399	11419	11659	11664	11830	113460	11746	11744	114248	11807	11983	11935	12089	12085	12689	12087	12092	12718	11296	11298	106500	12067	105342	3461	11520	114355	11449	11410	11836	12202	11871	11633	11758	11758	11760	11758	11757	9377	11528	113606	11370	11637
GCA_020169155.1	11408	113789	11735	113712	113719	114348	114034	11396	11419	11658	11663	11829	113460	11746	11744	114248	11804	11980	11932	12086	12082	12686	12084	12089	12715	11294	11296	106497	12064	105340	3461	11518	114355	11449	11410	11834	12202	11870	11631	11758	11758	11760	11758	11757	9374	11527	113605	11367	11637
GCA_020169175.1	11374	113761	11698	113683	113690	114319	114005	11362	11384	11622	11627	11795	113431	11709	11707	114221	11770	11946	11897	12052	12048	12652	12050	12055	12681	11259	11261	106480	12030	105322	3426	11483	114326	11413	11373	11800	12165	11835	11597	11721	11721	11723	11721	11720	9340	11491	113579	11333	11600
GCA_020169215.1	11376	113763	11700	113685	113692	114321	114007	11364	11386	11624	11629	11797	113433	11711	11709	114223	11772	11948	11900	12054	12050	12653	12052	12057	12683	11261	11263	106482	12032	105324	3428	11485	114328	11415	11375	11802	12167	11837	11599	11723	11723	11725	11723	11722	9342	11493	113581	11335	11602
GCA_020169295.1	11361	113697	11695	113615	113622	114252	113938	11349	11374	11617	11622	11786	113364	11706	11704	114153	11761	11937	11888	12043	12039	12644	12041	12046	12673	11251	11253	106429	12021	105272	3429	11478	114260	11409	11366	11795	12153	11832	11589	11718	11718	11720	11718	11717	9345	11484	113509	11320	11581
GCA_020525705.1	112632	12075	112505	12034	12038	15132	15119	112207	112485	112709	112769	112931	11990	112735	112726	11671	112857	111680	111612	112854	112902	111473	112940	112821	111611	112602	112637	122059	112685	120710	112287	112905	15514	112981	112967	113135	112738	113026	112256	112737	112716	112726	112692	112733	112914	112833	11597	112422	112716
GCA_020564865.1	12020	113667	1146	113559	113565	114196	113903	12000	12105	11530	11534	11376	113339	1107	1107	114113	11377	11596	11557	11675	11672	12878	11673	11674	12905	11554	11555	106440	11651	105223	11892	11965	114249	11792	11460	10853	12191	10994	11750	1134	1134	1134	1134	1135	11219	11566	113423	11978	11745
GCA_020990405.1	11770	113966	12143	113814	113821	114516	114204	11771	11675	11953	11958	12102	113642	12137	12136	114492	12085	12450	12278	12548	12551	12690	12548	12555	12707	11770	11772	106527	12530	105360	10015	11914	114477	11883	10887	12220	12350	12074	12005	12168	12167	12167	12166	12166	1476	11719	113727	11733	12057
GCA_021484965.1	11811	113899	11871	113750	113757	114435	114145	11798	11870	11485	11505	11752	113552	11873	11873	114376	12125	12277	12239	12364	12364	12485	12364	12371	12502	11355	11358	106476	12343	105274	11974	11377	114540	227	11158	11983	12056	11724	11454	11891	11890	11890	11889	11889	11689	11104	113657	11778	11762
GCA_021532695.1	11896	113947	11704	113836	113843	114497	114190	11850	11790	11452	11456	11659	113666	11709	11709	114465	11662	11750	11754	11903	11903	12650	11903	11903	12675	11362	11365	106468	11882	105161	12030	10917	114556	11540	10576	11713	12263	11729	11658	11757	11757	11757	11755	11756	11746	10388	113762	11851	11764
GCA_021726705.1	12023	113827	11836	113695	113701	114284	113991	11999	12031	11776	11776	12191	113574	11842	11839	114184	12196	12405	12333	12507	12506	12986	12507	12509	13008	11768	11771	106156	12484	104891	12200	11653	114363	11739	11640	11922	12329	11852	11732	11871	11870	11869	11868	11867	11885	11649	113504	11999	11787
GCA_021782775.1	12225	113667	4320	113532	113539	114129	113841	12200	12390	11888	11905	11337	113293	4297	4297	114076	11478	11612	11618	11679	11678	13068	11679	11682	13078	11869	11870	106394	11664	105351	12424	12191	114181	12009	11849	11038	12546	11223	11984	4317	4317	4317	4312	4317	12138	11877	113367	12186	12006
GCA_021796995.1	12683	113219	12758	113032	113039	113764	113458	12681	12587	12569	12575	12926	112823	12796	12796	113647	12786	12853	12863	12956	12955	13436	12956	12959	13444	12250	12252	106888	12931	105681	12880	12368	113792	12253	12146	12854	13069	12766	12317	12809	12809	12809	12804	12808	12628	12158	112958	12649	12505
GCA_021798585.1	11856	113496	11725	113428	113434	114094	113801	11858	11909	11659	11670	11593	113266	11723	11720	114035	11947	12131	12095	12234	12236	12589	12236	12235	12605	10954	10957	106322	12218	105156	11663	11739	114108	11625	11306	11876	12181	11752	11475	11759	11755	11755	11753	11752	11646	11465	113328	11835	11684
GCA_021820145.1	248	113164	12010	112970	112977	113679	113315	131	11698	11778	11782	12157	112775	12064	12063	113598	12298	12471	12413	12575	12573	12739	12575	12571	12767	11803	11803	105440	12554	104278	11908	11640	113676	11829	11559	12140	12365	12179	11849	12052	12051	12051	12050	12050	11662	11707	112873	63	12020
GCA_021861225.1	11844	113917	11836	113770	113777	114449	114159	11832	11930	11483	11503	11788	113565	11849	11849	114394	12131	12336	12272	12424	12424	12537	12424	12431	12554	11440	11443	106465	12402	105268	11982	11440	114551	381	11188	11995	12122	11703	11504	11855	11854	11854	11853	11853	11620	11091	113666	11812	11781
GCA_021874775.1	11310	113327	12167	113213	113220	113911	113607	11543	11581	11861	11864	11952	113023	12204	12204	113887	12255	12421	12386	12521	12521	12758	12522	12524	12781	11559	11560	105598	12501	104415	12008	11599	114018	11659	11610	12182	12493	12261	11695	12204	12204	12204	12203	12203	11411	11650	113151	11485	12032
GCA_021877655.1	10725	112058	11437	111897	111904	112612	112322	10695	11194	11232	11237	11371	111724	11468	11467	112554	11681	11818	11809	11905	11905	12313	11907	11918	12339	11036	11040	104759	11885	103613	11361	11149	112612	11315	11037	11435	11837	11320	11227	11471	11469	11468	11467	11467	11152	11147	111820	10683	10946
GCA_021877675.1	10717	111669	11432	111518	111525	112231	111943	10689	11197	11249	11254	11395	111362	11463	11462	112202	11668	11779	11790	11891	11891	12302	11893	11894	12328	11035	11039	104436	11871	103272	11358	11131	112239	11290	11053	11438	11837	11325	11207	11467	11465	11464	11463	11463	11187	11165	111440	10676	10979
GCA_021877695.1	10977	111074	11685	110907	110914	111485	111178	10925	10917	11315	11319	11504	110717	11694	11694	111455	12019	12205	12175	12295	12293	12227	12294	12299	12246	11250	11250	104003	12276	102741	11507	11391	111470	11580	11181	11805	11923	11585	11378	11719	11718	11718	11713	11717	11008	11258	110752	10952	11278
GCA_021877715.1	10828	112670	11536	112513	112520	113216	112926	10798	11294	11363	11368	11512	112338	11566	11565	113171	11785	11893	11909	12005	12005	12405	12007	12009	12431	11152	11156	105259	11985	104096	11471	11233	113231	11412	11147	11525	11949	11424	11329	11570	11568	11567	11566	11566	11286	11261	112429	10787	11070
GCA_021879835.1	11842	113588	11122	113465	113472	114093	113799	11831	12247	11667	11677	11503	113303	11163	11163	114118	11622	11766	11760	11864	11863	12891	11863	11867	12913	11734	11733	106208	11845	104978	12357	12069	114156	11928	11922	11317	12264	11030	11820	11162	11159	11160	11159	11158	11886	11964	113351	11807	11826
GCA_021895915.1	12009	113807	10948	113728	113735	114331	114041	12020	12110	11667	11677	11533	113513	10943	10943	114323	11546	11737	11693	11821	11820	13053	11821	11820	13068	11738	11739	106372	11811	105143	12489	11888	114391	11881	11640	11459	12312	11239	11891	10955	10951	10952	10946	10951	12094	11687	113579	11992	11955
GCA_021896895.1	113172	12533	113127	13006	13011	15364	15354	112767	113061	113287	113353	113449	12762	113295	113279	12150	113437	112254	111852	113433	113480	112110	113524	113390	112263	113329	113363	122184	113262	120853	112968	113415	15406	113518	113477	113750	113321	113620	112874	113293	113275	113280	113249	113277	113449	113405	12491	112984	113337
GCA_021902735.3	12103	113564	194	113460	113467	114084	113791	12082	12257	11615	11619	11411	113229	81	81	114009	11473	11650	11596	11732	11729	13061	11730	11731	13082	11691	11690	106407	11708	105247	12359	12101	114152	11915	11592	10973	12326	11055	11905	182	182	182	182	183	12005	11605	113334	12050	11826
GCA_021903475.3	105889	122931	106315	122801	122804	123217	122867	105594	105831	106150	106248	106119	122484	106548	106537	122915	106573	105483	104784	106609	106641	106459	106684	106495	106521	106298	106311	13928	106420	12600	106687	106433	122858	106486	106365	106563	106085	106418	105994	106529	106517	106526	106436	106518	106484	106382	122650	105765	106361
GCA_021907235.1	11827	113839	11730	113635	113642	114398	114107	11806	11852	11684	11690	11991	113521	11762	11762	114278	12116	12224	12252	12384	12383	12852	12384	12384	12877	11409	11409	106403	12365	105190	12209	9100	114423	11213	6326	11855	12205	11741	11405	11772	11771	11771	11768	11770	11771	4984	113575	11785	11582
GCA_021907715.1	11645	113420	11963	113268	113275	113990	113696	11640	11864	11738	11742	12086	113096	11976	11976	113872	12159	12240	12297	12414	12410	12323	12413	12402	12344	11357	11359	106273	12388	105247	11438	11722	113950	11749	11579	12012	12363	11919	11776	12000	11998	11998	11993	11999	11640	11561	113187	11604	11956
GCA_021908375.1	12335	114013	11555	113847	113854	114504	114216	12352	12362	11740	11749	11468	113682	11582	11581	114456	11540	11727	11686	11815	11819	13159	11815	11817	13177	11909	11913	106414	11797	105166	12522	11940	114526	12001	12005	11699	12443	11406	11970	11593	11593	11592	11592	11591	12260	11872	113746	12320	12139
GCA_021908915.1	12197	114037	12124	113884	113891	114588	114288	12232	12196	12118	12120	12077	113735	12110	12110	114528	12284	12387	12409	12489	12490	12762	12492	12492	12792	11799	11802	106363	12467	105170	12537	11665	114629	11732	11375	12176	12582	11983	11965	12137	12136	12136	12134	12135	12075	11608	113815	12176	12130
GCA_021909095.1	11521	113639	12120	113546	113553	114160	113858	11572	11372	11724	11729	12066	113378	12162	12161	114142	12165	12313	12268	12429	12428	12443	12428	12434	12469	11447	11450	105970	12408	104774	12118	11606	114224	11727	11571	12089	12500	12093	11682	12157	12157	12159	12158	12155	11238	11666	113420	11530	11832
GCA_021909115.1	11737	113869	11609	113667	113674	114380	114089	11729	11757	11679	11683	11853	113537	11602	11602	114311	12019	12174	12196	12329	12328	12810	12329	12328	12840	11393	11393	106381	12310	105184	12234	8111	114396	11195	4700	11853	12416	11743	11493	11648	11648	11648	11645	11647	11710	3718	113582	11698	11537
GCA_021910265.1	113650	55966	113602	56134	56138	56973	56779	113263	113619	113752	113838	113797	55876	113854	113837	55928	113898	112727	112330	113943	113982	113102	114025	113919	113231	113608	113631	120855	113762	119307	113620	114038	57189	113950	114049	114148	113840	114091	113352	113837	113820	113826	113794	113822	114055	113964	55910	113470	113853
GCA_021912465.1	113670	55812	113676	55882	55886	56637	56443	113310	113679	113801	113888	113858	55580	113909	113892	55608	113968	112797	112386	113989	114033	113172	114078	113975	113303	113690	113712	121026	113820	119533	113677	114087	56856	113959	114079	114165	113847	114124	113401	113900	113884	113889	113861	113890	114086	114022	55601	113492	113917
GCA_021912505.1	113553	55714	113560	55802	55806	56554	56360	113193	113561	113685	113772	113742	55482	113801	113784	55519	113850	112679	112268	113871	113915	113052	113960	113857	113183	113578	113600	120913	113702	119419	113562	113969	56777	113844	113962	114039	113732	114006	113282	113792	113776	113781	113745	113774	113961	113898	55511	113375	113799
GCA_021912935.1	12161	113633	10906	113462	113469	114148	113860	12120	12265	11631	11640	11428	113279	10914	10913	114086	11823	11963	11955	12059	12058	13003	12061	12066	13023	11666	11670	106249	12044	105126	12478	12015	114133	11884	11669	11350	12477	11381	11914	10929	10929	10929	10929	10928	12033	11637	113367	12079	12073
GCA_021922065.1	11222	113668	11906	113494	113501	114172	113868	11251	11460	11644	11648	11774	113333	11925	11924	114162	12111	12305	12257	12388	12391	12583	12387	12393	12590	11467	11469	106117	12370	104926	11059	11465	114179	11569	10972	12021	12241	11833	11716	11931	11931	11931	11926	11930	6242	11320	113395	11222	11750
GCA_021922805.1	11186	113673	11868	113502	113509	114192	113888	11222	11424	11613	11617	11723	113339	11886	11885	114174	12073	12267	12220	12349	12352	12554	12349	12355	12560	11437	11439	106138	12333	104948	11015	11429	114195	11534	10932	11995	12181	11792	11684	11892	11892	11892	11887	11891	6209	11284	113422	11186	11710
GCA_021931395.1	11053	113732	11721	113556	113563	114152	113840	11026	11000	11437	11442	11662	113374	11751	11751	114106	12030	12180	12167	12288	12285	12263	12287	12292	12281	11238	11238	106157	12267	104942	11746	11558	114144	11695	11306	11771	12253	11657	11566	11757	11755	11755	11751	11755	11117	11367	113385	11043	11534
GCA_021932995.1	13005	112256	12966	112042	112049	112756	112462	13027	12950	12819	12821	12914	111945	12975	12973	112692	13167	13301	13279	13390	13389	6912	13395	13392	6913	12662	12661	106089	13376	104887	13284	12797	112719	12531	12500	12627	13417	12909	12658	13010	13005	13004	13002	13005	12733	12511	111969	12965	12895
GCA_021938055.1	11145	113600	11791	113508	113515	114163	113862	11206	10539	11427	11434	11910	113360	11819	11819	114092	11926	12132	12080	12226	12222	12415	12224	12231	12431	11495	11497	106062	12205	105108	11711	11635	114211	11648	11504	11842	12165	11676	11611	11826	11825	11825	11825	11825	11500	11437	113353	11168	11764
GCA_021938075.1	11790	113716	11178	113545	113551	114258	113964	11769	11867	11807	11811	11268	113410	11204	11202	114177	11455	11605	11576	11715	11714	12909	11717	11717	12930	11466	11466	106329	11699	105126	12266	11799	114264	11839	11578	11121	12265	11407	11737	11218	11216	11215	11215	11215	11854	11371	113458	11746	11901
GCA_021938915.1	10875	113793	11611	113646	113653	114349	114059	10846	11359	11427	11432	11598	113458	11640	11639	114295	11863	11973	11988	12084	12084	12489	12086	12088	12515	11217	11221	106281	12065	105124	11529	11307	114367	11501	11228	11606	12037	11506	11411	11646	11644	11643	11642	11642	11367	11332	113533	10835	11201
GCA_021939035.1	11541	113871	12042	113712	113719	114407	114110	11508	11714	11641	11652	12186	113510	12053	12053	114369	12210	12360	12308	12494	12496	12663	12493	12492	12685	11562	11564	106185	12474	105003	11863	11623	114408	11756	11461	12043	12443	12077	11885	12090	12090	12090	12089	12089	11716	11458	113610	11504	11785
GCA_021939275.1	11785	113721	10344	113592	113599	114277	113987	11774	11821	11618	11638	11710	113382	10339	10339	114214	12034	12216	12164	12299	12297	12421	12298	12304	12440	11376	11379	106355	12277	105145	11984	11523	114382	2433	11108	11787	12013	11577	11434	10364	10363	10363	10363	10362	11481	11113	113484	11755	11762
GCA_021942045.1	11816	113872	11870	113717	113724	114408	114118	11806	11875	11524	11544	11748	113518	11885	11885	114361	12032	12201	12167	12288	12288	12525	12288	12293	12542	11300	11303	106349	12267	105153	11946	11308	114516	1704	11191	11938	12026	11709	11438	11890	11889	11889	11888	11888	11668	11116	113620	11786	11747
GCA_021961445.1	12202	113659	12279	113527	113534	114177	113887	12157	12284	11834	11854	12179	113299	12270	12270	114158	12372	12551	12548	12652	12652	12948	12653	12659	12966	11795	11798	106491	12632	105255	12380	11792	114242	2745	11569	12314	12265	12035	11735	12298	12298	12298	12297	12297	11934	11506	113438	12136	12159
GCA_021971015.3	13024	112649	13120	112479	112486	113183	112877	13022	13076	12885	12888	13085	112383	13152	13150	113112	13144	12446	12551	12537	12536	7156	12536	12540	7179	12797	12796	106634	12516	105456	13488	12903	113151	12490	12540	13175	13419	13048	12825	13163	13160	13159	13157	13160	12853	12635	112396	12968	13074
GCA_022011395.1	12258	113571	12393	113393	113400	114122	113827	12279	12098	12071	12070	12103	113281	12384	12384	114072	12379	12716	12578	12820	12822	12902	12822	12826	12914	11771	11773	106467	12798	105258	12153	11906	114152	11868	11943	12097	12451	12076	12061	12422	12422	12422	12418	12421	11929	11964	113345	12232	12025
GCA_022011415.1	12103	113598	179	113495	113501	114115	113822	12071	12256	11618	11622	11423	113264	66	66	114038	11482	11660	11605	11741	11738	13051	11739	11740	13078	11684	11685	106399	11717	105234	12359	12098	114180	11905	11589	10973	12331	11055	11903	167	167	167	167	168	12002	11602	113348	12050	11828
GCA_022011455.1	11554	113649	11887	113500	113507	114163	113872	11596	11719	11618	11638	11769	113374	11942	11942	114124	11896	12086	12028	12197	12196	12484	12198	12203	12508	11202	11204	106371	12179	105191	12006	11391	114162	11414	11205	11712	12123	11622	11600	11944	11943	11943	11938	11942	11631	11307	113404	11568	11832
GCA_022019775.1	11568	113313	11708	113172	113179	113849	113560	11577	11486	11409	11412	11704	113022	11721	11721	113804	11862	12047	12008	12137	12136	11634	12137	12139	11635	11331	11334	106074	12116	105038	11714	11525	113861	11409	11620	11778	12103	11739	11537	11736	11735	11735	11732	11735	11463	11560	113051	11524	11639
GCA_022022775.1	241	110799	11479	110486	110493	111155	111152	88	11253	11262	11266	11645	110334	11533	11532	111128	11782	11914	11848	12009	12007	12265	12008	12004	12277	11340	11340	103546	11987	102477	11418	11192	111213	11317	11086	11655	11883	11619	11366	11519	11518	11518	11517	11517	11184	11209	110410	55	11462
GCA_022033535.3	12135	113549	11391	113428	113435	114053	113761	12137	12177	11800	11807	11562	113272	11393	11393	114093	11703	11865	11825	11972	11971	13184	11971	11967	13194	11850	11852	106289	11950	105091	12247	11979	114101	11953	11887	11399	12403	11109	12023	11405	11405	11405	11401	11404	12047	11817	113368	12082	12000
GCA_022041215.1	12135	113642	11178	113548	113555	114194	113912	12118	12113	11759	11768	11326	113369	11178	11178	114146	11740	11879	11876	11971	11972	12958	11970	11969	12963	11735	11737	106121	11950	105082	12184	11765	114164	11962	11843	11355	12221	11324	11902	11195	11194	11194	11190	11194	11889	11607	113403	12077	12005
GCA_022079875.1	10809	113320	11562	113162	113169	113876	113586	10787	11293	11382	11387	11507	112986	11591	11590	113817	11807	11924	11933	12023	12023	12439	12031	12027	12458	11159	11163	105955	12011	104843	11486	11264	113892	11440	11183	11572	11954	11449	11359	11597	11595	11594	11593	11593	11317	11280	113074	10768	11165
GCA_022098555.1	12007	113975	11803	113816	113823	114480	114191	11990	11891	11486	11493	11832	113635	11802	11802	114395	11844	12040	11994	12152	12150	12825	12152	12156	12857	11492	11495	106462	12134	105256	12093	11623	114498	11110	11547	11737	12243	11771	11568	11821	11820	11820	11819	11819	11799	11348	113682	11987	11702
GCA_022098755.1	12442	113781	11420	113609	113616	114287	113994	12391	12304	12078	12086	11773	113434	11387	11387	114232	11853	11999	11961	12094	12090	13403	12098	12093	13429	11911	11915	106150	12083	104985	12541	12240	114305	12349	12219	11477	12606	11615	12298	11422	11420	11420	11415	11419	12169	12131	113543	12373	12259
GCA_022113575.1	12330	113841	11731	113718	113725	114383	114097	12301	12487	12054	12062	11725	113536	11773	11772	114355	11878	12057	12008	12152	12149	13470	12150	12151	13503	12165	12167	106104	12137	104862	12606	12089	114418	12160	12201	11696	12585	11459	12167	11771	11770	11769	11768	11769	12200	12050	113615	12278	12370
GCA_022114255.1	12059	113678	2490	113595	113602	114256	113963	12055	12262	11785	11783	11545	113390	2469	2469	114155	11569	11789	11739	11869	11866	13048	11868	11869	13076	11644	11645	106504	11846	105325	12359	11328	114255	11918	11179	11128	12296	11190	11788	2488	2485	2485	2485	2486	11980	11142	113485	12023	11756
GCA_022115215.1	12006	113842	11019	113666	113673	114333	114035	11986	12088	11636	11641	11024	113517	10992	10992	114308	11285	11458	11416	11555	11553	12724	11560	11554	12739	11486	11487	106400	11541	105166	12237	11823	114383	11809	11578	11124	12184	10868	11656	11019	11016	11016	11015	11015	11796	11439	113580	11965	11809
GCA_022116535.1	11928	113575	12072	113371	113378	114091	113789	11938	11689	12046	12054	11998	113196	12049	12048	114037	12347	12440	12469	12584	12585	12951	12585	12585	12965	11529	11531	106099	12568	104899	12140	11815	114091	11813	11848	12133	12436	12018	11818	12097	12097	12097	12093	12096	11794	11801	113279	11893	11996
GCA_022121885.1	11874	113896	11896	113731	113738	114391	114098	11866	11728	11713	11728	11952	113562	11922	11922	114417	11982	12154	12138	12299	12300	13002	12307	12307	13033	11387	11389	106481	12286	105332	12056	9266	114433	11679	9953	11948	12368	11788	11574	11936	11936	11936	11936	11936	11596	9489	113626	11821	11703
GCA_022125325.1	11958	113837	12045	113648	113655	114325	114020	11940	12019	11583	11603	11896	113455	12034	12034	114293	12177	12404	12353	12491	12491	12675	12492	12496	12678	11541	11544	106362	12471	105259	11882	11599	114363	3320	11324	12054	12048	11759	11499	12070	12069	12069	12068	12069	10589	11214	113564	11907	11966
GCA_022156365.1	11875	113710	11734	113626	113632	114299	114006	11877	11917	11678	11689	11608	113413	11732	11729	114232	11957	12101	12065	12205	12206	12602	12206	12204	12618	10963	10966	106475	12188	105307	11675	11753	114306	11626	11313	11877	12182	11750	11481	11768	11764	11764	11762	11761	11648	11473	113521	11854	11695
GCA_022156925.1	11506	110254	11324	110157	110163	110845	110603	11502	11493	11334	11345	11215	110241	11320	11320	110769	11569	11759	11724	11846	11847	12229	11847	11842	12233	10636	10639	103236	11829	102229	11258	11292	110802	11199	10872	11485	11772	11407	11109	11358	11354	11354	11352	11354	11256	11071	110076	11473	11343
GCA_022157005.1	12186	113279	4309	113137	113144	113727	113438	12172	12353	11847	11864	11268	112895	4286	4286	113682	11441	11575	11581	11643	11641	13056	11642	11645	13044	11824	11825	106086	11627	105024	12376	12150	113788	11972	11810	11002	12494	11186	11951	4306	4306	4306	4301	4306	12097	11836	112996	12147	11954
GCA_022170945.1	11820	113772	11840	113630	113637	114309	114019	11783	11918	11456	11476	11761	113428	11850	11850	114254	12126	12333	12263	12417	12417	12482	12416	12423	12498	11430	11433	106462	12395	105272	11714	11413	114420	1710	11139	11940	11986	11651	11472	11862	11862	11862	11861	11861	10855	11033	113538	11767	11750
GCA_022170985.1	11455	113803	11599	113659	113666	114357	114042	11459	11258	11503	11508	11694	113499	11608	11606	114294	11816	11996	11953	12092	12091	12324	12094	12098	12352	11202	11204	106293	12084	105089	6496	11423	114374	11323	11121	11860	12272	11721	11548	11622	11621	11623	11622	11620	9483	11190	113597	11440	11517
GCA_022171025.1	11612	113318	12141	113204	113211	113881	113516	11615	11800	12111	12117	12199	112986	12142	12142	113859	12365	12602	12552	12699	12702	12816	12701	12708	12823	11772	11774	106117	12686	105091	10533	11947	113844	11952	11050	12190	12449	12221	11972	12166	12165	12165	12164	12165	3326	11810	113086	11582	12085
GCA_022171845.1	12085	113309	180	113213	113219	113816	113523	12053	12254	11598	11602	11405	112977	65	65	113745	11470	11648	11593	11732	11727	13038	11728	11729	13064	11675	11676	106189	11705	105033	12340	12091	113876	11893	11579	10953	12312	11042	11884	168	168	168	168	169	11986	11589	113050	12032	11815
GCA_022172345.1	112746	114	112616	12240	12245	15051	15038	112440	112583	112834	112895	112956	11920	112850	112842	11646	112996	111872	111419	113054	113101	111646	113117	112996	111760	112780	112812	122265	112896	120951	112341	113047	15382	113146	113052	113232	112834	113155	112365	112839	112819	112829	112792	112835	113038	112968	12129	112618	112911
GCA_022173105.1	113816	60651	113709	60790	60794	61585	61403	113410	113696	113833	113916	113913	60587	113947	113928	60609	114027	112883	112406	114057	114098	113243	114120	114020	113354	113794	113818	114105	113853	112615	113737	114184	61824	114091	114186	114210	113871	114217	113456	113918	113899	113907	113872	113905	114186	114137	60602	113611	113991
GCA_022173185.1	113446	60368	113346	60504	60508	61302	61147	113040	113330	113475	113558	113541	60303	113584	113565	60332	113667	112522	112043	113696	113737	112879	113757	113657	112988	113425	113449	113828	113490	112325	113369	113819	61567	113731	113815	113861	113508	113855	113090	113555	113536	113544	113509	113542	113820	113767	60319	113241	113631
GCA_022173505.1	113845	60671	113736	60809	60813	61604	61423	113441	113724	113864	113947	113939	60604	113974	113955	60628	114057	112915	112436	114089	114130	113272	114150	114050	113381	113820	113844	114134	113883	112642	113768	114211	61843	114118	114214	114238	113899	114248	113484	113945	113926	113934	113899	113932	114216	114166	60620	113640	114021
GCA_022181785.1	12502	113352	11615	113151	113158	113859	113571	12482	12548	12090	12102	11844	113004	11620	11620	113803	1639	1837	1843	1842	1842	13350	1839	1850	13371	12073	12075	106434	1842	105257	12669	12263	113918	12322	12217	11856	12758	11771	12286	11645	11644	11644	11642	11645	12270	12173	113082	12455	12432
GCA_022187185.1	11732	113883	11765	113752	113759	114464	114174	11744	11873	11601	11607	11622	113605	11785	11784	114404	11956	12119	12083	12253	12252	12872	12253	12256	12896	11441	11442	106301	12236	105102	12240	11632	114462	11530	11477	11867	12156	11724	11628	11807	11806	11805	11800	11804	11695	11450	113650	11716	11909
GCA_022188825.1	11934	113754	11887	113604	113611	114292	113994	11899	12106	11555	11554	11997	113388	11904	11904	114216	12054	12218	12148	12308	12308	12564	12309	12308	12594	11752	11756	106195	12294	104989	11978	10976	114313	11499	11270	11889	12287	11761	11598	11915	11913	11914	11910	11913	11756	11202	113521	11860	11907
GCA_022190045.1	11860	113664	11793	113528	113535	114211	113913	11825	12044	11457	11456	11927	113304	11810	11810	114097	11991	12155	12085	12245	12245	12517	12246	12245	12547	11683	11687	106116	12231	104902	11901	10915	114224	11422	11191	11812	12207	11677	11540	11821	11819	11820	11816	11819	11681	11123	113427	11786	11827
GCA_022190345.1	11944	113775	11894	113619	113626	114306	114008	11909	12121	11561	11560	12011	113415	11911	11911	114229	12065	12229	12159	12319	12319	12574	12320	12319	12604	11763	11767	106222	12305	105000	11992	10981	114329	11513	11281	11894	12299	11775	11607	11922	11920	11921	11917	11920	11762	11213	113537	11870	11920
GCA_022190705.1	12224	113778	12215	113597	113604	114302	114061	12206	12101	11984	11991	12334	113387	12268	12268	114190	11833	11111	11342	11193	11195	12775	11193	11196	12773	11650	11651	106314	11168	105242	12362	11935	114271	11735	11500	12362	12482	12250	11673	12268	12268	12268	12263	12268	12070	11512	113508	12170	12122
GCA_022191405.1	11946	113776	11899	113621	113628	114308	114010	11911	12125	11566	11565	12016	113417	11916	11916	114231	12068	12232	12162	12322	12322	12576	12323	12322	12606	11767	11771	106221	12308	105000	11997	10985	114327	11518	11286	11898	12303	11780	11611	11927	11925	11926	11922	11925	11765	11218	113535	11873	11925
GCA_022194325.1	11949	113779	11899	113621	113628	114308	114010	11914	12126	11566	11565	12016	113417	11916	11916	114231	12070	12234	12164	12324	12324	12579	12325	12324	12609	11768	11772	106225	12310	105003	11997	10986	114331	11518	11286	11899	12303	11780	11612	11927	11925	11926	11922	11925	11767	11218	113539	11875	11925
GCA_022194445.1	11890	113779	11819	113635	113641	114322	114024	11855	12078	11486	11485	11952	113415	11836	11836	114197	12030	12194	12124	12284	12284	12545	12285	12284	12575	11713	11717	106300	12270	105068	11902	10939	114329	11449	11226	11839	12237	11715	11571	11847	11845	11846	11842	11845	11702	11161	113536	11817	11851
GCA_022195125.1	11412	113635	12263	113526	113533	114222	113918	11645	11689	11963	11966	12066	113325	12300	12300	114200	12352	12517	12483	12612	12612	12849	12619	12615	12872	11653	11654	106048	12598	104849	12103	11723	114330	11756	11719	12222	12605	12375	11791	12300	12300	12300	12299	12299	11531	11692	113461	11587	12141
GCA_022197125.1	11414	113274	12245	113165	113172	113863	113559	11630	11691	11941	11944	12045	112962	12282	12282	113842	12331	12496	12483	12591	12591	12827	12598	12594	12850	11632	11633	105635	12577	104437	12079	11712	113973	11740	11701	12211	12591	12356	11773	12282	12282	12282	12281	12281	11512	11674	113105	11572	12117
GCA_022204385.1	11149	113520	11606	113371	113378	114076	113839	11126	11357	11435	11440	11617	113180	11629	11628	114019	11853	11964	11980	12076	12076	12500	12078	12080	12517	11217	11221	106184	12056	105021	11555	11333	114102	11536	11277	11596	12044	11516	11382	11635	11633	11632	11631	11631	11379	11376	113268	11108	11210
GCA_022204545.1	11152	113780	11613	113630	113637	114326	114037	11122	11353	11434	11439	11627	113441	11636	11635	114276	11855	11966	11982	12079	12079	12495	12080	12082	12518	11217	11221	106283	12057	105112	11558	11337	114357	11538	11278	11599	12065	11521	11387	11642	11640	11639	11638	11638	11384	11378	113514	11111	11209
GCA_022204565.1	11159	113826	11623	113678	113685	114375	114086	11129	11359	11444	11449	11634	113489	11646	11645	114324	11863	11974	11990	12086	12086	12502	12088	12090	12526	11228	11232	106348	12066	105176	11564	11343	114408	11544	11284	11605	12071	11526	11392	11652	11650	11649	11648	11648	11391	11384	113560	11118	11215
GCA_022204605.1	11134	113746	11996	113577	113584	114281	113917	11150	11523	11782	11787	12049	113408	12007	12007	114260	12097	12202	12241	12334	12337	12480	12334	12331	12485	11543	11545	106415	12319	105257	10388	11753	114274	11670	10785	12122	12303	11917	11893	12018	12017	12017	12016	12016	5409	11580	113493	11100	11951
GCA_022204965.1	11732	113883	11765	113752	113759	114464	114174	11744	11873	11601	11607	11622	113605	11785	11784	114404	11956	12119	12083	12253	12252	12872	12253	12256	12896	11441	11442	106301	12236	105102	12240	11632	114462	11530	11477	11867	12156	11724	11628	11807	11806	11805	11800	11804	11695	11450	113650	11716	11909
GCA_022205065.1	12058	113574	2492	113487	113494	114145	113852	12054	12261	11783	11781	11541	113282	2471	2471	114048	11569	11789	11740	11869	11866	13042	11868	11869	13070	11647	11646	106439	11846	105260	12352	11325	114143	11914	11176	11124	12295	11190	11785	2490	2487	2487	2486	2488	11973	11137	113382	12022	11752
GCA_022205125.1	12288	112596	12356	112523	112530	113171	112874	12306	12239	12050	12060	12420	112325	12380	12379	113088	12685	12828	12812	12923	12923	13271	12931	12928	13292	12027	12028	106067	12910	104881	10612	12218	113169	12238	11934	12514	12784	12376	12375	12395	12394	12393	12392	12392	11444	12182	112440	12298	10440
GCA_022207665.1	11305	113778	12040	113650	113657	114368	114005	11447	11455	11872	11877	11950	113490	12064	12064	114344	12155	12332	12303	12426	12429	12672	12427	12434	12688	11667	11666	106309	12412	105158	10075	11780	114333	11828	10934	12110	12206	12063	11928	12065	12064	12064	12063	12063	2619	11641	113574	11399	12118
GCA_022211405.1	12491	113191	11595	112998	113005	113703	113415	12454	12535	12075	12087	11829	112850	11600	11600	113648	1635	1833	1839	1838	1838	13332	1835	1846	13353	12061	12063	106214	1838	105032	12653	12248	113757	12305	12204	11842	12642	11759	12166	11625	11624	11624	11622	11625	12259	12155	112926	12444	12415
GCA_022211585.1	12489	113266	11598	113067	113074	113772	113484	12469	12529	12075	12087	11829	112921	11603	11603	113722	1637	1835	1841	1840	1840	13339	1837	1848	13360	12059	12061	106360	1840	105180	12659	12247	113832	12306	12201	11846	12742	11757	12276	11628	11627	11627	11625	11628	12259	12157	113001	12442	12417
GCA_022211605.1	12460	112952	11572	112756	112763	113455	113167	12440	12505	12051	12063	11807	112612	11577	11577	113414	1636	1834	1840	1839	1839	13317	1836	1847	13338	12043	12045	106061	1839	104956	12637	12223	113518	12285	12171	11817	12723	11735	12247	11602	11601	11601	11599	11602	12237	12134	112684	12413	12396
GCA_022212205.1	13303	112907	12929	112755	112762	113442	113150	13297	13160	13101	13104	12754	112652	12926	12926	113396	12895	13098	13038	13188	13187	7964	13188	13192	7990	12848	12847	106639	13166	105450	13574	13083	113436	12813	12781	13040	13706	12998	12851	12970	12969	12969	12967	12971	12965	12770	112658	13275	13135
GCA_022212465.1	711	113791	12108	113582	113589	114301	113938	688	11709	11842	11847	12281	113403	12147	12146	114218	12341	12499	12420	12602	12600	12844	12602	12598	12872	11894	11894	105934	12581	104767	11764	11766	114295	11914	11680	12202	12488	12236	11899	12150	12149	12149	12148	12148	11512	11786	113493	606	12067
GCA_022212485.1	12498	113372	11610	113172	113179	113880	113592	12478	12544	12088	12100	11841	113025	11616	11616	113823	1635	1833	1839	1838	1838	13349	1835	1846	13370	12069	12071	106450	1838	105267	12667	12259	113939	12318	12213	11853	12754	11768	12281	11641	11640	11640	11638	11641	12267	12168	113104	12451	12429
GCA_022233325.1	11560	113543	11971	113445	113452	114081	113768	11563	11753	11641	11650	11766	113254	11988	11988	114080	12037	12167	12130	12282	12279	12532	12281	12279	12557	11381	11384	106095	12261	104973	12030	11613	114134	11602	11345	11914	12065	11747	11472	12002	12001	12001	11994	12000	11592	11524	113340	11537	11723
GCA_022233385.1	11281	110461	11436	110282	110289	110826	110511	11302	11280	11281	11286	11535	110189	11426	11426	110745	11639	11813	11778	11900	11896	12324	11900	11904	12334	11186	11188	103247	11879	102217	2431	11454	110850	11340	11116	11659	11834	11709	11451	11455	11456	11456	11454	11456	8842	11219	110205	11258	11327
GCA_022247485.1	11983	113799	11998	113636	113643	114348	114053	11964	11841	11723	11731	12073	113435	12030	12030	114246	11929	12165	12124	12247	12249	12566	12254	12251	12565	11435	11436	106368	12229	105273	12066	11643	114330	11509	11270	12161	12264	12062	11428	12051	12051	12051	12046	12051	11791	11244	113548	11926	11820
GCA_022259735.1	11478	112986	11694	112851	112858	113468	113104	11495	11668	11461	11468	11635	112721	11704	11704	113463	11801	12043	11964	12124	12125	12331	12125	12124	12343	11147	11149	105564	12105	104557	11590	11529	113472	11397	11257	11543	12012	11516	11198	11723	11723	11723	11721	11723	11519	11079	112735	11459	11592
GCA_022260455.1	11810	112529	11914	112392	112399	113088	112839	11804	11791	11871	11877	11988	112245	11942	11942	112981	11939	11911	11977	11994	11993	11777	11994	12004	11777	11457	11459	105160	11968	104098	12143	11675	113083	11423	11478	12024	12181	12060	11457	11963	11960	11960	11955	11960	11852	11525	112426	11760	11907
GCA_022260795.1	11523	113114	11667	112970	112977	113662	113428	11530	11442	11371	11374	11667	112830	11681	11680	113614	11831	12009	11967	12108	12107	11584	12108	12110	11585	11309	11312	105860	12087	104695	11684	11508	113678	11401	11600	11750	12068	11706	11496	11695	11694	11693	11690	11694	11414	11539	112863	11485	11602
GCA_022260875.1	11727	111876	11850	111685	111691	112400	112137	11741	11511	11827	11835	11750	111640	11826	11825	112346	12137	12239	12270	12378	12374	12609	12374	12373	12605	11317	11319	104646	12357	103586	11972	11593	112352	11619	11609	11925	12202	11772	11637	11873	11872	11873	11869	11873	11596	11570	111593	11686	11793
GCA_022262855.1	12451	112991	12730	112661	112668	113370	113064	12470	12539	12597	12605	12890	112515	12697	12697	113308	12722	12909	12759	13000	12995	13144	13004	12997	13155	12221	12223	105876	12978	104636	12918	12442	113380	12601	12503	12476	13210	12595	12519	12728	12727	12727	12726	12727	12664	12465	112596	12448	12647
GCA_022263455.1	12015	113851	11827	113716	113722	114306	114012	11991	12024	11768	11768	12186	113557	11833	11830	114207	12189	12400	12327	12495	12494	12976	12501	12498	12998	11766	11769	106170	12478	104899	12192	11645	114395	11736	11632	11915	12324	11847	11727	11862	11861	11860	11859	11858	11875	11641	113525	11991	11784
GCA_022274875.1	11194	113952	11880	113769	113776	114461	114097	11205	11364	11713	11717	11761	113598	11902	11902	114453	11994	12185	12157	12272	12275	12591	12272	12279	12601	11418	11420	106217	12256	105057	10552	11611	114439	11578	10962	11995	12210	11802	11754	11905	11905	11905	11900	11904	4415	11503	113690	11171	11766
GCA_022276025.1	11679	113645	11676	113534	113541	114169	113877	11649	11715	11680	11696	11609	113351	11654	11650	114140	11560	11666	11653	11807	11805	12763	11807	11805	12791	11472	11475	106067	11790	104902	12181	11341	114213	11497	11351	11736	12318	11601	11452	11696	11695	11695	11694	11692	11715	11210	113410	11645	11755
GCA_022276065.1	12081	113550	12001	113448	113455	114045	113748	12050	12231	11799	11804	12104	113291	12000	11997	113993	12274	12420	12405	12516	12518	12726	12517	12519	12757	11617	11619	106247	12494	105029	12319	11628	114080	11383	11433	11784	12485	11948	11723	12024	12021	12019	12017	12018	11833	11565	113306	12059	11846
GCA_022276125.1	11697	113646	11675	113532	113539	114168	113876	11664	11717	11696	11712	11611	113342	11653	11649	114143	11562	11671	11651	11812	11810	12772	11810	11808	12798	11491	11494	106066	11793	104898	12189	11340	114201	11504	11361	11740	12319	11616	11459	11695	11694	11694	11693	11691	11718	11218	113405	11659	11760
GCA_022282845.1	12312	113776	4408	113643	113650	114250	113962	12288	12468	11950	11967	11409	113396	4387	4387	114196	11562	11682	11686	11758	11756	13149	11763	11759	13170	11969	11970	106504	11748	105335	12525	12272	114311	12102	11933	11131	12644	11317	12081	4407	4407	4407	4402	4406	12223	11958	113490	12280	12093
GCA_022287115.1	11967	113607	11435	113468	113476	114163	113876	11985	12135	11925	11933	11755	113326	11451	11451	114048	11699	11926	11885	12011	12011	13143	12011	12014	13158	11776	11780	106031	11995	104981	12486	11916	114168	12180	11846	11395	12488	11539	12141	11468	11465	11465	11460	11465	12072	11684	113378	11956	12150
GCA_022288315.1	11640	112254	11877	112076	112083	112765	112478	11630	11822	11626	11630	11763	111853	11899	11897	112730	11995	12166	12130	12270	12272	12535	12270	12271	12553	11071	11073	104994	12250	103758	11817	11444	112777	8803	11298	11716	12052	11598	11357	11905	11905	11903	11902	11905	11515	11265	111975	11593	11637
GCA_022290875.1	237	108541	11382	108374	108381	108961	108950	93	10843	11178	11183	11436	108243	11430	11429	108901	11658	11803	11738	11909	11904	12031	11906	11902	12052	11155	11155	101139	11883	100168	11252	11004	108998	11225	10951	11533	11742	11504	11226	11424	11423	11423	11422	11422	10972	11046	108434	58	11399
GCA_022291295.1	240	113698	12028	113517	113524	114215	113852	83	11716	11795	11800	12174	113333	12082	12081	114147	12311	12483	12426	12588	12586	12758	12588	12584	12787	11819	11819	105943	12567	104772	11915	11666	114231	11839	11582	12157	12394	12191	11872	12070	12069	12069	12068	12068	11668	11729	113435	55	12033
GCA_022298175.1	12266	113718	11527	113523	113530	114189	113890	12269	12259	11910	11908	11621	113375	11564	11563	114179	11906	12100	12044	12205	12198	13038	12203	12209	13052	11981	11985	106294	12187	105138	12521	12037	114237	12015	12131	11793	12603	11532	12023	11577	11576	11575	11575	11576	12024	11697	113440	12228	12244
GCA_022298195.1	12264	113721	11526	113526	113533	114194	113895	12267	12258	11909	11907	11620	113378	11563	11562	114182	11905	12099	12043	12204	12197	13037	12202	12208	13051	11980	11984	106293	12186	105137	12520	12036	114240	12014	12130	11792	12602	11531	12022	11576	11575	11574	11574	11575	12023	11695	113442	12226	12243
GCA_022298915.1	11813	113809	11879	113661	113668	114339	114049	11800	11803	11491	11511	11768	113462	11882	11882	114294	12127	12279	12240	12367	12367	12486	12367	12374	12503	11363	11366	106370	12346	105166	11972	11326	114448	252	11161	11999	12060	11730	11454	11900	11899	11899	11898	11898	11693	11099	113572	11778	11769
GCA_022298955.1	11705	113783	11921	113676	113683	114376	114080	11791	11792	11447	11452	12068	113496	11935	11933	114302	11915	12070	12065	12161	12158	12623	12160	12164	12646	11226	11226	106329	12146	105186	12141	11195	114379	11565	11423	11826	12205	11605	11408	11968	11966	11969	11967	11965	11894	11417	113580	11758	11599
GCA_022298975.1	12116	113778	11699	113622	113629	114342	114031	12142	12368	12143	12151	11914	113437	11698	11697	114226	12013	12178	12157	12284	12285	13208	12285	12287	13236	12001	12005	106166	12267	104969	11859	12067	114354	12140	12055	11765	12609	11752	12320	11733	11730	11730	11725	11729	11404	12006	113574	12105	12250
GCA_022306095.1	11654	113467	11872	113435	113442	114108	113818	11711	11725	11559	11565	11938	113298	11924	11924	114081	11817	11973	11932	12067	12064	12735	12065	12071	12750	11495	11499	106168	12045	104971	11797	11714	114166	11766	11771	11837	11157	11870	11136	11912	11911	11911	11908	11910	11502	11710	113352	11695	11608
GCA_022311635.1	12058	113253	12571	113031	113038	113703	113417	12041	12066	12184	12191	12518	112881	12573	12573	113671	12637	12591	12542	12693	12695	13160	12694	12697	13182	11988	11990	106222	12672	105122	9681	12346	113748	12129	11994	12405	12880	12526	12327	12594	12593	12593	12590	12592	11931	12052	112943	12021	12335
GCA_022311675.1	12041	113092	12548	112876	112883	113557	113271	12022	12046	12182	12189	12495	112713	12550	12550	113511	12615	12584	12535	12672	12673	13151	12672	12675	13163	11965	11967	106091	12650	105129	9667	12315	113589	12110	11973	12384	12863	12503	12310	12571	12570	12570	12567	12570	11920	12030	112783	11999	12315
GCA_022312515.1	11809	112119	12407	111884	111891	112574	112288	11792	11919	12035	12042	12333	111732	12409	12409	112515	12462	12374	12326	12480	12481	12999	12479	12482	13020	11810	11812	105156	12454	104046	9601	12174	112623	12007	11828	12248	12712	12378	12174	12430	12429	12429	12426	12428	11781	11882	111796	11772	12162
GCA_022316465.1	11441	113835	11996	113694	113701	114368	114063	11432	11393	11564	11569	12027	113506	12042	12039	114357	12174	12307	12277	12405	12409	12652	12405	12410	12672	11478	11477	106417	12393	105217	11560	11581	114424	11543	11003	11730	12158	11759	11688	12039	12039	12039	12038	12036	10666	11250	113630	11401	11932
GCA_022316505.1	11429	113760	11984	113617	113624	114298	113993	11430	11386	11559	11564	12008	113429	12030	12027	114282	12164	12297	12267	12395	12399	12651	12395	12400	12668	11472	11471	106360	12383	105164	11551	11574	114349	11538	10996	11724	12125	11751	11681	12027	12027	12027	12026	12024	10661	11243	113576	11389	11924
GCA_022332685.1	11544	113383	11409	113258	113265	113915	113620	11519	11627	11384	11388	11588	113107	11437	11437	113890	11865	12074	12014	12162	12158	12409	12160	12159	12433	11341	11344	105840	12140	104692	11624	10647	113967	11142	10981	11698	12069	11575	11043	11460	11459	11459	11457	11458	11339	10805	113155	11481	11467
GCA_022430125.1	11756	113943	11801	113813	113819	114512	114217	11763	11710	11641	11647	11961	113641	11837	11837	114416	11758	11950	11933	12090	12091	12698	12090	12093	12706	11387	11389	106554	12065	105371	12075	11355	114526	11444	11211	11825	12228	11899	11564	11853	11853	11853	11848	11852	11769	11153	113740	11739	11650
GCA_022431745.1	11631	113864	12025	113704	113711	114409	114097	11615	11578	11845	11850	12022	113554	12049	12049	114379	12126	12279	12228	12377	12380	12630	12376	12382	12646	11717	11719	106330	12359	105193	9985	11799	114372	11853	10853	12093	12323	12041	11911	12052	12052	12052	12051	12051	2604	11725	113612	11580	11991
GCA_022496985.1	11876	113743	11684	113621	113628	114286	113978	11859	11869	11454	11461	11751	113439	11689	11689	114198	11753	11890	11878	11994	11997	12697	11994	11994	12710	11435	11439	106399	11970	105295	12125	11314	114335	11389	11011	11732	12219	11748	11509	11737	11733	11733	11732	11734	11841	11141	113519	11826	11852
GCA_022498885.1	11554	113368	11692	113227	113234	113903	113615	11562	11467	11399	11402	11696	113079	11706	11706	113863	11857	12042	12005	12132	12131	11622	12132	12134	11623	11318	11321	106082	12111	105045	11702	11525	113917	11408	11619	11766	12093	11735	11523	11720	11719	11719	11716	11719	11442	11559	113111	11508	11635
GCA_022517485.1	11954	113620	11832	113509	113516	114225	113938	11979	11809	11897	11903	11997	113329	11864	11864	114119	11962	12165	12107	12267	12266	12792	12267	12272	12812	11545	11547	106321	12240	105112	12100	11732	114270	11652	11422	12011	12334	11919	11669	11881	11881	11881	11876	11880	11912	11465	113440	11954	11792
GCA_022519525.1	11953	113621	11831	113512	113519	114229	113942	11978	11808	11898	11904	11996	113331	11863	11863	114123	11961	12164	12105	12266	12265	12792	12266	12271	12812	11544	11546	106322	12239	105113	12100	11731	114273	11652	11421	12011	12332	11919	11668	11880	11880	11880	11875	11879	11912	11464	113442	11953	11792
GCA_022519985.1	11954	113626	11832	113517	113524	114232	113945	11979	11808	11898	11904	11997	113336	11864	11864	114126	11962	12165	12106	12267	12266	12792	12267	12272	12812	11545	11547	106328	12240	105119	12100	11732	114275	11652	11422	12012	12334	11919	11669	11881	11881	11881	11876	11880	11912	11465	113445	11954	11792
GCA_022520225.1	11952	113620	11830	113512	113519	114229	113942	11977	11806	11897	11903	11995	113331	11862	11862	114123	11960	12163	12105	12265	12264	12790	12265	12270	12810	11543	11545	106320	12238	105111	12099	11730	114271	11651	11420	12010	12331	11918	11667	11879	11879	11879	11874	11878	11911	11463	113440	11952	11791
GCA_022520515.1	11954	113627	11832	113517	113524	114232	113945	11979	11809	11898	11904	11997	113336	11864	11864	114126	11962	12165	12106	12267	12266	12793	12267	12272	12813	11545	11547	106328	12240	105119	12100	11732	114277	11652	11422	12012	12334	11919	11669	11881	11881	11881	11876	11880	11912	11465	113447	11954	11792
GCA_022520725.1	11955	113644	11833	113532	113539	114248	113961	11980	11812	11899	11905	11998	113351	11865	11865	114141	11964	12167	12109	12269	12268	12795	12269	12274	12815	11549	11551	106346	12242	105138	12105	11734	114289	11653	11423	12015	12345	11922	11672	11882	11882	11882	11877	11881	11913	11466	113462	11955	11796
GCA_022520785.1	11951	113567	11823	113460	113467	114176	113943	11976	11803	11896	11902	11991	113279	11855	11855	114071	11956	12159	12101	12261	12260	12789	12261	12266	12809	11541	11543	106266	12234	105060	12094	11728	114216	11649	11419	12008	12329	11913	11666	11872	11872	11872	11867	11871	11908	11461	113385	11951	11789
GCA_022523085.1	11935	113431	11805	113318	113325	114041	113808	11966	11792	11885	11891	11977	113139	11837	11837	113933	11941	12144	12086	12246	12245	12781	12246	12251	12797	11532	11534	106179	12219	104973	12082	11716	114074	11638	11411	11999	12304	11907	11653	11854	11854	11854	11849	11853	11895	11450	113257	11935	11782
GCA_022523245.1	11954	113626	11832	113517	113524	114232	113945	11979	11808	11898	11904	11997	113336	11864	11864	114126	11962	12165	12106	12267	12266	12792	12267	12272	12812	11545	11547	106328	12240	105119	12100	11732	114275	11652	11422	12012	12334	11919	11669	11881	11881	11881	11876	11880	11912	11465	113445	11954	11792
GCA_022526025.1	11956	113652	11838	113539	113546	114257	113970	11981	11814	11900	11906	12000	113359	11870	11870	114150	11967	12169	12111	12271	12270	12798	12271	12276	12818	11551	11553	106332	12244	105124	12113	11735	114266	11655	11426	12020	12340	11927	11674	11887	11887	11887	11882	11886	11916	11469	113470	11956	11804
GCA_022527605.1	11954	113632	11832	113521	113528	114236	113949	11979	11811	11898	11904	11997	113340	11864	11864	114130	11962	12165	12106	12267	12266	12793	12267	12272	12813	11546	11548	106331	12240	105123	12102	11732	114279	11652	11422	12014	12334	11921	11671	11881	11881	11881	11876	11880	11912	11465	113451	11954	11794
GCA_022527945.1	11952	113621	11830	113512	113519	114229	113942	11977	11807	11897	11903	11995	113331	11862	11862	114123	11960	12163	12105	12265	12264	12791	12265	12270	12811	11543	11545	106322	12238	105113	12099	11730	114273	11651	11420	12010	12331	11918	11667	11879	11879	11879	11874	11878	11911	11463	113442	11952	11791
GCA_022529285.1	11954	113625	11832	113515	113522	114232	113945	11979	11811	11899	11905	11997	113334	11864	11864	114126	11962	12165	12106	12267	12266	12793	12267	12272	12813	11546	11548	106324	12240	105116	12103	11732	114274	11653	11422	12014	12333	11922	11671	11881	11881	11881	11876	11880	11913	11465	113445	11954	11795
GCA_022529305.1	11953	113618	11831	113508	113515	114224	113937	11978	11807	11896	11902	11996	113328	11863	11863	114118	11961	12164	12106	12266	12265	12790	12266	12271	12810	11544	11546	106320	12239	105111	12099	11731	114267	11651	11421	12010	12333	11918	11668	11880	11880	11880	11875	11879	11911	11464	113437	11953	11791
GCA_022532785.1	11916	113297	11789	113183	113190	113905	113671	11949	11784	11874	11880	11938	113007	11821	11821	113803	11930	12133	12075	12235	12234	12775	12235	12240	12789	11510	11512	106075	12208	104856	12067	11707	113947	11623	11403	11986	12259	11902	11635	11838	11838	11838	11833	11837	11874	11441	113133	11916	11767
GCA_022536135.1	11953	113622	11831	113513	113520	114230	113943	11978	11808	11898	11904	11996	113332	11863	11863	114124	11961	12164	12106	12266	12265	12792	12266	12271	12812	11544	11546	106321	12239	105112	12100	11731	114274	11652	11421	12011	12332	11919	11668	11880	11880	11880	11875	11879	11912	11464	113443	11953	11792
GCA_022536535.1	12144	113696	11533	113586	113593	114135	113823	12084	12248	11747	11762	11708	113419	11538	11538	114054	12025	12200	12173	12304	12302	13185	12303	12301	13207	11952	11954	106096	12285	104905	12413	12028	114153	12016	11824	11555	12582	11505	12273	11565	11564	11564	11557	11563	12032	11788	113349	12107	12147
GCA_022536595.1	11952	113626	11830	113516	113523	114233	113946	11977	11809	11897	11903	11995	113335	11862	11862	114127	11960	12163	12105	12265	12264	12791	12265	12270	12811	11544	11546	106323	12238	105115	12101	11730	114275	11651	11420	12012	12331	11920	11669	11879	11879	11879	11874	11878	11911	11463	113446	11952	11793
GCA_022536835.1	11951	113622	11829	113513	113520	114230	113943	11976	11806	11896	11902	11994	113332	11861	11861	114124	11959	12162	12104	12264	12263	12790	12264	12269	12810	11542	11544	106321	12237	105112	12098	11729	114274	11650	11419	12009	12330	11917	11666	11878	11878	11878	11873	11877	11910	11462	113443	11951	11790
GCA_022555535.1	11848	113150	11760	112950	112957	113663	113373	11811	11901	11803	11807	11955	113020	11772	11772	113546	12073	12087	12184	12240	12239	12840	12240	12240	12865	11441	11440	105903	12219	104732	12333	7886	113653	11241	5209	11856	12412	12018	11655	11798	11798	11798	11796	11797	11799	3102	112833	11790	11817
GCA_022559765.1	11713	113817	12020	113745	113752	114418	114104	11732	11677	11704	11709	12107	113531	12038	12036	114312	12188	12279	12231	12388	12384	12746	12387	12391	12777	11536	11538	106375	12367	105185	2586	11859	114419	11755	11667	12088	12463	12124	11875	12041	12038	12040	12038	12037	8917	11793	113675	11706	11868
GCA_022559785.1	11711	113816	12021	113746	113753	114419	114105	11730	11678	11704	11709	12107	113532	12039	12037	114313	12186	12277	12229	12386	12382	12744	12385	12389	12775	11535	11537	106370	12365	105181	2587	11858	114418	11756	11668	12087	12464	12124	11874	12042	12039	12041	12039	12038	8915	11793	113674	11704	11869
GCA_022592575.1	11527	113729	11853	113655	113662	114284	113970	11519	11561	11578	11583	11973	113416	11869	11867	114192	12097	12298	12243	12406	12402	12576	12403	12409	12605	11485	11487	106629	12383	105413	2460	11759	114288	11605	11481	12037	12268	11976	11728	11876	11875	11877	11875	11874	8097	11570	113559	11493	11761
GCA_022864885.1	11453	113768	11948	113626	113633	114354	114040	11369	11656	11906	11912	11962	113454	11951	11951	114284	12162	12364	12293	12463	12466	12662	12463	12470	12675	11735	11737	106474	12447	105316	9723	11803	114327	11780	10863	12059	12344	11972	11932	11972	11971	11971	11970	11970	969	11607	113518	11324	11982
GCA_022964235.2	10882	113848	11618	113703	113710	114402	114112	10853	11371	11442	11447	11607	113514	11647	11646	114349	11867	11979	11994	12090	12090	12501	12092	12094	12527	11224	11228	106331	12071	105173	11547	11320	114424	11509	11237	11617	12049	11513	11417	11653	11651	11650	11649	11649	11373	11341	113587	10842	11211
GCA_022965275.3	11580	113759	12147	113666	113673	114371	114076	11575	11267	11758	11771	12134	113540	12150	12150	114288	12056	12280	12213	12362	12358	12880	12360	12362	12902	11784	11785	105970	12349	104738	11986	11816	114355	11951	11737	12167	12371	11943	11710	12171	12168	12168	12162	12169	11689	11913	113633	11549	11996
GCA_022965635.1	10882	113848	11618	113703	113710	114402	114112	10853	11371	11442	11447	11607	113514	11647	11646	114349	11867	11979	11994	12090	12090	12501	12092	12094	12527	11224	11228	106329	12071	105171	11547	11320	114424	11509	11237	11617	12049	11513	11417	11653	11651	11650	11649	11649	11373	11341	113587	10842	11211
GCA_022996005.1	11914	113601	2348	113512	113518	114148	113855	11924	12162	11548	11552	11420	113272	2331	2331	114047	11513	11741	11688	11818	11815	12838	11817	11819	12866	11558	11559	106405	11795	105196	11136	11955	114195	11830	11526	10949	12190	11016	11765	2341	2340	2340	2340	2341	10468	11547	113364	11899	11386
GCA_023027765.1	89002	121796	89366	121621	121624	122074	121770	88754	89284	89214	89310	89076	121354	89611	89601	121785	89645	89077	88678	89719	89744	89567	89768	89585	89605	89241	89252	30424	89495	29578	89716	89488	121685	89729	89379	89518	89206	89542	88982	89584	89573	89584	89496	89575	89524	89446	121567	88889	89730
GCA_023314475.2	11671	113697	11483	113574	113581	114222	113926	11682	11722	11395	11399	11694	113418	11506	11506	114199	11875	12073	12045	12150	12147	12494	12149	12148	12507	11438	11441	106095	12129	105085	11687	10750	114278	11132	10898	11758	12100	11588	11203	11533	11532	11532	11530	11532	11453	10749	113454	11636	11639
GCA_023340175.1	12100	113587	176	113486	113492	114102	113809	12068	12264	11612	11616	11421	113252	61	61	114029	11484	11662	11607	11744	11741	13045	11742	11743	13072	11685	11686	106417	11719	105258	12358	12095	114170	11906	11589	10967	12328	11053	11900	164	164	164	164	165	12002	11602	113342	12047	11816
GCA_023343575.1	12100	113574	177	113469	113475	114091	113798	12073	12259	11607	11611	11416	113264	62	62	114012	11477	11655	11600	11737	11734	13039	11735	11736	13066	11684	11685	106421	11712	105262	12356	12089	114156	11900	11585	10964	12323	11048	11898	165	165	165	165	166	11993	11595	113320	12047	11828
GCA_023583745.1	113831	56031	113874	56193	56197	56968	56783	113454	113853	113993	114078	114022	55885	114064	114050	55943	114135	112962	112639	114144	114193	113333	114236	114134	113448	113825	113848	121236	113975	119668	113804	114269	57199	114164	114282	114399	113995	114283	113552	114063	114046	114055	114025	114049	114254	114201	55925	113656	114102
GCA_023598425.1	360	112984	12045	112782	112789	113474	113111	417	11710	11810	11814	12150	112637	12042	12041	113418	12298	12466	12400	12570	12568	12740	12570	12566	12767	11783	11783	105308	12549	104156	11893	11647	113485	11829	11585	12109	12393	12153	11876	12079	12078	12078	12077	12077	11634	11714	112681	334	12017
GCA_023673825.1	105478	122917	105984	122756	122759	123181	122830	105157	105505	105742	105838	105676	122503	106121	106110	122855	106180	105107	104361	106208	106239	106076	106280	106091	106152	105965	105978	14270	106017	13245	106236	106051	122854	106153	106002	106171	105650	106060	105580	106097	106086	106095	106007	106086	106131	105951	122664	105379	105937
GCA_023677645.1	12003	113040	12104	112895	112902	113618	113322	12069	11946	12061	12067	12248	112731	12146	12146	113528	12274	12432	12425	12533	12532	12882	12532	12537	12889	11563	11565	105587	12506	104446	12281	11835	113638	11667	11546	12142	12346	12234	11747	12149	12149	12149	12147	12151	12082	11651	112821	12042	11922
GCA_023685635.1	12114	113498	12243	113353	113360	114067	113772	12135	12038	12044	12055	12101	113215	12242	12242	113974	12281	12467	12420	12569	12571	12941	12571	12575	12960	11651	11653	106311	12549	105063	11970	11923	114093	11987	12019	12121	12429	12037	12004	12280	12279	12279	12274	12278	11865	11764	113290	12099	12020
GCA_023685845.1	11820	114012	11826	113847	113854	114581	114286	11864	11715	11758	11764	11945	113679	11844	11844	114474	12084	12210	12191	12312	12311	12503	12313	12317	12512	11460	11462	106505	12287	105306	12096	11725	114588	11457	11429	11663	12263	11900	11494	11874	11873	11873	11868	11872	11895	11400	113767	11839	11805
GCA_023695945.1	11692	112316	11558	112022	112029	112728	112441	11674	11510	11622	11626	11738	111912	11567	11567	112638	11895	11958	11991	12120	12119	12689	12119	12119	12707	11259	11258	104960	12097	103824	12116	7624	112716	11086	5055	11628	12142	11801	11480	11593	11593	11593	11591	11592	11635	2960	112082	11642	11607
GCA_023782185.1	11138	113557	11936	113406	113413	113976	113669	11095	11057	11539	11543	11730	113169	11970	11970	113913	12185	12389	12340	12449	12447	12489	12448	12453	12500	11366	11366	106068	12431	104968	11686	11598	113957	11741	11472	12001	12184	11820	11607	11970	11969	11969	11964	11969	11325	11504	113202	11116	11575
GCA_023913555.1	12171	113491	11724	113317	113323	114052	113762	12138	12351	11779	11783	11912	113173	11717	11717	113985	8989	9150	9124	9236	9231	12836	9234	9246	12860	11904	11906	106441	9217	105241	12201	12025	114042	11938	11866	11837	12159	11810	11663	11751	11750	11750	11747	11750	11927	11785	113287	12109	12144
GCA_023913575.1	12170	113491	11721	113291	113297	114052	113762	12138	12351	11777	11781	11910	113146	11714	11714	113959	8988	9149	9123	9235	9230	12834	9233	9245	12858	11902	11904	106441	9217	105241	12199	12023	114016	11936	11863	11835	12159	11809	11662	11748	11747	11747	11744	11747	11925	11785	113261	12109	12144
GCA_023978935.1	12111	113650	189	113547	113553	114166	113873	12079	12267	11618	11622	11426	113314	68	68	114091	11488	11667	11611	11748	11745	13054	11746	11746	13081	11693	11694	106454	11724	105310	12360	12103	114232	11911	11595	10972	12334	11059	11904	177	177	177	177	178	12004	11608	113405	12058	11834
GCA_023978995.1	12105	113527	190	113434	113440	114045	113752	12074	12260	11611	11615	11417	113198	69	69	113977	11482	11661	11605	11742	11739	13043	11740	11740	13070	11685	11686	106342	11718	105200	12354	12092	114115	11906	11587	10966	12325	11051	11893	178	178	178	178	179	12000	11599	113282	12053	11829
GCA_024023455.1	11288	113913	11593	113790	113797	114405	114117	11261	11424	11267	11275	11718	113562	11610	11610	114364	11990	12124	12078	12245	12244	12302	12244	12248	12338	11429	11431	106395	12223	105115	11869	11640	114419	11378	11364	11608	11925	11588	11494	11627	11627	11627	11620	11626	11298	11362	113666	11278	11561
GCA_024111135.1	11816	113663	12145	113569	113576	114188	113904	11849	11876	11765	11774	11992	113357	12172	12171	114231	12244	12433	12383	12536	12537	12074	12538	12537	12100	11477	11480	106294	12519	105114	11906	11960	114243	11843	11793	12072	12369	11893	11383	12188	12185	12185	12184	12184	11624	11842	113472	11820	11883
GCA_024138415.1	11535	113924	12040	113765	113771	114464	114167	11502	11721	11637	11647	12177	113566	12051	12051	114421	12204	12354	12302	12488	12490	12655	12487	12486	12677	11563	11565	106200	12468	105024	11861	11619	114462	11757	11461	12043	12440	12074	11883	12088	12088	12088	12087	12087	11711	11458	113660	11499	11785
GCA_024188335.3	105790	123266	106264	123188	123191	123573	123217	105497	105791	106124	106221	106077	122848	106494	106484	123301	106569	105493	104772	106618	106644	106419	106691	106498	106486	106243	106256	14569	106426	13366	106609	106402	123218	106468	106363	106532	106058	106415	105965	106473	106462	106472	106382	106463	106487	106356	123078	105735	106310
GCA_024188395.3	11555	113708	12121	113616	113623	114301	114006	11554	11249	11713	11726	12108	113487	12130	12130	114235	12038	12236	12195	12318	12314	12861	12316	12318	12883	11773	11774	105930	12305	104697	11970	11798	114303	11930	11720	12148	12360	11911	11697	12145	12142	12142	12136	12143	11676	11895	113582	11528	11976
GCA_024273355.1	11288	113915	11593	113792	113799	114407	114119	11261	11424	11267	11275	11718	113564	11610	11610	114366	11990	12124	12078	12245	12244	12302	12244	12248	12338	11429	11431	106397	12223	105117	11869	11640	114421	11378	11364	11608	11925	11588	11494	11627	11627	11627	11620	11626	11298	11362	113668	11278	11561
GCA_024290435.2	11764	113934	11675	113752	113759	114489	114201	11767	11799	11607	11622	11916	113593	11684	11684	114429	11987	12134	12145	12276	12275	12532	12277	12277	12562	11277	11277	106473	12258	105221	12022	8987	114527	11321	9695	11784	12254	11769	11492	11700	11699	11699	11694	11698	11610	8957	113692	11727	11602
GCA_024396915.1	12081	113688	10915	113521	113528	114230	113942	12048	12217	11624	11633	11351	113338	10923	10921	114161	11792	11932	11926	12028	12027	12943	12030	12035	12965	11587	11591	106304	12013	105173	12433	11942	114213	11821	11609	11301	12431	11332	11838	10938	10938	10937	10937	10937	12000	11580	113444	12004	12037
GCA_024428595.1	1430	114143	12561	113911	113918	114644	114281	1489	12220	12284	12289	12698	113735	12587	12586	114561	12821	12917	12875	13021	13019	13227	13022	13018	13257	12299	12299	106366	13001	105187	12350	12225	114635	12322	12110	12647	12910	12659	12411	12602	12601	12601	12600	12600	11938	12251	113831	1426	12553
GCA_024430195.1	1429	114142	12560	113910	113917	114643	114280	1488	12219	12283	12288	12697	113734	12586	12585	114560	12820	12916	12874	13020	13018	13226	13021	13017	13256	12298	12298	106365	13000	105186	12349	12224	114634	12321	12109	12646	12909	12658	12410	12601	12600	12600	12599	12599	11937	12250	113830	1425	12552
GCA_024453765.1	11941	113817	11876	113623	113630	114335	114045	11944	12039	11947	11952	12142	113511	11893	11894	114226	12246	12332	12360	12493	12492	12810	12493	12494	12837	11610	11609	106293	12472	105115	12413	8544	114327	11471	6181	11289	12518	12097	11839	11914	11911	11911	11909	11910	12000	4147	113532	11925	11980
GCA_024492795.1	11160	113385	11784	113208	113215	113890	113653	11184	11207	11487	11491	11590	113028	11802	11801	113873	11848	12037	12011	12121	12124	12398	12121	12128	12400	11344	11346	105831	12106	104656	10838	11410	113870	11383	10851	11843	12017	11637	11537	11810	11810	11810	11805	11809	5506	11219	113123	11152	11619
GCA_024513125.1	11843	113341	11589	113209	113216	113887	113632	11827	11724	11460	11464	11703	113051	11632	11632	113830	11613	11517	11611	11643	11646	12652	11642	11642	12661	11342	11345	106096	11622	104942	12083	10924	113901	11481	10667	11704	12282	11642	11673	11640	11640	11640	11638	11640	11770	10390	113122	11821	11750
GCA_024513765.1	245	113712	12035	113508	113515	114224	113861	78	11718	11803	11808	12181	113322	12089	12088	114140	12316	12488	12431	12593	12591	12760	12593	12589	12789	11820	11820	105976	12572	104809	11924	11672	114216	11846	11587	12163	12403	12201	11880	12077	12076	12076	12075	12075	11676	11735	113418	60	12040
GCA_024516745.1	11747	113851	11852	113713	113720	114369	114079	11733	11835	11405	11425	11651	113517	11871	11871	114336	11962	12148	12099	12230	12230	12479	12236	12237	12496	11349	11352	106418	12215	105221	11848	11302	114495	1494	11149	11892	12050	11640	11421	11874	11871	11871	11870	11870	11616	11008	113609	11714	11642
GCA_024517885.1	11846	113536	12222	113397	113404	114083	113769	11746	12242	11822	11842	12099	113227	12221	12220	114011	12428	12637	12560	12733	12733	13013	12733	12740	13029	11796	11799	106443	12712	105222	11488	11744	114115	3310	11544	12276	12313	12053	11738	12241	12241	12241	12240	12240	11033	11450	113308	11722	12099
GCA_024520795.1	12102	113660	260	113564	113570	114194	113901	12076	12249	11629	11633	11434	113337	204	204	114119	11470	11658	11592	11739	11736	13035	11737	11738	13062	11691	11692	106460	11715	105288	12360	12078	114255	11902	11587	10969	12347	11045	11911	248	248	248	247	249	11981	11611	113431	12055	11844
GCA_024520815.1	12103	113661	261	113565	113571	114195	113902	12077	12250	11630	11634	11435	113338	205	205	114120	11471	11659	11593	11740	11737	13036	11738	11739	13063	11692	11693	106461	11716	105289	12361	12079	114256	11903	11588	10970	12348	11046	11912	249	249	249	248	250	11982	11612	113432	12056	11845
GCA_024579815.1	1453	114202	12582	113972	113979	114706	114343	1513	12240	12307	12312	12718	113795	12608	12607	114623	12841	12936	12894	13041	13039	13247	13042	13038	13277	12324	12324	106412	13021	105234	12372	12247	114695	12346	12130	12668	12929	12681	12430	12623	12622	12622	12621	12621	11962	12270	113889	1449	12575
GCA_024585185.1	12015	113988	10990	113859	113865	114536	114223	12002	12248	11851	11858	11262	113682	11013	11011	114478	11576	11756	11715	11849	11846	13135	11850	11849	13168	11707	11709	106493	11838	105330	12478	12066	114585	12186	11987	11153	12575	11259	12062	11031	11028	11027	11026	11027	12019	11973	113777	12000	12156
GCA_024585205.1	12015	113988	10990	113858	113865	114535	114222	12002	12248	11851	11858	11262	113682	11013	11011	114478	11576	11756	11715	11849	11846	13135	11850	11849	13168	11707	11709	106493	11838	105330	12478	12066	114585	12186	11987	11153	12575	11259	12062	11031	11028	11027	11026	11027	12019	11973	113777	12000	12156
GCA_024585225.1	12011	113926	10986	113799	113806	114476	114163	11998	12243	11844	11851	11256	113619	11009	11007	114415	11570	11750	11709	11843	11840	13130	11844	11843	13163	11702	11704	106429	11832	105265	12473	12061	114524	12182	11983	11148	12569	11253	12057	11027	11024	11023	11022	11023	12014	11969	113716	11996	12151
GCA_024585245.1	12014	113987	10989	113858	113864	114535	114222	12001	12247	11850	11857	11261	113681	11012	11010	114477	11575	11755	11714	11848	11845	13134	11849	11848	13167	11706	11708	106492	11837	105329	12477	12065	114584	12185	11986	11152	12574	11258	12061	11030	11027	11026	11025	11026	12018	11972	113776	11999	12155
GCA_024613465.1	12041	113911	11352	113777	113784	114452	114156	12031	12079	11562	11571	11451	113582	11348	11347	114305	11653	11830	11781	11928	11927	12895	11930	11933	12923	11615	11619	106498	11911	105349	12251	11817	114428	11672	11652	11326	12539	11318	12098	11395	11394	11393	11390	11393	11952	11530	113660	12027	12110
GCA_024734135.1	11221	113858	11845	113750	113757	114373	114064	11169	11435	11405	11410	11880	113546	11869	11869	114329	12019	12240	12185	12359	12358	12374	12358	12362	12410	11555	11557	106360	12333	105069	10103	11758	114378	11714	11407	11917	12061	11902	11710	11870	11870	11870	11865	11869	9542	11609	113637	11182	11797
GCA_024734155.1	11393	113900	11791	113753	113760	114456	114142	11322	11574	11814	11819	11911	113580	11798	11798	114416	12103	12267	12236	12366	12369	12589	12366	12373	12606	11646	11648	106535	12350	105365	9619	11704	114439	11706	10784	12003	12261	11926	11854	11814	11813	11813	11812	11812	873	11528	113634	11281	11909
GCA_024734175.1	11393	113900	11791	113753	113760	114456	114142	11322	11574	11814	11819	11911	113580	11798	11798	114416	12103	12267	12236	12366	12369	12589	12366	12373	12606	11646	11648	106535	12350	105365	9619	11704	114439	11706	10784	12003	12261	11926	11854	11814	11813	11813	11812	11812	873	11528	113634	11281	11909
GCA_024990835.1	12050	113239	262	113143	113149	113761	113468	12022	12208	11591	11595	11388	112915	206	206	113688	11356	11544	11477	11625	11622	12990	11623	11624	13003	11647	11648	106068	11601	105058	12313	12014	113807	11863	11541	10934	12317	10994	11867	250	250	250	249	250	11943	11560	112989	11999	11788
GCA_025026825.1	12163	113634	10907	113463	113470	114171	113883	12122	12266	11633	11642	11429	113280	10915	10913	114104	11824	11964	11956	12060	12059	13004	12062	12067	13025	11671	11675	106264	12045	105128	12484	12016	114154	11887	11668	11353	12479	11381	11914	10930	10930	10929	10929	10929	12036	11637	113386	12083	12074
GCA_025081795.1	111012	59230	110870	59356	59360	60161	59993	110633	110868	111176	111259	111059	59166	111102	111095	59175	111215	110167	109689	111200	111241	110595	111261	111157	110539	110973	110997	111282	110995	109994	110949	111318	60413	111319	111328	111399	111071	111415	110629	111082	111063	111073	111038	111079	111400	111278	59167	110763	111150
GCA_025082855.1	11459	113673	11933	113520	113527	114195	113902	11467	11132	11700	11705	11866	113360	11938	11938	114186	11982	12158	12121	12255	12258	12338	12254	12255	12352	11424	11425	106134	12240	104948	10916	11613	114195	11620	11076	11955	12297	11836	11829	11957	11957	11957	11956	11956	5192	11594	113411	11427	11665
GCA_025082935.1	113378	113	113255	12278	12283	15093	15080	113052	113205	113476	113537	113596	11962	113487	113479	11683	113635	112491	112058	113673	113720	112253	113756	113636	112387	113356	113388	122853	113535	121491	112986	113683	15413	113714	113690	113867	113474	113781	113008	113476	113456	113466	113429	113472	113673	113602	12168	113249	113550
GCA_025086785.1	113446	60368	113346	60504	60508	61302	61147	113040	113330	113475	113558	113541	60303	113584	113565	60332	113667	112522	112043	113696	113737	112879	113757	113657	112988	113425	113449	113828	113490	112325	113369	113819	61567	113731	113815	113861	113508	113855	113090	113555	113536	113544	113509	113542	113820	113767	60319	113241	113631
GCA_025093345.1	11892	113622	11698	113482	113488	114084	113807	11868	11879	11646	11646	12065	113341	11704	11701	113987	12012	12220	12150	12324	12323	12837	12324	12327	12859	11642	11645	105972	12300	104675	12090	11496	114164	11608	11502	11785	12192	11725	11597	11733	11732	11731	11730	11729	11711	11526	113288	11868	11702
GCA_025108805.1	11536	113934	12038	113775	113782	114474	114177	11503	11716	11635	11645	12180	113575	12049	12049	114435	12206	12355	12304	12490	12492	12658	12489	12488	12680	11558	11560	106225	12469	105046	11859	11623	114473	11753	11461	12039	12431	12071	11879	12086	12086	12086	12085	12085	11714	11459	113684	11500	11781
GCA_025115105.1	113845	60671	113736	60809	60813	61604	61423	113441	113724	113864	113947	113939	60604	113974	113955	60628	114057	112915	112436	114089	114130	113272	114150	114050	113381	113820	113844	114134	113883	112642	113768	114211	61843	114118	114214	114238	113899	114248	113484	113945	113926	113934	113899	113932	114216	114166	60620	113640	114021
GCA_025115565.1	113816	60651	113709	60790	60794	61585	61403	113410	113696	113833	113916	113913	60587	113947	113928	60609	114027	112883	112406	114057	114098	113243	114120	114020	113354	113794	113818	114105	113853	112615	113737	114184	61824	114091	114186	114210	113871	114217	113456	113918	113899	113907	113872	113905	114186	114137	60602	113611	113991
GCA_025116505.1	12100	113394	192	113243	113249	113861	113568	12066	12258	11592	11596	11392	112999	71	71	113783	11448	11626	11571	11708	11705	13032	11706	11707	13059	11665	11666	106188	11684	105028	12331	12083	113934	11900	11591	10948	12296	11029	11900	180	180	180	180	181	11997	11605	113099	12046	11827
GCA_025116805.1	12216	113644	12274	113514	113521	114159	113869	12181	12307	11832	11852	12166	113283	12204	12204	114147	12350	12556	12549	12657	12657	12971	12658	12664	12989	11785	11788	106506	12637	105265	12380	11787	114220	2826	11574	12322	12268	12012	11730	12293	12293	12293	12292	12292	11918	11493	113415	12160	12135
GCA_025152985.1	12081	113001	4375	112892	112899	113495	113207	11957	12412	11850	11867	11380	112657	4385	4385	113447	11515	11663	11639	11740	11738	13061	11745	11741	13082	11918	11919	105882	11729	104718	12472	12152	113555	11995	11818	11019	12524	11288	12023	4374	4374	4374	4369	4373	12171	11885	112738	11951	12014
GCA_025153425.1	12106	113657	4375	113551	113557	114165	113877	11980	12438	11899	11916	11383	113313	4385	4385	114096	11545	11692	11652	11769	11767	13105	11774	11770	13126	11950	11951	106448	11758	105291	12480	12205	114221	12027	11874	11041	12534	11309	12056	4374	4374	4374	4369	4373	12151	11970	113393	11971	12037
GCA_025154115.1	11399	113801	11658	113707	113714	114336	114050	11345	11590	11317	11324	11851	113460	11689	11688	114275	12049	12161	12117	12300	12299	12431	12299	12303	12465	11503	11505	106285	12277	105020	11881	11541	114340	11579	11408	11660	12000	11688	11637	11692	11692	11691	11686	11691	11448	11471	113609	11358	11706
GCA_025156555.1	12086	113532	385	113436	113443	114068	113775	12077	12214	11619	11623	11408	113214	343	343	113985	11448	11570	11539	11651	11648	13017	11649	11650	13044	11645	11646	106411	11627	105246	12323	12045	114118	11851	11552	10956	12288	11004	11901	373	373	373	373	374	11953	11590	113311	12056	11819
GCA_025156565.1	12246	113915	11420	113753	113761	114435	114146	12211	12242	11737	11748	11654	113558	11439	11438	114351	11829	11962	11938	12048	12048	13073	12050	12056	13107	11906	11910	106438	12042	105264	12488	12181	114458	11972	12007	11750	12489	11680	12112	11444	11443	11442	11441	11443	12018	11964	113613	12196	11909
GCA_025156655.1	11491	113783	12182	113626	113633	114310	114022	11459	11158	11734	11741	12082	113448	12208	12208	114286	12358	12542	12508	12636	12634	12904	12635	12637	12918	11874	11875	105921	12616	104708	11811	11795	114293	11946	11541	12200	12371	12154	11765	12220	12217	12217	12213	12216	11436	11630	113553	11443	11922
GCA_025156695.1	12093	113621	390	113528	113534	114148	113855	12084	12220	11627	11631	11418	113302	348	347	114067	11457	11578	11547	11660	11657	13023	11658	11659	13049	11649	11650	106460	11636	105301	12324	12055	114199	11857	11562	10959	12297	11014	11908	378	378	377	377	379	11959	11600	113382	12064	11827
GCA_025195065.1	12272	113747	12331	113601	113607	114246	113942	12305	12351	12199	12204	12431	113383	12369	12369	114185	12338	12452	12461	12552	12550	13149	12551	12554	13166	11910	11912	106529	12528	105346	12435	12368	114280	12292	12111	12569	12334	12355	11870	12372	12371	12371	12369	12371	12098	12176	113459	12272	12399
GCA_025244645.1	11352	113779	11812	113701	113708	114314	114000	11356	11376	11600	11605	11841	113463	11817	11815	114236	12042	12200	12153	12309	12305	12626	12307	12311	12656	11368	11370	106521	12287	105333	2379	11650	114359	11565	11475	11972	12290	12032	11719	11834	11833	11835	11833	11832	9200	11606	113594	11323	11699
GCA_025734435.1	11828	113747	11908	113591	113598	114277	113987	11817	11891	11498	11518	11785	113400	11909	11909	114222	12126	12271	12240	12359	12359	12494	12359	12366	12511	11371	11374	106367	12338	105170	11997	11397	114402	150	11159	11984	12085	11735	11480	11927	11926	11926	11925	11925	11711	11098	113496	11796	11791
GCA_025883235.1	11900	113530	11742	113471	113477	114119	113825	11888	11938	11699	11710	11635	113252	11737	11737	114053	11977	12177	12142	12265	12266	12626	12266	12265	12634	10970	10973	106285	12247	105275	11678	11766	114121	11635	11336	11899	12237	11771	11497	11776	11772	11772	11770	11772	11663	11490	113318	11868	11705
GCA_025886965.1	11583	113748	12150	113655	113662	114359	114064	11578	11270	11761	11774	12137	113527	12153	12153	114277	12059	12283	12216	12365	12361	12883	12363	12365	12905	11787	11788	105952	12352	104718	11989	11819	114344	11954	11740	12170	12374	11946	11713	12174	12171	12171	12165	12172	11692	11916	113622	11552	11999
GCA_025892895.1	10899	113820	11620	113674	113681	114371	114081	10870	11377	11449	11454	11612	113484	11649	11648	114321	11874	11985	12001	12097	12097	12508	12099	12101	12534	11231	11235	106297	12077	105139	11553	11328	114393	11515	11243	11625	12054	11518	11425	11655	11653	11652	11651	11651	11382	11348	113558	10859	11218
GCA_025892975.1	10899	113822	11620	113676	113683	114373	114083	10870	11377	11449	11454	11612	113486	11649	11648	114323	11874	11985	12001	12097	12097	12508	12099	12101	12534	11231	11235	106297	12077	105139	11553	11328	114395	11515	11243	11625	12054	11518	11425	11655	11653	11652	11651	11651	11382	11348	113560	10859	11218
GCA_026009875.1	12369	113786	12175	113652	113659	114339	114053	12349	12340	12405	12406	12538	113460	12269	12269	114292	12691	12864	12852	12972	12971	13501	12973	12977	13526	12331	12334	106670	12953	105458	12600	12232	114386	12106	12084	12489	12995	12501	12476	12280	12279	12279	12278	12278	12595	12149	113556	12326	12461
GCA_026010115.1	11582	113637	11860	113468	113475	114172	113879	11581	11718	11633	11637	11926	113280	11864	11864	114053	12094	12205	12261	12377	12373	12196	12375	12365	12222	11239	11241	106372	12351	105348	11264	11538	114102	11625	11433	11867	12248	11759	11679	11893	11891	11891	11886	11891	11482	11416	113338	11554	11850
GCA_026020115.1	11078	111602	11283	111462	111469	112076	111814	11089	11271	11126	11130	11265	111289	11283	11283	112045	11514	11616	11560	11735	11735	12260	11732	11731	12281	11127	11130	104331	11714	103155	9649	11274	112097	11015	11003	11413	11601	11419	11241	11307	11304	11304	11296	11303	9207	10902	111340	11041	11115
GCA_026156565.1	1421	114049	12538	113758	113765	114504	114141	1481	12194	12264	12268	12673	113613	12564	12563	114420	12796	12892	12851	12996	12994	13200	12997	12993	13229	12282	12282	106279	12976	105099	12328	12203	114486	12298	12093	12626	12885	12641	12385	12579	12578	12578	12577	12577	11920	12221	113679	1417	12531
GCA_026226155.1	113519	12206	113458	12453	12458	14931	14948	113128	113482	113671	113735	113864	12260	113690	113675	11820	113848	112650	112272	113850	113896	112414	113933	113813	112568	113612	113645	122714	113690	121350	113184	113871	15067	113945	113922	114138	113725	113998	113240	113684	113666	113673	113642	113675	113874	113838	11990	113359	113714
GCA_026240395.1	11924	112680	835	112661	112667	113253	113016	11978	12110	11584	11588	11354	112437	831	831	113180	11385	11573	11519	11653	11651	12926	11652	11647	12939	11619	11620	105613	11630	104647	12267	11999	113448	11832	11567	10898	12241	11021	11839	828	824	824	824	824	11888	11562	112475	11954	11744
GCA_026614535.1	12474	114183	12789	113951	113958	114673	114361	12477	12382	12659	12664	12803	113807	12817	12816	114644	12938	13016	13023	13111	13113	13344	13113	13119	13361	12411	12413	106682	13095	105523	10686	12608	114653	12578	11553	12877	13048	12764	12690	12815	12813	12813	12812	12813	2247	12399	113897	12440	12784
GCA_026614575.1	11723	113911	11999	113725	113732	114428	114114	11715	11579	11886	11891	11869	113547	11992	11992	114423	12154	12319	12304	12416	12419	12640	12417	12422	12658	11659	11661	106440	12401	105307	9845	11662	114411	11757	10825	12047	12348	11995	11900	12021	12020	12020	12019	12019	1563	11620	113623	11670	12017
GCA_026614635.1	12478	114238	12798	114002	114009	114718	114406	12481	12400	12667	12672	12804	113861	12825	12824	114697	12944	13022	13029	13117	13119	13352	13119	13125	13366	12414	12416	106741	13101	105593	10678	12612	114698	12579	11556	12883	13052	12766	12694	12823	12821	12821	12820	12821	2244	12405	113941	12441	12787
GCA_026619515.1	11458	113696	11805	113621	113628	114252	113937	11453	11491	11532	11537	11824	113379	11801	11799	114153	11984	12149	12107	12257	12253	12543	12256	12260	12573	11314	11316	106396	12236	105208	2322	11666	114260	11467	11414	11913	12191	11938	11614	11826	11825	11827	11825	11824	8883	11596	113518	11428	11657
GCA_026626065.1	1113	113771	12099	113566	113573	114287	113924	1157	11732	11851	11855	12197	113378	12050	12049	114210	12330	12517	12481	12621	12619	12761	12622	12618	12791	11785	11785	106001	12601	104819	11891	11740	114278	11845	11620	12198	12424	12141	11909	12140	12139	12139	12138	12138	11467	11775	113475	1095	12064
GCA_026626085.1	12017	113697	1166	113593	113599	114226	113933	11997	12125	11534	11538	11386	113393	1128	1128	114145	11380	11598	11560	11678	11675	12889	11676	11677	12915	11545	11546	106453	11654	105242	11893	11982	114280	11804	11473	10857	12192	10995	11749	1154	1154	1154	1154	1155	11217	11573	113455	11976	11754
GCA_026626105.1	12138	113634	226	113532	113538	114149	113856	12106	12303	11649	11653	11454	113304	105	105	114072	11515	11694	11636	11775	11772	13079	11773	11774	13108	11719	11720	106465	11751	105299	12388	12130	114213	11940	11624	11014	12359	11088	11933	214	214	214	214	215	12028	11637	113387	12085	11868
GCA_026626165.1	5332	114225	12549	114041	114048	114715	114351	5381	12079	12266	12270	12755	113853	12571	12568	114631	12873	12978	12924	13075	13071	13259	13074	13078	13284	12311	12313	106584	13052	105372	8497	12313	114710	12428	12153	12788	13063	12737	12607	12582	12581	12583	12582	12580	11991	12269	113962	5325	12542
GCA_027259175.1	106786	17806	106736	18631	18636	21111	21098	106532	107254	106905	106964	107012	18199	106917	106908	17118	107065	105984	106002	107099	107149	105604	107166	107044	105730	106822	106856	121658	106927	120275	106462	107154	21421	107196	107179	107277	106986	107297	106691	106931	106924	106930	106894	106935	107155	107020	17869	106594	107012
GCA_027885695.1	10899	113766	11783	113695	113702	114318	114004	10852	11470	11553	11558	11818	113451	11794	11792	114214	11965	12110	12079	12220	12216	12516	12218	12222	12546	11275	11277	106502	12198	105311	2316	11551	114326	11493	11358	11883	12209	11928	11589	11805	11804	11806	11804	11803	9095	11530	113574	10805	11639
GCA_027908395.1	11633	113874	11504	113711	113718	114395	114103	11634	11864	11581	11585	11791	113551	11531	11530	114344	11840	12009	11989	12112	12110	12590	12111	12117	12610	11418	11421	106418	12090	105222	11921	11180	114454	11384	11208	11695	12149	11439	10648	11554	11551	11550	11546	11549	11593	11134	113638	11625	11713
GCA_027961045.1	113426	12611	113279	12885	12890	15777	15763	113048	113362	113499	113562	113687	12804	113529	113511	11872	113660	112448	112066	113652	113700	112273	113737	113618	112409	113392	113426	122435	113470	121076	113120	113731	15973	113769	113721	113894	113521	113819	113090	113503	113483	113492	113457	113490	113710	113653	1824	113261	113526
GCA_028025135.1	113464	12007	113346	11800	11805	15091	15075	113070	113370	113553	113621	113730	11839	113588	113573	11916	113731	112590	112211	113725	113775	112328	113812	113691	112477	113440	113474	123091	113643	121691	113091	113777	15374	113818	113846	113973	113602	113888	113134	113576	113555	113562	113528	113560	113756	113704	12387	113341	113628
GCA_028210855.1	11187	110683	11618	110662	110670	111172	111122	11203	11335	11281	11286	11560	110490	11573	11573	111112	11407	11937	11735	12016	12012	12273	12013	12016	12291	11071	11073	103720	11993	102767	2350	11357	111196	11281	11187	11712	11947	11678	11416	11615	11614	11614	11612	11614	8903	11305	110615	11160	11406
GCA_028560415.1	234	113452	11976	113267	113274	113951	113627	130	11697	11795	11800	12157	113087	12030	12029	113885	12275	12468	12411	12552	12550	12742	12552	12548	12753	11784	11784	105679	12531	104669	11882	11634	113954	11802	11546	12122	12364	12155	11844	12018	12017	12017	12016	12017	11638	11690	113165	48	12003
GCA_028561825.1	235	113323	11985	113153	113160	113841	113530	134	11707	11785	11790	12161	112964	12039	12038	113783	12288	12460	12403	12565	12563	12733	12565	12561	12761	11795	11795	105568	12544	104401	11899	11643	113856	11816	11561	12124	12373	12166	11855	12027	12026	12026	12025	12025	11647	11710	113057	49	12021
GCA_028753275.1	11754	113858	11856	113720	113727	114377	114087	11740	11845	11410	11430	11656	113524	11875	11875	114343	11969	12155	12106	12237	12237	12492	12243	12244	12509	11361	11364	106424	12222	105232	11851	11306	114502	1498	11153	11898	12054	11645	11427	11878	11875	11875	11874	11874	11621	11013	113617	11721	11646
GCA_028882095.2	107608	17870	107570	18722	18727	21241	21228	107322	108029	107705	107764	107847	18295	107750	107741	17213	107910	106780	106756	107948	107998	106438	108015	107893	106564	107656	107690	122546	107775	121160	107252	107995	21528	108019	108005	108121	107813	108138	107520	107765	107758	107764	107728	107769	107997	107852	17937	107405	107856
GCA_029168275.2	10883	113752	11607	113607	113614	114302	114012	10854	11354	11432	11437	11595	113419	11636	11635	114252	11858	11970	11985	12081	12081	12493	12083	12085	12519	11212	11216	106206	12062	105046	11533	11312	114324	11499	11229	11604	12036	11500	11406	11642	11640	11639	11638	11638	11367	11334	113485	10843	11200
GCA_029542165.1	11014	113547	11797	113411	113418	114059	113763	11007	11097	11397	11402	11716	113216	11784	11782	114026	11674	11824	11777	11927	11930	12318	11927	11932	12348	11371	11372	106222	11909	105021	11157	11374	114086	11524	11309	11659	11912	11742	11398	11821	11821	11820	11815	11819	10792	11453	113309	10973	11653
GCA_029542185.1	11017	113552	11800	113414	113421	114062	113766	11010	11100	11400	11405	11719	113219	11787	11785	114029	11677	11827	11780	11930	11933	12321	11930	11935	12351	11374	11375	106228	11912	105027	11160	11377	114091	11527	11312	11662	11915	11745	11401	11824	11824	11823	11818	11822	10795	11456	113313	10976	11656
GCA_029909755.2	12032	113708	12028	113641	113648	114289	113977	11999	11974	11918	11920	11898	113409	12035	12035	114253	12195	12390	12362	12512	12513	12420	12514	12514	12448	11735	11738	106253	12489	105047	12183	11818	114348	11700	11345	12240	12492	11867	11857	12039	12038	12038	12036	12037	11549	11579	113549	11960	12049
GCA_029915395.1	11816	113874	11870	113717	113724	114408	114118	11806	11875	11525	11545	11748	113518	11885	11885	114361	12032	12201	12167	12288	12288	12526	12288	12293	12543	11300	11303	106352	12267	105156	11947	11309	114518	1705	11192	11938	12026	11709	11439	11890	11889	11889	11888	11888	11668	11116	113622	11786	11747
GCA_030020875.1	113786	12298	113630	12535	12540	15254	15247	113420	113651	113859	113923	114080	12585	113860	113845	11731	113994	112781	112411	113996	114043	112700	114081	113958	112812	113750	113784	123021	113820	121674	113374	114086	15433	114131	114130	114289	113888	114173	113421	113851	113835	113842	113809	113838	114063	114019	12001	113613	113909
GCA_030020895.1	11778	113884	11874	113733	113740	114432	114142	11720	11830	11456	11476	11751	113537	11891	11891	114380	12113	12259	12238	12345	12345	12478	12346	12351	12496	11315	11318	106449	12325	105242	11772	11343	114532	1581	11055	11958	12032	11697	11416	11893	11892	11892	11891	11891	11345	10984	113640	11698	11708
GCA_030169265.1	11858	113876	11931	113721	113728	114406	114116	11845	11922	11528	11548	11813	113525	11932	11932	114348	12152	12299	12268	12386	12386	12524	12386	12393	12543	11394	11397	106446	12365	105258	12021	11422	114518	169	11183	12012	12111	11761	11506	11950	11949	11949	11948	11948	11737	11124	113627	11825	11815
GCA_030184755.2	105407	122839	105871	122700	122703	123095	122753	105168	105377	105742	105827	105665	122437	106099	106082	122794	106130	105036	104331	106175	106206	106116	106248	106058	106199	105813	105825	13959	105985	11682	106251	106028	122761	106069	105917	106069	105627	106036	105543	106083	106072	106075	105983	106068	106111	105906	122570	105319	105867
GCA_030185455.2	11082	113832	11774	113654	113661	114247	113935	11055	11041	11493	11498	11714	113472	11804	11804	114202	12087	12237	12224	12345	12342	12318	12344	12349	12336	11295	11295	106249	12324	105045	11794	11617	114242	11748	11366	11828	12312	11716	11623	11810	11808	11808	11804	11808	11177	11427	113481	11072	11592
GCA_030185465.2	11082	113832	11776	113679	113686	114247	113935	11055	11041	11494	11499	11715	113498	11806	11806	114227	12087	12237	12224	12345	12342	12319	12344	12349	12337	11296	11296	106249	12324	105045	11795	11618	114267	11749	11368	11829	12312	11716	11623	11812	11810	11810	11806	11810	11178	11427	113506	11072	11592
GCA_030190315.1	11828	113697	11906	113542	113549	114213	113923	11814	11900	11515	11535	11791	113345	11907	11907	114152	12123	12283	12251	12357	12357	12509	12357	12364	12512	11360	11363	106248	12336	105213	11992	11402	114312	155	11157	11988	12090	11734	11480	11925	11924	11924	11923	11924	11717	11099	113426	11790	11795
GCA_030190475.1	11859	113872	11932	113717	113724	114402	114112	11846	11923	11529	11549	11814	113520	11933	11933	114344	12153	12300	12269	12387	12387	12525	12387	12394	12544	11395	11398	106444	12366	105257	12022	11423	114514	170	11184	12013	12112	11762	11507	11951	11950	11950	11949	11949	11738	11125	113622	11826	11816
GCA_030190495.1	11858	113873	11932	113718	113725	114403	114113	11845	11923	11529	11549	11814	113522	11933	11933	114345	12153	12300	12269	12387	12387	12525	12387	12394	12544	11395	11398	106445	12366	105257	12022	11423	114515	170	11184	12013	12112	11762	11507	11951	11950	11950	11949	11949	11738	11125	113624	11826	11816
GCA_030190515.1	11852	113812	11924	113656	113663	114340	114050	11839	11919	11522	11542	11810	113459	11925	11925	114284	12142	12289	12258	12376	12376	12519	12376	12383	12538	11389	11392	106393	12355	105203	12018	11419	114454	169	11180	12006	12109	11754	11503	11943	11942	11942	11941	11941	11734	11121	113565	11819	11811
GCA_030190555.1	11859	113873	11932	113718	113725	114403	114113	11846	11923	11529	11549	11814	113522	11933	11933	114345	12153	12300	12269	12387	12387	12525	12387	12394	12544	11395	11398	106445	12366	105257	12022	11423	114515	170	11184	12013	12112	11762	11507	11951	11950	11950	11949	11949	11738	11124	113624	11826	11816
GCA_030192385.1	11859	113873	11932	113718	113725	114403	114113	11846	11923	11529	11549	11814	113522	11933	11933	114345	12153	12300	12269	12387	12387	12525	12387	12394	12544	11395	11398	106445	12366	105257	12022	11423	114515	170	11184	12013	12112	11762	11507	11951	11950	11950	11949	11949	11738	11125	113624	11826	11816
GCA_030192485.1	11858	113872	11931	113717	113724	114402	114112	11845	11922	11528	11548	11813	113521	11932	11932	114344	12152	12299	12268	12386	12386	12524	12386	12393	12543	11394	11397	106444	12365	105256	12021	11422	114514	169	11183	12012	12111	11761	11506	11950	11949	11949	11948	11948	11737	11124	113623	11825	11815
GCA_030192785.1	11861	113871	11934	113716	113723	114401	114111	11847	11925	11531	11551	11816	113520	11935	11935	114343	12155	12302	12271	12389	12389	12527	12389	12396	12546	11397	11400	106448	12368	105254	12023	11425	114513	172	11186	12015	12114	11764	11509	11953	11952	11952	11951	11951	11740	11126	113622	11828	11818
GCA_030193095.1	11862	113874	11935	113717	113724	114402	114112	11848	11925	11532	11552	11817	113521	11936	11936	114344	12156	12303	12271	12390	12390	12528	12390	12397	12547	11398	11401	106448	12369	105260	12024	11426	114516	173	11187	12016	12115	11765	11510	11954	11953	11953	11952	11952	11741	11127	113625	11829	11819
GCA_030196175.1	19770	108863	19918	108790	108796	109244	108930	19714	19824	19886	19891	20122	108492	19919	19917	109130	20210	20051	20102	20327	20323	20782	20325	20312	20812	19634	19636	107572	20307	106437	11121	19892	109419	19746	19472	20183	20542	20207	19939	19939	19938	19940	19938	19937	17940	19587	108498	19729	19830
GCA_030196525.1	11867	113875	11940	113720	113727	114403	114113	11853	11931	11537	11557	11822	113524	11941	11941	114347	12161	12308	12277	12395	12395	12533	12395	12402	12552	11403	11406	106450	12374	105262	12029	11431	114517	178	11192	12021	12120	11770	11515	11959	11958	11958	11957	11957	11746	11132	113626	11834	11824
GCA_030196545.1	19768	108859	19916	108786	108792	109226	108912	19708	19821	19884	19889	20116	108488	19913	19912	109115	20204	20049	20100	20321	20317	20780	20319	20306	20810	19631	19633	107563	20301	106438	11119	19890	109404	19744	19469	20178	20536	20202	19935	19937	19936	19935	19933	19935	17934	19581	108484	19723	19823
GCA_030196575.1	19775	108866	19924	108791	108797	109235	108921	19715	19828	19891	19896	20124	108495	19921	19919	109121	20212	20056	20107	20329	20325	20787	20327	20314	20818	19638	19640	107567	20309	106441	11127	19897	109412	19752	19476	20185	20543	20209	19942	19945	19944	19942	19940	19942	17941	19589	108492	19731	19831
GCA_030196595.1	19768	108857	19916	108784	108790	109224	108910	19708	19821	19884	19889	20116	108486	19913	19912	109113	20204	20049	20100	20321	20317	20780	20319	20306	20810	19631	19633	107561	20301	106436	11119	19890	109402	19744	19469	20178	20536	20202	19935	19937	19936	19935	19933	19935	17934	19581	108482	19723	19823
GCA_030196635.1	19769	108860	19917	108787	108793	109227	108913	19709	19822	19885	19890	20117	108489	19914	19913	109116	20205	20050	20101	20322	20318	20781	20320	20307	20811	19632	19634	107562	20302	106437	11120	19891	109405	19745	19470	20179	20537	20203	19936	19938	19937	19936	19934	19936	17935	19582	108485	19724	19824
GCA_030196655.1	19769	108860	19917	108787	108793	109227	108913	19709	19822	19885	19890	20117	108489	19914	19913	109116	20205	20050	20101	20322	20318	20781	20320	20307	20811	19632	19634	107564	20302	106439	11120	19891	109405	19745	19470	20179	20537	20203	19936	19938	19937	19936	19934	19936	17935	19582	108485	19724	19824
GCA_030271995.1	11826	113836	11910	113684	113691	114369	114078	11813	11888	11490	11511	11770	113485	11911	11911	114313	12130	12264	12228	12351	12351	12498	12351	12358	12515	11368	11371	106420	12330	105218	11988	11391	114484	191	11153	11985	12089	11737	11471	11929	11928	11928	11927	11927	11705	11087	113587	11792	11788
GCA_030359795.1	12047	112962	10949	112836	112843	113514	113227	12050	11914	11819	11825	11204	112664	10963	10961	113477	11650	11809	11797	11921	11923	12971	11920	11922	12989	11651	11655	105531	11901	104363	12472	11761	113585	11920	11868	884	12370	11201	11885	10962	10958	10958	10955	10957	12006	11784	112826	12035	12000
GCA_030370775.1	11825	112557	11764	112352	112358	113067	112770	11829	11634	11896	11907	11948	112200	11780	11779	113027	12143	12308	12267	12415	12416	12299	12416	12421	12319	11270	11273	105357	12397	104212	11417	11649	113110	11870	11541	11983	12286	11953	11731	11807	11806	11806	11802	11805	11705	11575	112239	11818	11818
GCA_030382635.1	11582	113637	11860	113468	113475	114172	113879	11581	11718	11633	11637	11926	113280	11864	11864	114053	12094	12205	12261	12377	12373	12196	12375	12365	12222	11239	11241	106374	12351	105350	11264	11538	114102	11625	11433	11867	12248	11759	11679	11893	11891	11891	11886	11891	11482	11416	113338	11554	11850
GCA_030383205.1	12369	113786	12175	113652	113659	114339	114053	12349	12340	12405	12406	12538	113460	12269	12269	114292	12691	12864	12852	12972	12971	13501	12973	12977	13526	12331	12334	106670	12953	105458	12600	12232	114386	12106	12084	12489	12995	12501	12476	12280	12279	12279	12278	12278	12595	12149	113556	12326	12461
GCA_030385425.1	11405	113772	12206	113680	113687	114365	114071	11390	11378	11531	11540	12095	113499	12204	12204	114325	12245	12352	12369	12481	12483	12719	12485	12490	12739	11682	11684	106223	12463	105000	11682	11487	114397	11647	11383	12219	12342	12033	11665	12224	12221	12221	12216	12220	10998	11455	113594	11356	11635
GCA_030389985.1	11593	113793	11869	113626	113633	114335	114042	11592	11727	11636	11634	11931	113444	11873	11872	114215	12109	12206	12262	12392	12388	12194	12390	12380	12220	11258	11260	106547	12366	105386	11272	11553	114273	11640	11444	11872	12264	11769	11702	11908	11906	11905	11900	11906	11489	11437	113510	11572	11860
GCA_030517965.1	11362	113827	11693	113748	113755	114371	114057	11346	11375	11611	11616	11782	113499	11700	11698	114277	11758	11936	11886	12040	12036	12640	12038	12043	12672	11247	11249	106525	12018	105369	3420	11474	114384	11409	11369	11787	12152	11825	11590	11716	11716	11714	11712	11714	9323	11477	113636	11319	11587
GCA_030780225.1	13135	112653	12457	112395	112402	113023	112735	13113	12982	12690	12702	12478	112265	12455	12455	112957	6401	6650	6482	6681	6677	12910	6683	6687	12930	12593	12595	105710	6664	104656	13113	12874	113033	12759	12757	12472	13212	12686	12721	12487	12484	12484	12482	12485	12750	12752	112233	13133	12856
GCA_030789905.1	11436	112892	11860	112806	112813	113447	113161	11466	11414	11545	11552	11949	112569	11862	11862	113373	12177	12320	12309	12426	12424	12657	12426	12428	12669	11420	11422	105746	12408	104745	8425	11831	113475	11479	11288	11874	12153	11897	11597	11888	11887	11887	11885	11887	11226	11451	112717	11443	11689
GCA_030845715.1	11148	113694	11951	113544	113551	114123	113816	11107	11073	11540	11544	11740	113309	11985	11985	114066	12200	12390	12341	12464	12462	12490	12463	12468	12509	11387	11387	106227	12446	104971	11706	11621	114119	11759	11487	12012	12195	11833	11621	11985	11984	11984	11979	11983	11334	11519	113359	11132	11591
GCA_030871675.1	11441	112905	11865	112818	112825	113458	113172	11471	11420	11550	11557	11953	112578	11867	11867	113385	12180	12323	12312	12429	12427	12662	12429	12431	12674	11426	11425	105778	12411	104776	8432	11834	113485	11485	11292	11876	12159	11902	11605	11893	11892	11892	11890	11892	11230	11455	112726	11448	11695
GCA_030973505.1	113552	55863	113536	55969	55973	56746	56547	113198	113561	113689	113775	113757	55675	113769	113752	55700	113830	112664	112243	113847	113890	113075	113933	113826	113201	113514	113537	120890	113692	119297	113540	113949	56971	113860	113963	114046	113761	114022	113278	113766	113749	113757	113724	113753	113944	113893	55671	113391	113812
GCA_031036815.2	12002	113825	11813	113690	113696	114278	113984	11978	12014	11757	11757	12170	113550	11819	11816	114182	12177	12387	12315	12489	12488	12966	12489	12492	12987	11750	11753	106144	12466	104883	12178	11633	114366	11716	11617	11900	12305	11831	11714	11848	11847	11846	11845	11844	11862	11628	113499	11978	11767
GCA_031039835.2	105837	123309	106307	123231	123234	123617	123261	105544	105838	106167	106264	106122	122890	106537	106527	123344	106614	105538	104810	106663	106689	106466	106736	106543	106533	106289	106302	14569	106471	13369	106655	106448	123259	106513	106408	106574	106105	106460	106012	106516	106505	106515	106425	106506	106534	106404	123123	105782	106355
GCA_031047755.1	11441	113531	11696	113398	113405	114080	113791	11430	11639	11463	11467	11588	113183	11718	11716	114059	11830	11995	11963	12103	12105	12347	12103	12105	12365	11174	11176	106259	12082	105029	11656	11283	114116	8593	11135	11559	11873	11427	11173	11724	11724	11722	11721	11724	11368	11111	113311	11393	11465
GCA_031053695.1	12150	113672	11313	113544	113551	114141	113847	12139	12129	11802	11809	11472	113353	11300	11299	114141	11699	11840	11809	11928	11924	12839	11927	11933	12866	11696	11697	106376	11916	105195	12304	12031	114201	11835	11821	11349	12666	11280	11906	11326	11325	11324	11319	11323	11978	11755	113407	12113	11881
GCA_031053775.1	11702	110291	11015	110153	110160	110773	110724	11691	11797	11448	11455	11131	110077	10986	10985	110744	11348	11498	11479	11579	11575	12395	11578	11585	12422	11358	11359	103262	11565	102173	11959	11725	110814	11525	11456	11003	12311	10945	11599	11013	11012	11011	11006	11010	11597	11396	110198	11665	11527
GCA_031066285.1	12087	113824	11497	113677	113684	114355	114061	12094	12123	11820	11832	11537	113504	11519	11519	114315	3153	3425	3403	3451	3451	12930	3448	3456	12951	11600	11602	106605	3452	105440	12350	11105	114421	11954	11553	11626	12400	11560	11821	11528	11528	11528	11526	11529	11936	11550	113597	12059	12061
GCA_031071625.1	12017	113101	183	113007	113013	113628	113391	11985	12183	11529	11533	11335	112872	62	62	113549	11409	11605	11533	11670	11667	12873	11668	11669	12900	11602	11603	106043	11646	104892	12279	12015	113698	11852	11497	10902	12255	10968	11815	171	171	171	171	172	11918	11509	112866	11965	11759
GCA_031432635.1	12203	113675	12280	113546	113553	114185	113895	12158	12285	11835	11855	12180	113318	12271	12271	114168	12374	12553	12550	12654	12654	12949	12655	12661	12967	11793	11796	106498	12634	105269	12377	11793	114248	2745	11570	12315	12266	12036	11735	12299	12299	12299	12298	12298	11935	11507	113446	12137	12159
GCA_032134915.1	245	113638	12023	113434	113441	114161	113798	144	11715	11795	11799	12160	113248	12077	12076	114067	12304	12478	12418	12582	12580	12760	12581	12577	12779	11808	11808	105907	12560	104749	11918	11661	114147	11838	11581	12157	12373	12191	11871	12065	12064	12064	12063	12063	11667	11726	113366	59	12034
GCA_032150065.1	11544	113630	11888	113544	113551	114170	113855	11562	11526	11523	11528	11930	113312	11896	11894	114091	11871	12241	12185	12348	12344	12627	12346	12350	12642	11492	11494	106536	12326	105302	2543	11717	114186	11591	11513	11982	12260	11946	11745	11910	11909	11911	11909	11908	8353	11600	113451	11529	11647
GCA_032463405.1	11793	113765	11065	113571	113578	114277	113985	11752	11922	11703	11711	11161	113445	11094	11092	114203	11312	11475	11443	11581	11580	12924	11583	11585	12959	11546	11546	106250	11565	105068	12337	11785	114307	11846	11636	11120	12281	11359	11726	11108	11104	11103	11103	11103	11912	11459	113500	11742	11896
GCA_032681225.1	11460	113839	11807	113763	113770	114398	114084	11478	11521	11570	11575	11871	113521	11821	11819	114300	12006	12178	12134	12289	12285	12588	12287	12291	12618	11351	11353	106549	12267	105366	2448	11691	114405	11551	11466	11978	12275	11983	11710	11829	11828	11830	11828	11827	9247	11618	113650	11450	11705
GCA_032739995.1	113744	55836	113690	55922	55926	56702	56512	113360	113699	113831	113918	113880	55699	113924	113905	55716	113974	112811	112401	113998	114037	113208	114078	113980	113336	113702	113726	121098	113820	119558	113684	114123	56908	114017	114139	114206	113887	114138	113426	113922	113903	113913	113879	113909	114111	114063	55693	113562	113935
GCA_032740555.1	105819	123320	106284	123248	123251	123621	123264	105525	105825	106147	106244	106105	122907	106514	106504	123363	106592	105517	104789	106643	106669	106446	106716	106523	106513	106266	106279	14559	106450	13363	106636	106427	123264	106501	106386	106551	106083	106442	105993	106493	106482	106492	106402	106483	106516	106387	123128	105762	106349
GCA_032989205.1	11594	113514	11934	113418	113426	114107	113814	11633	11774	11697	11700	12104	113226	11948	11948	114004	12160	12253	12307	12427	12422	12214	12426	12417	12240	11274	11276	106356	12402	105335	11363	11598	114070	11661	11525	11986	12329	11900	11612	11969	11967	11967	11962	11968	11569	11470	113288	11605	11905
GCA_032991705.1	11676	113719	11985	113579	113586	114305	114011	11665	11894	11749	11753	12118	113391	11997	11997	114184	12185	12254	12312	12440	12436	12322	12439	12428	12353	11383	11385	106533	12414	105347	11466	11755	114273	11778	11605	12031	12413	11956	11801	12022	12020	12020	12015	12020	11661	11593	113488	11641	11996
GCA_032991725.1	11676	113718	11985	113579	113586	114305	114011	11665	11894	11748	11753	12118	113391	11997	11997	114184	12185	12254	12312	12440	12436	12321	12439	12428	12352	11383	11385	106533	12414	105347	11466	11755	114270	11777	11605	12031	12412	11956	11801	12021	12020	12020	12015	12019	11661	11592	113484	11641	11996
GCA_032991745.1	11676	113690	11987	113545	113552	114272	113978	11665	11898	11751	11755	12119	113361	11999	11999	114155	12184	12253	12311	12439	12435	12325	12438	12427	12356	11382	11384	106519	12413	105334	11470	11750	114241	11775	11606	12026	12401	11956	11800	12024	12022	12022	12017	12022	11665	11594	113458	11646	11996
GCA_032991765.1	11679	113627	11985	113488	113495	114215	113921	11668	11896	11751	11755	12118	113300	11997	11997	114088	12187	12256	12314	12442	12438	12325	12441	12430	12356	11386	11388	106447	12416	105257	11465	11757	114178	11778	11605	12032	12413	11956	11804	12022	12020	12020	12015	12020	11664	11594	113393	11644	11998
GCA_033105345.1	12008	112895	10811	112760	112767	113405	113098	12008	11994	11365	11387	10913	112560	10806	10806	113336	11105	11317	11229	11371	11370	12930	11372	11372	12942	11392	11391	105299	11373	104302	12154	11538	113431	11676	11603	11056	12128	10751	11604	10841	10839	10839	10836	10839	11728	11550	112640	11972	11761
GCA_033547255.1	347	113816	12125	113612	113619	114331	113968	246	11833	11908	11913	12185	113428	12179	12178	114243	12424	12597	12539	12701	12699	12874	12701	12697	12902	11934	11934	106073	12680	104903	12028	11775	114321	11948	11692	12258	12510	12306	11985	12167	12166	12166	12165	12165	11782	11841	113525	162	12149
GCA_033563215.1	11179	113897	11934	113738	113745	114422	114107	11100	11819	11430	11450	11722	113540	11938	11938	114356	12081	12227	12206	12334	12334	12471	12334	12339	12487	11373	11376	106449	12313	105244	10664	11401	114437	2728	11060	11916	12088	11780	11458	11954	11953	11953	11952	11952	10245	11068	113624	11063	11688
GCA_033564015.1	1447	114194	12576	113964	113971	114698	114335	1507	12234	12301	12305	12712	113787	12602	12601	114615	12835	12930	12888	13035	13033	13241	13036	13032	13271	12318	12318	106405	13015	105228	12366	12241	114687	12340	12124	12662	12923	12675	12423	12617	12616	12616	12615	12615	11956	12263	113881	1443	12569
GCA_033802585.1	10872	113777	11823	113543	113550	114248	113948	10868	10429	11628	11633	12012	113343	11847	11844	114147	12330	12481	12444	12572	12570	12662	12578	12581	12682	11776	11778	106174	12558	105060	11640	11976	114242	11760	11528	11947	12371	12046	11834	11862	11861	11860	11856	11858	11362	11675	113472	10851	11922
GCA_033802845.1	11763	113776	11866	113649	113656	114298	114008	11749	11849	11425	11445	11664	113451	11885	11885	114271	11976	12162	12113	12244	12244	12494	12250	12251	12511	11365	11368	106362	12229	105165	11863	11316	114425	1514	11165	11907	12065	11653	11435	11888	11885	11885	11884	11884	11632	11023	113539	11730	11659
GCA_033862455.1	12978	114195	12539	113971	113978	114655	114365	12957	13010	12529	12549	12884	113793	12557	12557	114627	13107	13180	13169	13264	13264	13641	13263	13268	13657	12513	12516	106942	13242	105725	13063	12540	114714	3545	12346	13026	13067	12657	12495	12556	12556	12556	12555	12555	12649	12211	113919	12941	12863
GCA_033863175.1	12978	114189	12539	113965	113972	114649	114359	12957	13010	12529	12549	12884	113787	12557	12557	114621	13107	13180	13169	13264	13264	13641	13263	13268	13657	12513	12516	106940	13242	105723	13063	12540	114708	3545	12346	13026	13067	12657	12495	12556	12556	12556	12555	12555	12649	12211	113913	12941	12863
GCA_034081945.1	11528	113819	11878	113756	113763	114390	114076	11545	11541	11558	11563	11868	113521	11862	11860	114294	11710	12250	12054	12356	12352	12636	12354	12357	12666	11384	11387	106516	12334	105326	2386	11654	114394	11554	11488	11974	12254	11984	11699	11900	11899	11901	11899	11898	9072	11642	113647	11511	11667
GCA_034260455.1	114450	13215	114341	13577	13582	15872	15863	114048	114336	114589	114652	114727	13243	114606	114590	13020	114720	113535	113132	114724	114779	113358	114816	114695	113513	114508	114542	123353	114542	121993	114154	114804	16252	114836	114844	115044	114579	114906	114160	114568	114549	114558	114526	114554	114784	114709	13156	114277	114583
GCA_034295435.1	12026	113061	10953	112878	112885	113569	113274	11999	12082	11500	11505	11127	112714	10972	10970	113490	11374	11550	11495	11651	11649	12877	11652	11651	12904	11527	11528	105653	11644	104499	12397	11733	113600	11633	11627	10992	12331	10923	11750	10982	10979	10978	10977	10978	11706	11528	112931	11973	11774
GCA_034356215.1	12630	114055	11706	113892	113898	114479	114180	12611	12548	12226	12247	11774	113683	11727	11727	114493	12188	12370	12321	12459	12458	13706	12461	12463	13731	12258	12259	106568	12442	105371	12931	12442	114530	12371	12426	11900	13093	11816	12526	11737	11736	11736	11732	11735	12524	12438	113842	12596	12532
GCA_034394195.1	11352	113779	11811	113701	113708	114303	113989	11356	11376	11600	11605	11840	113463	11816	11815	114226	12041	12200	12153	12308	12304	12626	12306	12310	12656	11367	11369	106513	12286	105331	2379	11650	114348	11565	11474	11972	12290	12032	11719	11833	11832	11835	11833	11831	9200	11605	113584	11321	11697
GCA_034408325.1	11929	112739	2492	112646	112652	113318	113025	11937	12119	11653	11651	11368	112435	2471	2471	113213	11326	11547	11497	11627	11624	12924	11625	11622	12942	11530	11529	105738	11603	104561	12209	11091	113307	11725	10948	11030	12154	11027	11638	2490	2487	2487	2487	2488	11848	10916	112552	11893	11613
GCA_034492405.1	11840	113537	11215	113360	113367	114080	113786	11819	11911	11857	11861	11299	113231	11240	11238	113999	11498	11647	11618	11758	11757	12947	11760	11760	12969	11505	11505	106193	11742	104998	12308	11839	114084	11879	11628	11158	12302	11442	11771	11254	11252	11251	11251	11251	11897	11421	113277	11796	11947
GCA_034564955.1	11715	113819	12022	113747	113754	114420	114106	11734	11679	11706	11711	12109	113533	12040	12038	114314	12190	12281	12233	12390	12386	12748	12389	12393	12779	11538	11540	106377	12369	105187	2588	11861	114421	11757	11669	12090	12465	12126	11877	12043	12040	12042	12040	12039	8919	11795	113677	11708	11870
GCA_034565915.1	11713	113815	12020	113745	113752	114418	114104	11732	11677	11704	11709	12107	113531	12038	12036	114312	12188	12279	12231	12388	12384	12746	12387	12391	12777	11536	11538	106372	12367	105182	2586	11859	114417	11755	11667	12088	12463	12124	11875	12041	12038	12040	12038	12037	8917	11793	113673	11706	11868
GCA_034729255.1	12385	113745	12172	113613	113620	114302	114016	12367	12352	12397	12398	12533	113424	12267	12267	114250	12695	12864	12855	12977	12976	13493	12978	12982	13518	12329	12332	106661	12958	105448	12560	12231	114338	12113	12110	12484	12995	12499	12469	12277	12276	12277	12276	12275	12592	12178	113518	12344	12471
GCA_034737695.1	12058	113193	267	113096	113102	113722	113429	12032	12210	11582	11586	11384	112864	211	211	113649	11343	11531	11464	11612	11609	12983	11610	11611	13010	11659	11660	106059	11588	104892	12322	12027	113783	11859	11532	10941	12318	10995	11864	255	255	255	254	256	11940	11557	112955	12011	11786
GCA_034737815.1	12027	112977	269	112884	112890	113514	113221	12001	12166	11567	11571	11358	112658	213	213	113436	11329	11517	11450	11598	11595	12954	11596	11597	12981	11632	11633	105930	11574	104772	12287	11998	113567	11829	11491	10922	12308	10970	11848	257	257	257	256	258	11913	11542	112750	11980	11759
GCA_034738315.1	11866	113827	11877	113673	113680	114360	114069	11829	11951	11458	11478	11804	113478	11886	11886	114320	12127	12333	12263	12418	12418	12532	12417	12424	12549	11440	11443	106467	12396	105235	11592	11404	114395	2418	11179	11979	12005	11686	11441	11898	11897	11897	11896	11896	10160	11033	113586	11812	11766
GCA_034738555.1	12232	113775	12262	113638	113645	114289	113999	12205	12302	11782	11802	12170	113402	12253	12253	114280	12370	12571	12522	12672	12672	12945	12673	12677	12963	11741	11744	106614	12652	105370	12361	11784	114342	2878	11570	12319	12324	11979	11735	12289	12288	12288	12287	12287	11854	11451	113558	12185	12129
GCA_035620075.1	11628	113828	11933	113692	113699	114392	114078	11635	11490	11785	11790	11885	113532	11933	11932	114385	12052	12290	12236	12386	12389	12518	12387	12394	12536	11631	11633	106479	12371	105305	9775	11711	114372	11697	10779	11955	12241	11909	11830	11957	11956	11956	11955	11955	794	11538	113600	11596	11911
GCA_035621275.1	12232	113775	12262	113638	113645	114289	113999	12205	12302	11782	11802	12170	113402	12253	12253	114280	12370	12571	12522	12672	12672	12945	12673	12677	12963	11741	11744	106614	12652	105370	12361	11784	114342	2878	11570	12319	12324	11979	11735	12289	12288	12288	12287	12287	11854	11451	113558	12185	12129
GCA_035824375.1	12056	113494	3183	113492	113498	114099	113781	12090	12200	11753	11758	11579	113242	3178	3177	114022	11689	11761	11760	11848	11845	12962	11848	11850	12989	11761	11762	106349	11826	105203	11049	12125	114141	11493	11632	11241	12422	11347	11933	3176	3175	3174	3174	3176	10408	11749	113341	12074	11925
GCA_036248645.1	13044	112979	13137	112799	112806	113513	113207	13041	13082	12905	12908	13100	112716	13169	13167	113440	13163	12464	12570	12555	12554	7172	12554	12558	7195	12807	12806	106869	12534	105695	13517	12918	113485	12510	12560	13200	13421	13073	12841	13180	13177	13176	13174	13177	12883	12654	112728	12987	13092
GCA_036422135.1	113219	1190	113048	12178	12183	14740	14727	112820	113052	113264	113325	113376	11806	113265	113256	11430	113415	112240	111849	113422	113469	112068	113506	113386	112203	113194	113226	122670	113284	121346	112774	113496	15158	113517	113503	113653	113286	113572	112812	113272	113252	113262	113225	113268	113458	113420	11890	113046	113259
GCA_036422155.1	341	113817	12119	113614	113621	114332	113969	240	11821	11902	11906	12179	113429	12173	12172	114244	12418	12591	12533	12695	12693	12862	12695	12691	12890	11922	11922	106072	12674	104903	12022	11769	114323	11942	11686	12252	12504	12300	11978	12161	12160	12160	12159	12159	11776	11833	113526	156	12143
GCA_036908955.1	12017	113596	1142	113494	113500	114130	113837	11997	12108	11526	11530	11379	113274	1104	1104	114052	11371	11590	11551	11669	11666	12871	11667	11668	12898	11546	11547	106375	11645	105163	11894	11960	114189	11785	11457	10845	12187	10994	11744	1130	1130	1130	1130	1131	11218	11560	113350	11976	11737
GCA_036993065.1	600	113369	12168	113297	113303	113980	113616	720	11731	11934	11938	12244	113122	12214	12213	113931	12436	12611	12539	12711	12709	12850	12711	12707	12863	11909	11909	105842	12690	104683	11946	11731	114010	11954	11697	12226	12417	12296	12016	12210	12209	12209	12208	12208	11678	11826	113231	635	12150
GCA_037051825.1	12048	113174	175	113067	113074	113673	113380	12014	12213	11574	11579	11356	112836	54	54	113606	11445	11624	11568	11705	11702	13019	11703	11704	13032	11614	11615	105988	11681	105022	12302	12043	113752	11843	11548	10908	12280	11006	11853	163	162	162	162	162	11953	11554	112918	11991	11773
GCA_037052045.1	11867	113375	11651	113216	113223	113884	113576	11844	11798	11483	11487	11713	113054	11673	11673	113835	11642	11680	11677	11809	11808	12622	11809	11808	12630	11344	11347	106080	11789	104912	12089	11055	113891	11492	10801	11791	12382	11641	11722	11701	11701	11701	11699	11701	11814	10530	113104	11842	11708
GCA_037054385.1	12228	113564	4328	113409	113416	113976	113688	12202	12389	11892	11909	11337	113167	4306	4306	113952	11480	11614	11619	11682	11680	13072	11681	11684	13082	11869	11870	106335	11666	105289	12425	12198	114064	12016	11851	11044	12551	11224	11990	4326	4326	4326	4321	4326	12133	11879	113242	12188	12010
GCA_037054965.1	10260	107623	9304	107566	107573	108132	107946	10272	10476	9949	9954	10211	107355	9296	9296	108080	10098	10182	10150	10249	10248	11302	10249	10258	11310	9957	9960	101093	10228	100051	10576	9736	108137	10055	9358	10148	10878	10091	10280	9311	9312	9312	9310	9312	10338	9184	107385	10223	10255
GCA_037126195.1	12044	113792	1186	113679	113685	114287	113993	12014	12175	11545	11549	11376	113447	1069	1069	114214	11427	11646	11592	11726	11723	12937	11724	11725	12963	11559	11560	106500	11701	105295	11734	12021	114350	11841	11483	10911	12207	11011	11772	1174	1174	1174	1173	1175	11216	11557	113526	11993	11749
GCA_037202125.1	347	113822	12125	113619	113626	114337	113974	246	11827	11908	11913	12185	113434	12179	12178	114249	12424	12597	12539	12701	12699	12868	12701	12697	12896	11928	11928	106080	12680	104910	12028	11775	114327	11948	11692	12258	12510	12306	11985	12167	12166	12166	12165	12165	11782	11840	113531	162	12149
GCA_037202225.1	347	113710	12118	113532	113539	114223	113860	246	11816	11900	11905	12180	113348	12172	12171	114160	12412	12585	12527	12689	12687	12858	12689	12685	12886	11924	11924	106015	12668	104891	12022	11768	114237	11940	11679	12248	12505	12297	11969	12160	12159	12159	12158	12158	11776	11830	113440	162	12139
GCA_037204585.1	378	113395	12104	113188	113195	113911	113548	393	11802	11875	11879	12223	113005	12113	12111	113827	12399	12576	12488	12678	12676	12826	12678	12674	12854	11881	11881	105677	12659	104500	11968	11725	113921	11923	11664	12224	12488	12241	11943	12146	12145	12145	12144	12144	11722	11791	113117	308	12100
GCA_037204785.1	11888	114048	10646	113914	113921	114595	114299	11882	12134	11697	11720	11450	113743	10647	10645	114505	11514	11696	11646	11799	11797	12979	11799	11802	13016	11753	11755	106548	11781	105370	12382	11765	114599	11457	11711	11373	12400	10987	11939	10682	10681	10679	10678	10681	11946	11708	113829	11853	11887
GCA_037285565.1	11463	113586	11972	113433	113440	114123	113813	11444	11455	11392	11397	11883	113210	12001	12001	114051	12437	12621	12596	12715	12713	12607	12720	12714	12634	11562	11562	105879	12702	104685	10643	11893	114129	11723	11675	12137	12385	11855	11743	12002	12002	12002	11998	12001	10312	11696	113374	11423	11850
GCA_037478015.1	12385	113743	12172	113611	113618	114300	114014	12367	12352	12397	12398	12533	113422	12267	12267	114248	12695	12864	12855	12977	12976	13493	12978	12982	13518	12329	12332	106659	12958	105446	12560	12231	114336	12113	12110	12484	12995	12499	12469	12277	12276	12277	12276	12275	12592	12178	113516	12344	12471
GCA_037631625.1	12067	113380	262	113285	113291	113911	113618	12041	12217	11591	11595	11401	113059	206	206	113842	11356	11544	11477	11625	11622	12990	11623	11624	13017	11667	11668	106225	11601	105058	12328	12032	113971	11875	11549	10945	12323	11010	11876	250	250	250	249	251	11949	11575	113147	12020	11802
GCA_037646425.1	11908	113844	11856	113662	113669	114370	114079	11899	11913	11897	11901	12080	113526	11896	11896	114295	12292	12376	12461	12532	12532	12937	12533	12533	12968	11590	11590	106395	12513	105203	12401	8447	114405	11322	4997	11970	12474	11939	11627	11898	11897	11897	11894	11896	11965	3816	113578	11878	11728
GCA_037966485.2	10819	113768	11879	113600	113607	114310	114023	10664	11445	11353	11362	11861	113395	11929	11929	114238	12351	12527	12503	12630	12628	12524	12630	12629	12556	11413	11413	106172	12612	104963	11760	11707	114308	11764	11538	12042	12391	11839	11718	11925	11925	11925	11921	11924	11459	11601	113539	10632	11843
GCA_038398365.1	11832	113621	11724	113461	113468	114082	113791	11752	11813	11683	11687	11915	113466	11758	11758	113998	12068	12209	12233	12358	12357	12765	12358	12358	12793	11432	11432	106219	12339	105065	12242	8617	114101	11188	5524	11920	12379	11799	11550	11767	11767	11767	11764	11766	11825	4235	113273	11773	11460
GCA_038419485.1	105808	123172	106228	123052	123055	123447	123098	105476	105812	106076	106174	106032	122824	106466	106449	123206	106520	105448	104746	106584	106617	106367	106659	106471	106472	106273	106284	14932	106398	14237	106668	106368	123114	106447	106218	106469	105924	106368	105934	106444	106433	106436	106348	106429	106409	106275	122936	105696	106239
GCA_038447555.1	11543	113895	11826	113683	113690	114391	114096	11534	11777	11576	11585	11703	113531	11855	11855	114320	11965	12104	12091	12230	12228	12868	12229	12228	12895	11402	11404	106602	12203	105370	11884	11421	114420	11434	11278	11782	12205	11823	11525	11860	11859	11859	11858	11858	11838	11207	113582	11511	11442
GCA_039042705.1	12101	113488	415	113395	113401	114015	113722	12090	12237	11650	11654	11429	113166	373	373	113939	11482	11602	11573	11685	11682	13047	11683	11684	13061	11658	11659	106311	11660	105301	12358	12062	114063	11870	11578	10973	12320	11023	11925	403	403	403	403	403	11977	11609	113239	12067	11836
GCA_039043015.1	12103	113490	417	113397	113403	114017	113724	12092	12239	11652	11656	11431	113168	375	375	113941	11484	11604	11575	11687	11684	13049	11685	11686	13063	11660	11661	106313	11662	105303	12360	12064	114065	11872	11580	10975	12322	11025	11927	405	405	405	405	405	11979	11611	113241	12069	11838
GCA_039574345.1	6605	113973	12107	113769	113776	114474	114112	6619	11720	11503	11507	11696	113591	12135	12134	114403	11888	12278	12213	12383	12383	12566	12383	12380	12598	11490	11491	106253	12363	105037	11841	11450	114478	6196	11164	12116	12121	11872	11507	12147	12146	12146	12145	12145	11404	11143	113658	6587	11824
GCA_039575205.1	12017	113596	1142	113494	113500	114130	113837	11997	12108	11526	11530	11379	113274	1104	1104	114052	11371	11590	11551	11669	11666	12871	11667	11668	12898	11546	11547	106375	11645	105163	11894	11960	114189	11785	11457	10845	12187	10994	11744	1130	1130	1130	1130	1131	11218	11560	113350	11976	11737
GCA_039575245.1	11396	113626	12138	113442	113449	114153	113867	11384	11275	11629	11635	11770	113271	12160	12159	114102	12276	12478	12449	12574	12571	12435	12573	12578	12451	11479	11480	106077	12556	104884	11734	11731	114164	11743	11451	12010	12527	12013	11813	12173	12172	12172	12168	12171	11122	11601	113393	11355	11716
GCA_039607275.1	531	113665	12149	113594	113601	114289	113925	653	11716	11900	11904	12274	113416	12197	12195	114239	12417	12585	12515	12692	12690	12813	12692	12688	12842	11879	11879	106043	12671	104888	11928	11733	114314	11924	11686	12231	12508	12273	11991	12191	12190	12191	12190	12189	11668	11811	113516	569	12136
GCA_039610595.1	11834	112814	11282	112583	112590	113234	112945	11822	12096	11287	11309	11401	112407	11292	11290	113227	11374	11561	11517	11652	11651	12740	11653	11649	12759	11582	11581	105555	11636	104353	12092	11548	113273	11474	11756	11194	12286	10813	11784	11315	11313	11311	11307	11310	11723	11641	112530	11819	11733
GCA_039625685.1	11993	114116	12057	113964	113971	114694	114395	12017	12322	11880	11879	12134	113816	12068	12066	114605	12153	12340	12273	12437	12439	12860	12437	12442	12886	11739	11741	106640	12421	105488	12317	11741	114665	11787	11513	11882	12395	12082	11880	12065	12064	12062	12061	12062	11892	11626	113881	11999	11980
GCA_039653525.1	105717	123057	106132	122946	122949	123333	122984	105359	105695	105986	106084	105941	122717	106371	106354	123098	106430	105358	104656	106494	106527	106273	106569	106381	106378	106183	106194	14923	106282	14232	106576	106278	123012	106356	106129	106378	105808	106280	105844	106349	106338	106341	106253	106334	106316	106180	122832	105579	106123
GCA_039681805.1	106057	123132	106444	123016	123019	123404	123053	105717	105976	106466	106562	106284	122739	106681	106673	123143	106752	105830	105122	106791	106809	106816	106865	106674	106769	106415	106428	14077	106599	12740	106787	106629	123019	106647	106511	106729	106198	106586	106187	106669	106658	106663	106574	106666	106660	106534	122876	105928	106502
GCA_039681855.1	105965	123033	106352	122917	122920	123305	122954	105625	105884	106375	106471	106190	122642	106589	106581	123043	106656	105734	105026	106694	106712	106721	106768	106577	106674	106324	106337	14069	106503	12735	106696	106535	122922	106552	106417	106634	106107	106489	106096	106577	106566	106571	106482	106574	106564	106438	122775	105836	106410
GCA_039681875.1	106055	123128	106441	123012	123015	123400	123049	105715	105974	106463	106559	106283	122735	106678	106670	123139	106748	105826	105118	106787	106805	106815	106861	106670	106768	106413	106426	14075	106595	12746	106785	106626	123015	106644	106510	106725	106195	106583	106184	106666	106655	106660	106571	106663	106657	106529	122871	105926	106501
GCA_039681895.1	106196	123282	106592	123167	123170	123554	123203	105863	106130	106470	106566	106430	122891	106836	106826	123299	106907	105834	105126	106946	106964	106820	107020	106829	106912	106568	106581	14106	106754	12740	106944	106780	123182	106796	106665	106866	106345	106726	106341	106817	106806	106816	106727	106807	106805	106692	123035	106084	106661
GCA_039681915.1	106057	123132	106444	123016	123019	123404	123053	105717	105976	106466	106562	106284	122739	106681	106673	123143	106752	105830	105122	106791	106809	106816	106865	106674	106769	106415	106428	14077	106599	12740	106787	106629	123019	106647	106511	106729	106198	106586	106187	106669	106658	106663	106574	106666	106660	106534	122876	105928	106502
GCA_039681955.1	106044	123118	106431	123000	123003	123390	123039	105704	105963	106453	106549	106271	122723	106668	106660	123129	106738	105816	105108	106777	106795	106802	106851	106660	106755	106403	106416	14076	106585	12745	106773	106615	123004	106634	106497	106715	106186	106573	106174	106656	106645	106650	106561	106653	106647	106519	122862	105915	106489
GCA_039822705.1	351	113721	12102	113522	113529	114233	113870	409	11771	11862	11866	12210	113333	12107	12106	114152	12373	12541	12476	12645	12643	12796	12645	12641	12823	11846	11846	106004	12624	104831	11956	11707	114236	11889	11644	12176	12462	12202	11927	12144	12143	12143	12142	12142	11711	11772	113428	325	12074
GCA_039844765.1	531	113663	12147	113567	113574	114287	113923	653	11716	11899	11903	12273	113388	12195	12193	114212	12417	12585	12515	12692	12690	12812	12692	12688	12841	11878	11878	106041	12671	104886	11927	11732	114287	11923	11684	12230	12508	12273	11991	12189	12188	12189	12188	12187	11667	11811	113489	569	12136
GCA_039846955.1	11834	112814	11282	112583	112590	113234	112945	11822	12096	11287	11309	11401	112407	11292	11290	113227	11374	11561	11517	11652	11651	12740	11653	11649	12759	11582	11581	105555	11636	104353	12092	11548	113273	11474	11756	11194	12286	10813	11784	11315	11313	11311	11307	11310	11723	11641	112530	11819	11733
GCA_040111275.1	11395	113656	12201	113562	113569	114238	113944	11378	11367	11540	11549	12089	113381	12200	12200	114196	12247	12361	12378	12484	12485	12717	12487	12492	12726	11661	11663	106083	12465	105011	11674	11477	114257	11642	11379	12224	12344	12023	11666	12220	12217	12217	12213	12217	11001	11449	113458	11341	11634
GCA_040270145.1	11522	113631	11917	113539	113546	114060	113745	11495	11553	11682	11687	11928	113299	11904	11904	113961	12088	12200	12182	12295	12291	12659	12293	12297	12677	11400	11402	106369	12273	105339	2425	11697	114066	11560	11474	12005	12262	11952	11742	11938	11937	11937	11935	11937	9199	11637	113312	11504	11647
GCA_040291865.1	11948	113609	1776	113488	113494	114118	113800	11918	12110	11530	11534	11348	113261	1660	1660	114044	11464	11676	11628	11755	11752	12883	11753	11754	12909	11587	11589	106248	11731	105048	11129	11933	114189	11779	11408	10942	12184	11063	11710	1765	1765	1765	1765	1766	10720	11512	113361	11897	11738
GCA_040292465.1	11947	113608	1775	113487	113493	114117	113799	11917	12109	11529	11533	11347	113260	1659	1659	114043	11463	11675	11627	11754	11751	12882	11752	11753	12908	11587	11588	106247	11730	105041	11128	11932	114188	11778	11407	10941	12183	11062	11709	1764	1764	1764	1764	1765	10719	11511	113360	11896	11737
GCA_040292705.1	11928	113499	1776	113375	113381	114011	113693	11911	12093	11519	11523	11304	113150	1660	1660	113935	11446	11657	11609	11737	11734	12878	11735	11736	12896	11572	11573	106177	11713	104972	11110	11921	114079	11764	11392	10927	12134	11044	11697	1765	1765	1765	1765	1764	10704	11494	113270	11877	11719
GCA_040721815.1	11171	113763	11946	113633	113639	114326	114018	11198	11076	11340	11344	11731	113481	11972	11968	114294	11842	12037	11981	12132	12136	12615	12132	12132	12634	11340	11341	106273	12110	105007	11802	11560	114328	11459	11517	11889	12161	11799	11573	11982	11981	11978	11976	11979	10809	11584	113533	11166	11661
GCA_040721875.1	11333	113616	12113	113466	113473	114171	113885	11309	11343	11656	11662	11808	113291	12146	12145	114127	12193	12435	12367	12530	12527	12435	12528	12531	12450	11512	11513	106079	12511	104926	11766	11752	114182	11708	11530	12022	12553	12010	11839	12147	12146	12146	12142	12145	11249	11694	113411	11294	11715
GCA_040742865.1	12035	113707	11463	113466	113473	114115	113826	12023	12255	11455	11477	11586	113312	11472	11470	114105	11547	11733	11690	11825	11824	12940	11826	11822	12960	11740	11742	106107	11809	104881	12271	11755	114176	11705	11926	11345	12465	10986	11945	11496	11494	11492	11488	11491	11889	11803	113415	12021	11902
GCA_040742905.1	11994	113468	11417	113230	113237	113885	113596	11982	12211	11408	11430	11553	113074	11426	11424	113869	11498	11684	11641	11776	11775	12916	11777	11773	12936	11701	11703	105894	11760	104658	12238	11708	113959	11668	11878	11299	12422	10956	11915	11450	11448	11446	11442	11445	11861	11770	113178	11980	11868
GCA_040742915.1	12035	113707	11463	113466	113473	114115	113826	12023	12255	11455	11477	11586	113312	11472	11470	114105	11547	11733	11690	11825	11824	12940	11826	11822	12960	11740	11742	106107	11809	104881	12271	11755	114176	11705	11926	11345	12465	10986	11945	11496	11494	11492	11488	11491	11889	11803	113416	12021	11902
GCA_040742955.1	11994	113468	11417	113230	113237	113885	113596	11982	12211	11408	11430	11553	113074	11426	11424	113869	11498	11684	11641	11776	11775	12916	11777	11773	12936	11701	11703	105894	11760	104658	12238	11708	113959	11668	11878	11299	12422	10956	11915	11450	11448	11446	11442	11445	11861	11770	113177	11980	11868
GCA_040742965.1	11994	113468	11417	113230	113237	113885	113596	11982	12211	11408	11430	11553	113074	11426	11424	113869	11498	11684	11641	11776	11775	12916	11777	11773	12936	11701	11703	105894	11760	104658	12238	11708	113959	11668	11878	11299	12422	10956	11915	11450	11448	11446	11442	11445	11861	11770	113177	11980	11868
GCA_040981725.1	12245	113745	12346	113616	113623	114275	113985	12220	12332	11871	11891	12249	113395	12354	12354	114248	12372	12597	12595	12698	12698	13003	12699	12705	13021	11851	11854	106591	12678	105354	12433	11832	114332	2852	11640	12387	12334	12070	11796	12365	12365	12365	12364	12364	11953	11547	113525	12199	12200
GCA_040981835.1	11407	113173	11543	113024	113031	113703	113388	11403	11198	11449	11454	11625	112853	11548	11548	113653	11736	11932	11887	12012	12011	12276	12014	12018	12292	11137	11139	105653	12005	104595	6483	11350	113705	11260	11063	11798	12201	11654	11495	11566	11565	11565	11564	11565	9386	11125	112948	11380	11446
GCA_040981845.1	11337	113023	11465	112845	112852	113524	113209	11335	11102	11362	11374	11550	112683	11470	11470	113470	11677	11873	11829	11953	11952	12189	11955	11959	12205	11015	11017	105749	11946	104706	6354	11285	113551	11186	10998	11734	12121	11592	11404	11488	11487	11487	11486	11487	9368	11046	112765	11313	11387
GCA_040981855.1	11520	113814	2005	113725	113731	114343	114049	11525	12195	11603	11607	11377	113495	1988	1988	114257	11481	11667	11620	11748	11745	12889	11747	11747	12916	11534	11535	106521	11725	105320	11836	11894	114402	11791	11456	10952	12195	11061	11734	1997	1996	1996	1995	1995	11431	11542	113573	11484	11740
GCA_040981905.1	11376	113020	11512	112864	112871	113543	113228	11377	11154	11364	11369	11589	112722	11517	11516	113494	11719	11904	11860	11995	11994	12235	11997	12001	12263	11091	11093	105511	11988	104322	6404	11333	113559	11233	11028	11763	12170	11619	11451	11535	11534	11533	11532	11533	9395	11089	112808	11357	11430
GCA_040981925.1	11430	113683	11574	113538	113545	114223	113908	11431	11232	11482	11487	11664	113380	11579	11578	114163	11792	11977	11933	12068	12067	12301	12070	12074	12329	11181	11183	106193	12061	104999	6482	11402	114238	11304	11099	11835	12243	11697	11520	11597	11596	11595	11594	11595	9457	11164	113466	11411	11491
GCA_040981965.1	11407	113175	11543	113026	113033	113705	113390	11403	11198	11449	11454	11625	112855	11548	11548	113655	11736	11932	11887	12012	12011	12276	12014	12018	12292	11137	11139	105655	12005	104597	6483	11350	113707	11260	11063	11798	12201	11654	11495	11566	11565	11565	11564	11565	9386	11125	112950	11380	11446
GCA_040981975.1	11434	113657	11582	113518	113525	114200	113885	11433	11241	11490	11502	11671	113357	11587	11587	114136	11794	11990	11946	12070	12069	12317	12072	12076	12333	11177	11179	106124	12063	105079	6490	11401	114206	11303	11103	11841	12249	11697	11532	11605	11604	11604	11603	11604	9465	11161	113438	11410	11491
GCA_040981985.1	11361	112879	11501	112726	112733	113406	113091	11360	11144	11364	11369	11576	112582	11506	11506	113352	11707	11903	11859	11983	11982	12234	11985	11989	12250	11072	11074	105361	11976	104319	6404	11317	113409	11219	11017	11753	12157	11604	11443	11524	11523	11523	11522	11523	9387	11071	112661	11337	11415
GCA_040982035.1	11434	113657	11582	113518	113525	114200	113885	11433	11241	11490	11502	11671	113357	11587	11587	114136	11794	11990	11946	12070	12069	12317	12072	12076	12333	11177	11179	106124	12063	105079	6490	11401	114206	11303	11103	11841	12249	11697	11532	11605	11604	11604	11603	11604	9465	11161	113438	11410	11491
GCA_040982485.1	11653	113696	11921	113589	113596	114218	113915	11654	11717	11689	11705	11852	113416	11936	11936	114226	12119	12226	12236	12343	12340	12572	12342	12342	12585	11412	11415	106215	12322	105238	12043	11685	114254	11585	11421	11921	12150	11759	11538	11949	11948	11948	11941	11948	11622	11550	113481	11625	11849
GCA_040982505.1	11658	113702	11926	113596	113603	114223	113920	11659	11722	11701	11710	11857	113422	11941	11941	114231	12124	12231	12241	12348	12345	12577	12347	12347	12590	11417	11420	106228	12327	105247	12048	11690	114260	11590	11426	11927	12156	11764	11543	11954	11953	11953	11946	11953	11627	11556	113487	11630	11856
GCA_040982525.1	11643	113639	11909	113530	113537	114160	113857	11644	11707	11685	11694	11843	113357	11924	11924	114169	12110	12217	12227	12334	12331	12561	12333	12333	12574	11402	11405	106177	12313	105200	12031	11675	114196	11573	11411	11911	12141	11750	11529	11937	11936	11936	11929	11936	11612	11541	113424	11615	11838
GCA_040982535.1	11678	113840	11937	113735	113742	114371	114068	11681	11732	11705	11714	11872	113563	11952	11952	114384	12138	12237	12247	12362	12359	12581	12361	12361	12606	11442	11445	106387	12341	105249	12066	11711	114423	11603	11434	11941	12162	11782	11553	11965	11964	11964	11957	11963	11634	11569	113644	11655	11869
GCA_040982555.1	11556	112902	11805	112777	112784	113397	113094	11557	11618	11538	11547	11727	112598	11819	11819	113422	12004	12112	12119	12227	12224	12466	12226	12226	12479	11297	11300	105432	12206	104452	11923	11593	113432	11473	11323	11798	12051	11619	11432	11832	11831	11831	11824	11831	11527	11453	112685	11528	11735
GCA_040982585.1	11675	113839	11935	113734	113741	114350	114047	11678	11729	11702	11711	11869	113562	11950	11950	114366	12133	12232	12242	12357	12354	12578	12356	12356	12602	11434	11437	106371	12336	105248	12059	11707	114402	11600	11432	11935	12160	11779	11548	11963	11962	11962	11955	11961	11629	11566	113626	11651	11866
GCA_040982595.1	11556	112902	11805	112777	112784	113397	113094	11557	11618	11538	11547	11727	112598	11819	11819	113422	12004	12112	12119	12227	12224	12466	12226	12226	12479	11297	11300	105432	12206	104452	11923	11593	113432	11473	11323	11798	12051	11619	11432	11832	11831	11831	11824	11831	11527	11453	112685	11528	11735
GCA_040982615.1	11642	113808	11905	113700	113707	114317	114014	11645	11695	11670	11679	11835	113504	11919	11919	114332	12103	12203	12210	12326	12323	12549	12325	12325	12573	11406	11409	106349	12305	105227	12026	11678	114368	11567	11401	11903	12133	11748	11514	11932	11931	11931	11924	11930	11597	11535	113592	11618	11836
GCA_040982635.1	6058	113984	12583	113768	113775	114483	114120	6079	12262	12168	12172	12358	113585	12605	12604	114419	12723	12841	12797	12923	12923	12893	12924	12921	12905	12077	12080	106408	12904	105331	12369	11932	114442	7644	11737	12714	12743	12484	12155	12622	12621	12621	12620	12621	11947	11659	113663	6054	12324
GCA_040982655.1	11558	112904	11807	112779	112786	113399	113096	11559	11620	11540	11549	11729	112600	11821	11821	113424	12006	12114	12121	12229	12226	12468	12228	12228	12481	11299	11302	105434	12208	104454	11925	11595	113434	11475	11325	11800	12053	11621	11434	11834	11833	11833	11826	11833	11529	11455	112687	11530	11737
GCA_040982675.1	12187	113751	12295	113625	113632	114264	113974	12162	12279	11817	11837	12195	113398	12303	12302	114247	12314	12540	12538	12640	12640	12947	12641	12647	12966	11790	11793	106593	12620	105357	12373	11777	114325	2790	11583	12328	12275	12018	11738	12314	12314	12313	12312	12313	11898	11494	113521	12140	12148
GCA_040982715.1	12188	113752	12296	113626	113633	114265	113975	12163	12280	11818	11838	12196	113399	12304	12303	114248	12315	12541	12539	12641	12641	12948	12642	12648	12967	11791	11794	106596	12621	105366	12374	11778	114326	2791	11584	12329	12276	12019	11739	12315	12315	12314	12313	12314	11899	11495	113523	12141	12149
GCA_040982875.1	12454	113835	11789	113670	113677	114355	114060	12421	12580	12376	12380	11923	113515	11820	11818	114312	12213	12355	12317	12468	12467	13661	12470	12470	13685	12154	12154	105924	12452	104828	13013	12473	114379	12469	12166	11724	13017	11904	12462	11831	11829	11828	11828	11828	12597	11992	113570	12397	12643
GCA_040982895.1	12456	113835	11790	113670	113677	114355	114060	12423	12581	12378	12382	11924	113515	11821	11819	114312	12214	12356	12318	12469	12468	13662	12471	12471	13686	12155	12155	105924	12453	104828	13014	12473	114379	12471	12166	11725	13019	11904	12462	11832	11830	11829	11829	11829	12600	11992	113570	12399	12643
GCA_040982915.1	12456	113835	11790	113670	113677	114355	114060	12423	12581	12378	12382	11924	113515	11821	11819	114312	12214	12356	12318	12469	12468	13662	12471	12471	13686	12155	12155	105924	12453	104828	13014	12473	114379	12471	12166	11725	13019	11904	12462	11832	11830	11829	11829	11829	12600	11992	113570	12399	12643
GCA_040982955.1	11505	113678	2004	113588	113594	114208	113914	11508	12189	11604	11608	11366	113356	1987	1987	114117	11480	11668	11621	11747	11744	12890	11746	11746	12904	11516	11517	106371	11724	105321	11825	11878	114253	11782	11447	10943	12190	11046	11726	1996	1995	1995	1994	1995	11426	11528	113429	11465	11729
GCA_040982975.1	11512	113685	2011	113596	113602	114216	113922	11515	12195	11604	11615	11370	113364	1994	1994	114125	11484	11672	11625	11751	11748	12894	11750	11750	12908	11520	11521	106373	11728	105323	11832	11885	114262	11789	11454	10950	12193	11051	11733	2003	2002	2002	2001	2002	11433	11534	113437	11472	11733
GCA_041401425.1	11797	113873	11647	113669	113676	114407	114161	11789	11836	11689	11693	11943	113531	11671	11671	114323	12047	12202	12220	12357	12356	12833	12357	12357	12858	11469	11470	106394	12336	105226	12223	8288	114390	11161	5474	11894	12512	11819	11567	11685	11685	11685	11682	11684	11689	78	113584	11761	11679
GCA_041401665.1	11764	113814	11604	113609	113616	114348	114062	11759	11797	11637	11641	11898	113476	11628	11628	114276	12002	12156	12172	12314	12313	12788	12314	12314	12814	11431	11432	106359	12293	105172	12188	8264	114347	11118	5442	11846	12474	11778	11530	11642	11642	11642	11639	11641	11637	40	113538	11732	11631
GCA_041696175.1	12221	114055	12125	113917	113924	114498	114202	12175	12329	11826	11831	12184	113729	12118	12115	114466	12387	12573	12528	12665	12667	12791	12666	12667	12827	11739	11741	106680	12644	105461	12323	11790	114516	11556	11615	11859	12605	12007	11816	12148	12145	12143	12141	12142	11942	11654	113748	12194	11843
GCA_041860645.1	11196	113739	11876	113569	113576	114251	113947	11224	11431	11614	11618	11744	113406	11894	11893	114238	12083	12277	12230	12359	12362	12555	12359	12365	12563	11439	11441	106180	12343	104987	11023	11431	114257	11536	10939	11996	12211	11801	11687	11900	11900	11900	11895	11899	6209	11291	113467	11196	11717
GCA_041876865.1	11745	113516	11850	113380	113388	114054	113762	11744	11725	11596	11602	11931	113246	11878	11878	114035	11809	11932	11908	12026	12023	12775	12025	12030	12791	11427	11431	106191	12006	104997	11835	11614	114103	11767	11697	11901	11016	11871	11129	11890	11889	11889	11886	11888	11510	11685	113293	11722	11602
GCA_900084205.1	105602	122947	105961	122901	122904	123342	122993	105222	105504	105794	105884	105754	122646	106171	106161	123036	106196	105171	104408	106293	106324	106165	106368	106177	106291	105981	105992	14319	106104	9633	106324	106118	122946	106106	106044	106233	105691	106087	105630	106174	106163	106173	106083	106164	106176	106012	122803	105442	105995
GCA_900085565.1	11784	113321	11618	113171	113179	113863	113556	11765	11749	11535	11539	11727	113040	11662	11662	113808	11687	11582	11680	11721	11723	12600	11720	11719	12624	11316	11319	106115	11698	104835	12042	10699	113882	11365	10562	11718	12271	11637	11710	11669	11668	11668	11665	11668	11821	10336	113098	11765	11812
GCA_900086255.1	11618	113343	11954	113197	113204	113925	113631	11608	11841	11700	11703	12072	113009	11966	11965	113810	12123	12189	12247	12378	12374	12268	12377	12366	12295	11333	11335	106155	12352	104970	11409	11700	113888	11724	11557	11983	12365	11914	11748	11990	11988	11988	11983	11989	11624	11541	113110	11585	11933
GCA_900086455.1	113169	137	113039	12280	12285	15103	15090	112842	112989	113252	113315	113377	11961	113271	113265	11688	113419	112321	111984	113458	113505	112047	113543	113421	112182	113144	113176	122640	113321	121261	112756	113465	15428	113506	113475	113657	113262	113575	112791	113259	113241	113249	113214	113255	113459	113388	12171	113040	113333
GCA_900092875.1	11692	113897	11758	113793	113800	114481	114179	11671	11799	11527	11543	11890	113592	11769	11766	114450	12085	12222	12196	12341	12338	12466	12339	12341	12494	11237	11241	106480	12327	105302	11852	11121	114504	11222	10349	11705	12228	11713	11401	11784	11781	11780	11776	11778	11419	10286	113700	11686	11515
GCA_900092965.1	12431	113766	11409	113599	113606	114277	113983	12379	12295	12065	12073	11761	113423	11376	11376	114224	11843	11990	11951	12090	12086	13393	12088	12089	13419	11898	11902	106152	12073	104986	12530	12228	114297	12337	12209	11465	12594	11605	12287	11411	11409	11409	11404	11408	12161	12121	113534	12362	12249
GCA_900093045.1	113557	41	113422	12314	12319	15146	15133	113231	113375	113642	113705	113758	11998	113654	113648	11728	113802	112659	112227	113841	113888	112429	113926	113803	112563	113527	113559	123057	113704	121684	113144	113862	15466	113893	113862	114036	113642	113958	113225	113643	113625	113633	113598	113639	113848	113781	12205	113428	113723
GCA_900093195.1	113561	43	113426	12316	12321	15148	15135	113235	113379	113649	113710	113763	12000	113660	113652	11730	113808	112663	112231	113847	113894	112435	113930	113809	112569	113532	113564	123060	113708	121687	113149	113866	15468	113898	113864	114041	113646	113962	113231	113649	113629	113639	113602	113645	113853	113787	12208	113432	113727
GCA_900291525.1	11902	113302	12346	113257	113264	113888	113574	11942	12039	11953	11958	12358	112997	12362	12360	113717	12561	12757	12719	12865	12861	13032	12863	12869	13051	11948	11950	106810	12843	105628	1	12209	113880	12006	12054	12440	12723	12446	12240	12368	12367	12369	12367	12366	9647	12150	113166	11904	11743
GCA_900291535.1	11911	113354	12359	113310	113317	113934	113620	11943	12045	11963	11968	12371	113048	12375	12373	113766	12570	12766	12728	12874	12870	13033	12872	12878	13062	11959	11961	106836	12852	105651	0	12218	113929	12017	12061	12450	12750	12452	12249	12381	12380	12382	12380	12379	9656	12157	113200	11913	11750
GCA_900494315.1	11802	113921	11876	113749	113756	114426	114136	11768	11825	11406	11411	11680	113565	11884	11884	114378	12003	12201	12172	12280	12280	12454	12286	12287	12471	11352	11355	106443	12265	105229	11404	11377	114480	2170	11138	11942	12112	11631	11458	11898	11895	11895	11894	11894	10947	11059	113661	11748	11683
GCA_900496805.1	2379	113724	12066	113529	113536	114239	113878	2355	11640	11777	11781	12186	113334	12093	12092	114133	12200	12364	12320	12467	12466	12756	12468	12465	12783	11765	11765	105913	12447	104668	11978	11581	114290	11049	11470	12297	12362	12131	11814	12105	12104	12104	12103	12103	11718	11603	113444	2296	12054
GCA_900500935.1	243	113735	12032	113553	113560	114250	113887	90	11720	11799	11804	12179	113369	12086	12085	114185	12316	12488	12431	12593	12591	12764	12593	12589	12793	11827	11827	105985	12572	104814	11922	11667	114269	11846	11587	12160	12402	12197	11880	12074	12073	12073	12072	12072	11673	11734	113472	58	12038
GCA_900501685.1	237	113720	12028	113516	113523	114236	113873	84	11711	11796	11801	12174	113331	12082	12081	114148	12312	12484	12427	12589	12587	12752	12589	12585	12781	11814	11814	105973	12568	104802	11917	11664	114228	11839	11581	12157	12396	12193	11874	12070	12069	12069	12068	12068	11670	11729	113430	52	12034
GCA_900502615.1	11440	113834	11997	113718	113725	114367	114062	11431	11392	11564	11569	12027	113531	12043	12040	114381	12173	12306	12276	12404	12408	12652	12404	12409	12672	11478	11477	106416	12392	105216	11560	11581	114448	11543	11004	11730	12157	11758	11687	12040	12040	12040	12039	12037	10666	11249	113653	11400	11931
GCA_900502935.1	11803	113899	11863	113750	113757	114435	114145	11790	11861	11476	11496	11746	113553	11865	11865	114375	12118	12271	12233	12358	12358	12478	12358	12365	12495	11348	11351	106470	12337	105271	11965	11368	114541	218	11150	11977	12047	11715	11445	11883	11882	11882	11881	11881	11680	11096	113657	11770	11755
GCA_900503035.1	12122	113887	11288	113779	113786	114358	114064	12131	12110	11791	11798	11447	113575	11220	11219	114359	11729	11855	11828	11938	11934	12866	11937	11941	12894	11627	11628	106549	11926	105373	12357	12001	114421	11826	11801	11570	12606	11264	11894	11301	11300	11299	11294	11298	12044	11733	113623	12103	11972
GCA_900503275.1	11717	113642	11559	113452	113459	114180	113894	11712	11762	11596	11600	11860	113314	11583	11583	114122	11954	12108	12124	12266	12265	12748	12266	12266	12774	11393	11394	106202	12245	105029	12147	8231	114183	11080	5409	11808	12427	11741	11471	11597	11597	11597	11594	11596	11607	65	113372	11685	11593
GCA_900503465.1	12023	113993	10998	113865	113871	114542	114229	12010	12256	11859	11866	11269	113688	11021	11019	114484	11584	11764	11723	11857	11854	13143	11858	11857	13176	11715	11717	106501	11846	105336	12486	12074	114591	12194	11995	11161	12583	11267	12068	11039	11036	11035	11034	11035	12027	11982	113783	12008	12164
GCA_900504725.1	11711	113613	11556	113424	113431	114154	113868	11706	11757	11592	11596	11856	113286	11580	11580	114094	11950	12104	12120	12262	12261	12742	12262	12262	12768	11388	11389	106172	12241	105000	12142	8225	114156	11075	5405	11803	12424	11738	11467	11594	11594	11594	11591	11593	11599	62	113343	11680	11588
GCA_900507755.1	10632	113917	11655	113745	113752	114402	114094	10613	10942	11526	11536	11676	113565	11678	11675	114370	11787	11951	11903	12056	12052	12345	12054	12060	12369	11124	11126	106418	12033	105304	11424	11423	114418	11248	10917	11589	11823	11513	11303	11691	11691	11690	11686	11688	10760	11218	113643	10578	11319
GCA_900507825.1	11811	113338	11657	113208	113214	113885	113592	11803	11846	11595	11606	11569	112990	11657	11654	113792	11877	12061	12026	12164	12166	12513	12166	12165	12533	10891	10894	106142	12148	104993	11599	11659	113881	11563	11247	11822	12143	11688	11428	11693	11689	11689	11687	11686	11572	11408	113075	11790	11630
GCA_900510085.1	11988	113973	12314	113728	113735	114449	114137	11996	11873	12178	12183	12315	113590	12360	12359	114416	12447	12497	12508	12593	12596	12881	12594	12601	12899	11962	11964	106015	12577	104900	10209	12117	114410	12101	11073	12408	12620	12271	12215	12340	12339	12339	12338	12338	1657	11937	113670	11958	12289
GCA_900513855.1	12015	113986	10990	113857	113863	114534	114221	12002	12248	11851	11858	11262	113680	11013	11011	114476	11576	11756	11715	11849	11846	13135	11850	11849	13168	11707	11709	106491	11838	105328	12478	12066	114583	12186	11987	11153	12575	11259	12062	11031	11028	11027	11026	11027	12019	11973	113775	12000	12156
GCA_900513905.1	12121	113678	198	113573	113579	114194	113901	12089	12284	11635	11639	11439	113342	77	77	114118	11503	11682	11625	11763	11760	13070	11761	11762	13097	11707	11708	106475	11739	105313	12375	12117	114261	11926	11611	10986	12349	11071	11921	186	186	186	186	187	12021	11623	113429	12068	11851
GCA_900513925.1	12016	113988	10990	113859	113865	114536	114223	12003	12248	11851	11858	11262	113682	11013	11011	114478	11576	11756	11715	11849	11846	13135	11850	11849	13168	11707	11709	106493	11838	105330	12478	12066	114585	12186	11987	11153	12575	11259	12062	11031	11028	11027	11026	11027	12019	11973	113777	12000	12156
GCA_900513935.1	12015	113980	10987	113851	113857	114522	114209	12004	12247	11851	11858	11261	113674	11012	11012	114471	11575	11756	11715	11848	11845	13135	11849	11848	13166	11705	11707	106483	11837	105328	12476	12065	114572	12184	11985	11155	12577	11260	12061	11028	11025	11028	11027	11024	12021	11971	113768	11998	12154
GCA_900513955.1	12119	113673	197	113569	113575	114192	113899	12087	12283	11634	11638	11438	113338	76	76	114114	11502	11681	11624	11762	11759	13069	11760	11761	13096	11706	11707	106462	11738	105298	12375	12116	114256	11925	11609	10985	12348	11070	11920	185	185	185	185	186	12020	11622	113434	12066	11850
GCA_900513965.1	12014	113951	10990	113823	113829	114492	114179	12001	12247	11852	11859	11260	113646	11013	11013	114435	11576	11757	11716	11849	11846	13135	11850	11849	13167	11702	11704	106450	11838	105303	12474	12062	114537	12184	11986	11156	12578	11258	12063	11031	11028	11029	11028	11027	12020	11970	113730	11995	12149
GCA_900513985.1	12120	113677	197	113572	113578	114193	113900	12088	12283	11634	11638	11438	113341	76	76	114117	11502	11681	11624	11762	11759	13069	11760	11761	13096	11706	11707	106474	11738	105312	12375	12116	114260	11925	11610	10985	12348	11070	11920	185	185	185	185	186	12020	11622	113428	12067	11850
GCA_900514035.1	12015	113988	10990	113858	113865	114535	114222	12002	12248	11851	11858	11262	113682	11013	11011	114478	11576	11756	11715	11849	11846	13135	11850	11849	13168	11707	11709	106493	11838	105330	12478	12066	114585	12186	11987	11153	12575	11259	12062	11031	11028	11027	11026	11027	12019	11973	113777	12000	12156
GCA_900516415.1	237	113694	12028	113491	113498	114213	113850	84	11709	11796	11801	12174	113306	12082	12081	114123	12312	12484	12427	12589	12587	12751	12589	12585	12780	11814	11814	105947	12568	104776	11916	11662	114204	11838	11580	12157	12396	12193	11874	12070	12069	12069	12068	12068	11668	11729	113405	52	12032
GCA_900516605.1	245	113576	12029	113373	113380	114097	113734	93	11713	11796	11801	12174	113190	12083	12082	114004	12310	12488	12425	12587	12585	12753	12587	12583	12782	11813	11813	105824	12566	104655	11916	11666	114093	11839	11584	12159	12398	12196	11874	12071	12070	12070	12069	12069	11667	11733	113290	60	12031
GCA_900517465.1	245	113726	12036	113522	113529	114242	113879	92	11719	11804	11809	12182	113337	12090	12089	114154	12320	12492	12435	12597	12595	12760	12597	12593	12789	11822	11822	105977	12576	104806	11925	11672	114234	11847	11589	12165	12404	12201	11882	12078	12077	12077	12076	12076	11678	11737	113436	60	12042
GCA_902155895.1	246	113727	12037	113523	113530	114243	113880	93	11720	11805	11810	12183	113338	12091	12090	114155	12321	12493	12436	12598	12596	12761	12598	12594	12790	11823	11823	105978	12577	104807	11926	11673	114235	11848	11590	12166	12405	12202	11883	12079	12078	12078	12077	12077	11679	11738	113437	61	12043
GCA_902702985.1	105761	123184	106183	123014	123017	123438	123091	105432	105713	106014	106111	106034	122790	106418	106408	123187	106456	105349	104659	106496	106526	106313	106570	106381	106402	106197	106210	14337	106298	11268	106567	106311	123089	106400	106240	106407	105987	106293	105879	106395	106384	106396	106304	106385	106403	106232	122957	105625	106245
GCA_903935665.1	11913	113854	11658	113729	113736	114402	114095	11891	11783	11494	11498	11789	113567	11701	11701	114350	11683	11575	11668	11713	11716	12690	11712	11712	12714	11414	11417	106541	11692	105238	12167	10996	114437	11544	10718	11751	12377	11713	11715	11709	11709	11709	11706	11708	11822	10454	113631	11898	11813
GCA_903935755.1	11317	113600	11629	113408	113415	114074	113778	11301	11339	11505	11510	11795	113218	11648	11647	114035	11827	11978	11893	12075	12078	12679	12076	12080	12710	11570	11571	106085	12058	104895	11877	11580	114085	11782	11639	11637	12093	11847	11569	11650	11650	11650	11645	11649	11546	11797	113312	11264	11820
GCA_903935925.1	11316	113596	11632	113404	113411	114071	113775	11300	11343	11507	11512	11797	113214	11651	11650	114033	11827	11978	11893	12075	12078	12680	12076	12080	12711	11571	11572	106082	12058	104890	11880	11581	114082	11785	11642	11638	12096	11849	11570	11653	11653	11653	11648	11652	11546	11799	113310	11264	11823
GCA_903935995.1	11317	113600	11628	113408	113415	114064	113768	11301	11340	11505	11510	11794	113218	11647	11647	114027	11826	11978	11893	12074	12077	12681	12075	12079	12712	11570	11571	106079	12057	104892	11876	11580	114075	11782	11638	11637	12093	11847	11569	11649	11649	11650	11645	11648	11546	11796	113305	11263	11818
GCA_903936035.1	113844	55887	113826	56027	56031	56807	56607	113524	113866	113990	114075	114030	55693	114065	114048	55742	114103	112906	112530	114116	114153	113334	114196	114087	113434	113808	113830	121210	113959	119689	113781	114244	57000	114159	114258	114350	114039	114317	113562	114058	114041	114049	114016	114045	114241	114188	55742	113691	114096
GCA_903936165.1	11319	113606	11631	113414	113421	114080	113784	11303	11341	11507	11512	11797	113224	11650	11649	114041	11829	11980	11895	12077	12080	12681	12078	12082	12712	11572	11573	106087	12060	104897	11879	11582	114091	11784	11641	11639	12095	11849	11571	11652	11652	11652	11647	11651	11548	11799	113318	11266	11822
GCA_903936235.1	12097	113747	11111	113559	113566	114253	113955	12053	12225	11729	11743	11372	113455	11097	11095	114202	11671	11861	11795	11962	11960	12951	11962	11961	12971	11780	11781	106352	11943	105162	12390	11968	114293	11886	11808	11265	12362	11123	11881	11112	11112	11111	11110	11111	11891	11659	113471	12051	11808
GCA_903936435.1	12113	113844	11107	113650	113657	114347	114049	12069	12227	11731	11745	11380	113569	11093	11091	114303	11684	11874	11808	11975	11973	12974	11975	11974	12994	11786	11787	106442	11956	105241	12378	11975	114381	11899	11813	11260	12369	11128	11880	11108	11108	11107	11106	11107	11893	11663	113576	12067	11811
GCA_904863195.1	11844	113860	11603	113720	113726	114370	114079	11815	12025	0	0	11729	113555	11635	11635	114323	11929	12115	12080	12227	12223	12747	12225	12223	12765	11741	11741	106374	12205	105163	11967	11813	114421	11541	11787	11883	12266	11614	11644	11642	11642	11642	11640	11641	11816	11636	113637	11797	11930
GCA_907275075.1	376	113388	12085	113299	113306	114010	113647	515	11718	11830	11834	12213	113223	12138	12137	113929	12357	12534	12469	12638	12636	12685	12637	12633	12712	11873	11873	105789	12616	104616	11923	11735	114007	11912	11679	12208	12494	12226	11946	12127	12126	12126	12125	12125	11698	11817	113204	436	12073
GCA_907275085.1	368	113449	12072	113356	113363	114063	113700	508	11480	11827	11832	12226	113174	12125	12124	113994	12378	12555	12466	12659	12657	12775	12658	12654	12802	11876	11876	105780	12637	104617	11930	11675	114068	11905	11662	12199	12483	12227	11934	12114	12113	12113	12112	12112	11697	11783	113386	428	12066
GCA_911728565.1	447	113644	12068	113437	113444	114155	113792	441	11698	11824	11829	12170	113256	12104	12103	114072	12291	12491	12420	12596	12594	12763	12596	12592	12791	11814	11814	105921	12575	104747	11908	11670	114157	11790	11598	12184	12424	12169	11870	12110	12109	12109	12108	12108	11659	11726	113349	357	12035
GCA_916160885.1	12230	113392	11496	113199	113206	113872	113573	12230	12246	11898	11902	11589	113027	11513	11512	113844	11886	12060	12020	12167	12160	13020	12163	12169	13032	11932	11936	105947	12146	104802	12516	12000	113908	12057	12114	11728	12609	11518	12018	11539	11537	11536	11536	11537	11990	11689	113099	12189	12256
GCA_916161525.1	240	113723	12031	113519	113526	114239	113876	87	11714	11799	11803	12177	113334	12085	12084	114151	12315	12487	12429	12592	12590	12755	12592	12588	12784	11817	11817	105975	12571	104805	11920	11667	114231	11842	11584	12160	12399	12196	11876	12073	12072	12072	12071	12071	11673	11731	113432	55	12037
GCA_943733235.1	10947	113840	11679	113695	113702	114392	114102	10918	11442	11504	11509	11667	113561	11708	11707	114336	11932	12044	12059	12155	12155	12561	12157	12159	12586	11288	11292	106338	12136	105181	11611	11386	114410	11572	11297	11681	12112	11580	11482	11714	11712	11711	11710	11710	11440	11402	113575	10907	11272
GCA_943733265.1	11253	113172	11445	113051	113058	113690	113376	11260	11442	11302	11306	11424	112891	11445	11445	113662	11693	11795	11739	11915	11915	12415	11912	11913	12436	11286	11289	105762	11893	104543	9798	11449	113716	11182	11168	11593	11758	11582	11400	11469	11466	11466	11458	11465	9342	11071	112954	11216	11288
GCA_947047335.1	11570	113733	11898	113585	113592	114266	113976	11612	11730	11633	11653	11784	113462	11949	11949	114220	11899	12095	12036	12200	12199	12515	12201	12206	12535	11229	11231	106464	12182	105281	12032	11409	114267	11435	11219	11728	12139	11631	11613	11951	11950	11950	11945	11949	11654	11317	113505	11588	11850
GCA_947047375.1	11540	113426	11872	113291	113298	113987	113697	11582	11710	11614	11634	11755	113158	11924	11924	113912	11878	12089	12013	12180	12179	12478	12181	12184	12498	11193	11195	106243	12162	105041	12004	11386	114045	11412	11187	11701	12102	11611	11598	11926	11925	11925	11920	11924	11625	11286	113203	11557	11822
GCA_947163785.1	10903	113793	11633	113649	113656	114348	114058	10873	11381	11452	11457	11623	113456	11662	11661	114293	11882	11992	12007	12103	12103	12516	12105	12107	12542	11237	11241	106286	12084	105126	11563	11329	114368	11523	11245	11624	12060	11524	11424	11668	11666	11665	11664	11664	11386	11353	113532	10863	11225
GCA_947164515.1	10881	113702	11604	113561	113567	114263	113973	10853	11353	11431	11436	11601	113376	11633	11632	114212	11860	11972	11982	12083	12083	12489	12085	12086	12515	11209	11213	106178	12064	105021	11537	11313	114283	11494	11229	11607	12029	11502	11404	11639	11637	11636	11635	11635	11362	11332	113446	10842	11212
GCA_964198705.1	12031	113984	11006	113851	113858	114529	114216	12018	12264	11866	11873	11278	113678	11029	11027	114472	11593	11773	11731	11866	11863	13151	11867	11866	13184	11722	11724	106484	11855	105323	12494	12082	114581	12200	12003	11169	12592	11276	12077	11047	11044	11043	11042	11043	12035	11988	113772	12016	12169
GCA_964198885.1	1111	113264	12052	113059	113066	113762	113397	1149	11698	11793	11798	12192	112883	12087	12086	113694	12328	12500	12427	12598	12596	12834	12597	12595	12853	11802	11802	105479	12578	104311	11942	11679	113766	11846	11623	12216	12432	12114	11911	12096	12093	12093	12092	12092	11721	11725	112975	1088	12091
GCA_964198965.1	1111	113537	12070	113334	113341	114046	113682	1149	11718	11810	11815	12214	113156	12105	12104	113985	12348	12516	12445	12618	12616	12849	12617	12615	12876	11821	11821	105778	12598	104586	11971	11695	114060	11882	11640	12234	12446	12143	11935	12114	12111	12111	12110	12110	11745	11751	113255	1088	12124
GCA_964199015.1	1109	113538	12068	113335	113342	114047	113683	1147	11716	11808	11813	12212	113157	12103	12102	113986	12346	12514	12443	12616	12614	12847	12615	12613	12874	11819	11819	105776	12596	104590	11969	11693	114061	11880	11638	12232	12444	12141	11933	12112	12109	12109	12108	12108	11743	11749	113256	1086	12122
GCA_964199035.1	1110	113539	12069	113336	113343	114048	113684	1148	11717	11809	11814	12213	113158	12104	12103	113987	12347	12515	12444	12617	12615	12848	12616	12614	12875	11820	11820	105777	12597	104585	11970	11694	114062	11881	11639	12233	12445	12142	11934	12113	12110	12110	12109	12109	11744	11750	113256	1087	12123
GCA_964199045.1	1113	113540	12072	113337	113344	114049	113685	1151	11720	11812	11817	12216	113159	12107	12106	113988	12350	12518	12447	12620	12618	12851	12619	12617	12878	11823	11823	105779	12600	104587	11972	11695	114063	11884	11642	12236	12448	12145	11937	12116	12113	12113	12112	12112	11747	11753	113257	1090	12126
KP_SY	12317	113787	4414	113652	113659	114259	113971	12293	12474	11956	11973	11415	113405	4393	4393	114205	11568	11688	11692	11764	11762	13155	11769	11765	13176	11975	11976	106513	11754	105344	12531	12278	114322	12108	11939	11137	12650	11323	12087	4413	4413	4413	4408	4412	12229	11964	113499	12284	12099
SRR10005937	113869	11861	113695	12195	12200	15459	15457	113462	113630	113893	113959	114036	12071	113932	113918	11488	114052	112866	112467	114043	114098	112645	114136	114012	112798	113817	113851	123097	113877	121742	113435	114123	15784	114145	114163	114326	113915	114185	113451	113921	113901	113910	113878	113908	114119	114056	11700	113680	113895
SRR10006013	113871	11862	113697	12196	12201	15460	15458	113464	113634	113898	113961	114038	12072	113936	113920	11489	114056	112868	112469	114047	114102	112649	114138	114016	112802	113819	113853	123099	113879	121744	113437	114125	15785	114147	114165	114329	113917	114187	113455	113926	113903	113914	113880	113913	114121	114061	11701	113682	113897
SRR10269951	12307	113953	11077	113801	113808	114487	114199	12293	12306	11904	11904	11195	113674	11065	11063	114449	11800	11936	11924	12040	12038	13070	12039	12044	13088	11835	11839	106269	12021	105135	12610	11917	114550	12008	11999	2995	12513	11248	12079	11095	11091	11091	11088	11090	12121	11887	113789	12287	12146
SRR10541807	11726	113593	12011	113443	113449	114121	113825	11725	10952	11630	11640	11976	113231	12033	12033	114059	12308	12481	12454	12604	12601	12754	12602	12605	12767	11732	11734	105701	12585	104485	11834	11891	114103	11736	11588	12103	12525	12035	11885	12031	12027	12030	12028	12026	11411	11662	113366	11705	12016
SRR10673213	11695	113494	11974	113369	113376	113987	113673	11688	11615	11736	11741	12060	113117	11967	11966	113899	12156	12359	12308	12443	12439	12597	12446	12446	12626	11534	11536	106306	12425	105113	3450	11950	113990	11801	11635	12075	12363	12065	11803	11997	11996	11995	11993	11995	7504	11712	113253	11665	11947
SRR10673218	11695	113496	11974	113371	113378	113989	113675	11688	11615	11736	11741	12060	113119	11967	11966	113901	12156	12359	12308	12443	12439	12597	12446	12446	12626	11534	11536	106308	12425	105109	3450	11950	113992	11801	11635	12075	12363	12065	11803	11997	11996	11995	11993	11995	7504	11712	113255	11665	11947
SRR10673219	7204	113898	12004	113708	113715	114373	114060	7111	11547	11376	11380	11675	113531	12058	12057	114327	12026	12191	12160	12298	12298	12532	12298	12295	12561	11441	11441	106148	12278	104971	11186	11410	114409	6100	11155	12059	12094	11814	11409	12044	12043	12043	12042	12040	10805	11081	113593	7081	11728
SRR10673224	11441	113574	11904	113431	113438	114155	113841	11328	11643	11864	11870	11922	113258	11907	11906	114083	12117	12322	12250	12419	12421	12644	12419	12425	12656	11727	11729	106315	12402	105198	9691	11768	114127	11740	10829	12020	12306	11941	11892	11928	11926	11926	11925	11926	946	11583	113344	11280	11945
SRR11046505	11770	112201	11731	112118	112124	112711	112284	11777	11795	11810	11814	11848	111887	11730	11730	112648	12083	12249	12253	12393	12391	12810	12393	12392	12836	11473	11473	104659	12372	103569	12284	8310	112769	11204	4759	11890	12307	11842	11487	11774	11773	11773	11770	11773	11794	3633	111967	11747	11623
SRR11780123	11756	113641	12069	113503	113510	114227	113933	11743	11976	11834	11839	12199	113315	12081	12080	114099	12274	12341	12397	12529	12525	12407	12528	12517	12434	11462	11464	106483	12503	105313	11541	11833	114180	11860	11687	12108	12492	12041	11889	12105	12104	12103	12098	12104	11751	11676	113403	11723	12079
SRR11780531	11691	113728	12005	113589	113596	114313	114019	11678	11912	11766	11771	12134	113401	12017	12016	114187	12205	12272	12330	12460	12456	12339	12459	12448	12366	11397	11399	106538	12434	105368	11479	11770	114269	11795	11625	12045	12430	11974	11820	12041	12040	12039	12034	12040	11679	11612	113487	11659	12013
SRR13298325	12120	113646	196	113540	113546	114162	113869	12088	12275	11622	11626	11411	113308	81	81	114087	11500	11678	11623	11760	11757	13062	11758	11759	13089	11703	11704	106454	11735	105296	12371	12108	114230	11922	11606	10992	12341	11065	11913	184	184	184	184	185	12004	11619	113402	12067	11840
SRR13871341	113782	12259	113738	11913	11918	15470	15447	113397	113665	113898	113962	114098	11952	113957	113951	11868	114058	112895	112499	114069	114126	112676	114163	114041	112789	113780	113813	123146	113913	121792	113471	114133	15656	114155	114123	114353	113932	114233	113454	113961	113942	113951	113917	113956	114059	113975	11945	113598	113934
SRR13873153	113872	60683	113764	60822	60826	61617	61436	113445	113728	113890	113974	113966	60617	114002	113983	60642	114085	112917	112462	114093	114134	113276	114178	114078	113409	113846	113870	114137	113909	112651	113793	114236	61857	114145	114239	114265	113924	114273	113510	113973	113954	113962	113927	113960	114242	114193	60634	113665	114045
SRR15695370	113691	60573	113585	60714	60718	61509	61328	113287	113570	113712	113795	113783	60502	113823	113804	60531	113898	112756	112277	113930	113971	113120	113991	113891	113229	113666	113690	114039	113724	112547	113615	114058	61750	113966	114059	114093	113749	114090	113332	113794	113775	113783	113748	113781	114059	114012	60523	113487	113863
SRR15695384	113784	60660	113676	60800	60804	61597	61416	113358	113643	113803	113886	113879	60596	113914	113895	60622	113995	112829	112470	114003	114044	113187	114088	113988	113320	113758	113782	114051	113821	112557	113706	114148	61832	114057	114153	114177	113837	114185	113422	113885	113866	113874	113839	113872	114155	114104	60611	113580	113959
SRR15695816	113801	60657	113691	60796	60800	61590	61409	113374	113657	113818	113902	113897	60592	113929	113910	60618	114015	112849	112394	114023	114064	113206	114108	114008	113339	113777	113801	114050	113841	112558	113722	114163	61831	114074	114170	114194	113856	114205	113440	113900	113881	113889	113854	113887	114171	114120	60609	113596	113973
SRR17302873	105668	122900	106072	122805	122808	123218	122863	105333	105600	105882	105977	105943	122562	106305	106295	122876	106380	105311	104581	106421	106452	106244	106501	106309	106313	106123	106136	14642	106207	13460	106481	106235	122829	106327	106127	106350	105894	106188	105773	106289	106278	106288	106201	106279	106295	106148	122668	105518	106136
SRR17303588	114460	15294	114296	15352	15357	12451	12436	114068	114337	114502	114568	114687	15320	114525	114509	14967	114663	113450	113070	114689	114735	113339	114753	114629	113471	114506	114540	123631	114462	122277	114064	114717	13268	114743	114785	114961	114507	114810	114093	114518	114499	114507	114473	114503	114717	114683	15209	114277	114556
SRR17304518	113567	171	113430	12330	12335	15151	15138	113248	113392	113745	113807	113790	12012	113672	113656	11732	113818	112756	112322	113857	113904	112533	113940	113820	112592	113538	113570	123077	113718	121783	113167	113860	15470	113902	113866	114055	113658	113974	113190	113653	113633	113643	113606	113641	113862	113795	12213	113451	113744
SRR17308810	114573	15297	114409	15363	15368	12462	12447	114161	114440	114617	114680	114808	15330	114641	114622	14974	114786	113547	113189	114791	114837	113430	114874	114753	113583	114530	114564	123758	114582	122410	114184	114827	13273	114864	114901	115080	114624	114927	114218	114632	114609	114620	114584	114620	114843	114811	15214	114389	114661
SRR17308927	114565	15298	114398	15363	15368	12464	12449	114153	114419	114605	114671	114789	15330	114627	114611	14974	114765	113531	113174	114770	114816	113418	114855	114733	113571	114522	114556	123741	114564	122384	114163	114817	13275	114841	114885	115060	114608	114910	114192	114620	114601	114609	114575	114605	114819	114782	15215	114382	114655
SRR18030855	106332	123351	106716	123243	123246	123611	123267	106006	106342	106610	106707	106522	122963	106957	106943	123346	107033	105971	105257	107084	107117	106940	107158	106972	107021	106732	106745	14583	106890	15288	107035	106875	123281	106975	106823	106977	106508	106913	106477	106932	106921	106923	106834	106924	106985	106777	123148	106228	106817
SRR18030950	106225	123154	106595	123045	123048	123412	123067	105928	106237	106496	106593	106442	122770	106842	106833	123152	106918	105839	105125	106959	106992	106850	107033	106847	106905	106629	106642	14552	106765	15257	106927	106765	123079	106869	106721	106876	106460	106811	106370	106811	106800	106813	106724	106801	106884	106675	122967	106116	106710
SRR18031093	106340	123355	106719	123246	123249	123612	123268	106018	106358	106612	106709	106534	122967	106966	106957	123356	107042	105973	105259	107093	107126	106942	107167	106981	107019	106738	106751	14584	106899	15296	107046	106881	123289	106979	106837	106992	106525	106930	106492	106935	106924	106937	106848	106925	107002	106787	123157	106232	106828
SRR18031316	106327	123333	106699	123227	123230	123591	123246	106005	106345	106599	106696	106520	122948	106946	106937	123336	107023	105955	105241	107074	107107	106928	107148	106962	107005	106726	106739	14579	106880	15295	107031	106867	123268	106966	106822	106977	106510	106915	106477	106915	106904	106917	106828	106905	106987	106774	123137	106219	106814
SRR18031504	106331	123351	106715	123242	123245	123610	123266	106005	106343	106610	106706	106521	122962	106956	106942	123345	107032	105970	105256	107083	107116	106940	107157	106971	107021	106731	106744	14582	106889	15293	107034	106874	123282	106974	106822	106976	106507	106912	106476	106932	106920	106922	106833	106924	106984	106777	123148	106227	106816
SRR18031633	106359	123353	106741	123251	123254	123613	123269	106008	106344	106636	106733	106548	122972	106982	106968	123354	107060	105998	105284	107111	107144	106966	107185	106999	107047	106758	106771	14585	106892	15290	107061	106901	123290	107001	106850	107003	106510	106940	106504	106957	106946	106948	106859	106949	107011	106798	123156	106230	106819
SRR18031700	106328	123334	106700	123228	123231	123592	123247	106006	106346	106599	106696	106521	122949	106947	106938	123337	107024	105955	105241	107075	107108	106928	107149	106963	107005	106727	106740	14580	106881	15295	107032	106868	123269	106967	106823	106978	106511	106916	106478	106916	106905	106918	106829	106906	106988	106775	123138	106220	106815
SRR18031781	105866	122857	106321	122748	122751	123227	122873	105534	105833	106146	106245	106114	122526	106553	106536	122934	106603	105510	104806	106641	106674	106457	106716	106528	106548	106333	106342	14746	106450	12775	106699	106395	122897	106509	106331	106576	106080	106393	105985	106530	106518	106521	106432	106514	106478	106341	122661	105736	106346
SRR18032164	106326	123326	106705	123220	123223	123586	123242	106004	106343	106598	106695	106519	122941	106952	106943	123331	107025	105957	105243	107077	107110	106924	107151	106965	107001	106723	106736	14584	106883	15291	107028	106866	123287	106965	106821	106974	106512	106914	106477	106921	106910	106923	106834	106911	106987	106771	123131	106218	106811
SRR18032189	105749	122598	106117	122477	122480	122841	122559	105443	105745	106151	106248	105953	122198	106356	106349	122573	106429	105495	104781	106470	106503	106498	106544	106358	106429	106169	106182	14457	106276	15200	106379	106289	122484	106386	106240	106402	106022	106337	105883	106335	106324	106329	106240	106332	106400	106178	122387	105621	106215
SRR18032468	106268	123227	106641	123119	123122	123490	123145	105972	106287	106541	106638	106490	122843	106888	106879	123234	106963	105895	105181	107014	107047	106894	107088	106902	106949	106672	106685	14571	106820	15293	106973	106810	123166	106913	106768	106921	106504	106857	106418	106857	106846	106859	106770	106847	106930	106720	123041	106160	106757
SRR21660049	113766	12610	113614	13163	13168	15456	15443	113378	113630	113855	113922	114009	12661	113845	113829	12374	114026	112846	112494	114027	114076	112650	114116	113998	112800	113788	113820	123090	113859	121760	113407	114098	15934	114115	114134	114300	113861	114205	113450	113838	113819	113827	113792	113824	114107	114010	12835	113574	113964
SRR22456061	113686	56104	113717	56194	56198	56969	56778	113300	113666	113818	113904	113887	55921	113948	113930	55987	113956	112773	112356	113961	114009	113151	114054	113949	113279	113670	113694	121153	113794	119622	113666	114067	57185	113989	114095	114210	113867	114144	113411	113941	113923	113931	113901	113928	114079	114027	55946	113507	113952
SRR23029160	10900	113641	11615	113497	113503	114196	113906	10864	11368	11441	11446	11614	113352	11645	11644	114138	11866	11978	11992	12089	12089	12491	12091	12093	12524	11226	11230	106132	12070	104975	11546	11315	114215	11511	11232	11618	12047	11517	11421	11651	11649	11648	11647	11647	11375	11339	113383	10860	11207
SRR23029164	11730	113423	11890	113217	113224	113950	113643	11704	11998	11400	11410	11612	113061	11886	11883	113840	11476	12098	11895	12218	12217	12717	12218	12209	12749	11272	11271	105979	12198	104771	11898	11368	114072	11540	11201	11665	12112	11642	11528	11914	11912	11913	11909	11909	11606	11432	113153	11709	11719
SRR23237983	105514	122756	105873	122633	122636	122950	122603	105272	105415	105736	105831	105684	122330	106114	106104	122650	106153	105057	104371	106193	106224	106037	106265	106079	106126	105915	105927	12490	106002	13604	106217	106017	122646	106115	105896	106132	105682	106011	105587	106091	106078	106089	106000	106081	106138	105926	122438	105362	105939
SRR25473687	113877	60692	113770	60832	60836	61627	61446	113451	113736	113897	113980	113972	60626	114008	113989	60652	114091	112925	112470	114099	114140	113282	114184	114084	113415	113854	113878	114140	113917	112649	113801	114244	61866	114151	114247	114271	113932	114281	113517	113979	113960	113968	113933	113966	114248	114199	60643	113673	114053
SRR26465493	11984	113827	11952	113751	113758	114411	114099	11961	11898	11846	11848	11855	113534	11950	11950	114360	12134	12289	12302	12410	12411	12494	12414	12414	12525	11521	11524	106391	12389	105172	12175	11506	114464	11478	11181	12083	12280	11742	11820	11964	11963	11963	11961	11962	11327	11398	113654	11915	11952
SRR26465494	11883	113980	11767	113822	113828	114493	114202	11853	11997	11511	11516	12033	113676	11807	11804	114513	11806	11980	11938	12086	12089	12814	12089	12088	12831	11734	11737	106517	12072	105350	12397	11374	114577	11186	11216	11856	12423	11768	11701	11821	11819	11818	11817	11816	11887	11142	113772	11843	11807
SRR26465495	11207	113772	11890	113591	113598	114264	113961	11235	11440	11625	11629	11755	113427	11908	11907	114255	12096	12291	12244	12372	12375	12566	12372	12379	12570	11451	11453	106190	12356	105013	11035	11440	114270	11545	10949	12006	12222	11812	11697	11914	11914	11914	11909	11913	6223	11300	113482	11202	11726
SRR27222283	105790	122883	106168	122709	122712	123188	122835	105457	105657	106045	106140	105950	122497	106396	106379	122894	106474	105395	104678	106531	106559	106314	106607	106416	106396	106182	106195	14404	106340	11950	106598	106348	122847	106428	106246	106423	105961	106283	105873	106376	106366	106369	106283	106362	106345	106285	122662	105656	106224
SRR27305646	113965	56207	113953	56315	56319	57095	56911	113588	113964	114130	114219	114147	56032	114186	114172	56052	114246	113093	112689	114257	114295	113481	114341	114240	113595	113964	113987	121495	114084	120003	113941	114385	57333	114270	114379	114506	114106	114379	113670	114182	114165	114176	114143	114170	114369	114313	56043	113781	114187
SRR28617052	10888	113675	11610	113529	113536	114231	113941	10859	11367	11433	11438	11597	113340	11639	11638	114175	11863	11973	11989	12080	12080	12492	12088	12084	12518	11211	11210	106165	12067	104999	11539	11312	114242	11493	11230	11601	12018	11498	11409	11645	11643	11642	11641	11641	11354	11326	113410	10848	11209
SRR28757102	11799	113743	11148	113567	113574	114288	113994	11781	11867	11776	11780	11278	113441	11187	11185	114210	11450	11628	11558	11738	11737	12962	11740	11741	12984	11486	11486	106363	11722	105168	12258	11835	114300	11857	11651	11120	12300	11438	11750	11191	11189	11188	11188	11188	11903	11407	113499	11757	11924
SRR29067414	11659	113332	11878	113296	113303	113975	113686	11717	11726	11564	11570	11942	113162	11930	11930	113945	11819	11976	11935	12070	12067	12740	12068	12074	12755	11498	11502	106059	12048	104857	11792	11716	114035	11771	11773	11836	11159	11870	11135	11918	11917	11917	11914	11916	11504	11716	113209	11700	11613
SRR30178612	106054	123103	106481	122980	122983	123327	122977	105770	105998	106326	106424	106269	122657	106714	106703	123034	106742	105657	104957	106778	106810	106605	106853	106664	106685	106464	106477	13996	106589	12653	106852	106599	122971	106655	106531	106725	106227	106596	106162	106695	106683	106692	106602	106684	106650	106549	122760	105930	106473
SRR30179104	106098	123157	106518	123028	123031	123440	123090	105776	106035	106360	106458	106308	122710	106752	106740	123139	106779	105695	104996	106815	106847	106646	106890	106702	106726	106499	106512	13958	106626	12615	106889	106636	123082	106691	106567	106768	106264	106630	106197	106733	106720	106730	106640	106722	106687	106585	122867	105974	106564
SRR5386602	113326	12285	113205	12273	12278	15129	15123	112933	113270	113414	113478	113668	12133	113441	113422	12136	113579	112452	112005	113595	113643	112196	113678	113554	112352	113334	113368	122760	113488	121422	112948	113664	15558	113692	113711	113875	113458	113793	113004	113433	113412	113421	113386	113419	113659	113595	12271	113170	113443
SRR5806877	113689	836	113506	12244	12249	15033	15020	113321	113511	113726	113787	113842	11912	113729	113721	11599	113871	112721	112309	113899	113946	112531	113972	113846	112649	113613	113645	123058	113750	121687	113222	113937	15369	113973	113946	114123	113731	114035	113256	113730	113710	113720	113683	113726	113906	113877	12156	113504	113809
SRR5862474	113715	848	113532	12257	12262	15045	15032	113332	113520	113754	113815	113865	11927	113755	113747	11613	113897	112731	112335	113909	113956	112542	113998	113872	112676	113638	113670	123085	113776	121712	113247	113963	15382	113996	113972	114148	113754	114060	113279	113756	113736	113746	113709	113752	113930	113903	12169	113530	113832
SRR5862478	113734	860	113557	12270	12275	15032	15019	113333	113522	113769	113830	113901	11941	113788	113772	11597	113930	112748	112352	113942	113989	112557	114031	113905	112702	113663	113695	123094	113784	121705	113282	113979	15377	114023	113996	114174	113757	114087	113307	113781	113761	113771	113734	113769	113956	113929	12165	113540	113843
SRR6812668	12125	113691	193	113586	113593	114206	113913	12093	12284	11636	11640	11441	113355	78	78	114132	11504	11682	11627	11764	11761	13071	11762	11763	13098	11709	11710	106487	11739	105331	12378	12120	114274	11928	11613	10989	12350	11075	11923	181	181	181	181	182	12022	11627	113446	12072	11853
SRR6812669	12121	113589	193	113491	113498	114104	113811	12089	12278	11629	11633	11432	113257	78	78	114036	11498	11676	11621	11758	11755	13061	11756	11757	13088	11701	11702	106387	11733	105230	12372	12109	114178	11923	11605	10982	12341	11066	11912	181	181	181	181	182	12019	11619	113345	12067	11848
SRR6812670	12125	113689	193	113585	113591	114205	113912	12093	12284	11636	11640	11441	113353	78	78	114130	11504	11682	11627	11764	11761	13071	11762	11763	13098	11709	11710	106485	11739	105323	12378	12120	114272	11928	11613	10989	12350	11075	11923	181	181	181	181	182	12022	11626	113442	12072	11853
SRR6812671	12125	113697	193	113592	113599	114214	113921	12093	12284	11636	11640	11441	113361	78	78	114138	11504	11682	11627	11764	11761	13071	11762	11763	13098	11709	11710	106490	11739	105334	12378	12120	114280	11928	11613	10989	12350	11075	11923	181	181	181	181	182	12022	11627	113452	12072	11853
SRR6812672	12125	113689	193	113585	113591	114205	113912	12093	12284	11636	11640	11441	113353	78	78	114130	11504	11682	11627	11764	11761	13071	11762	11763	13098	11709	11710	106485	11739	105323	12378	12120	114272	11928	11613	10989	12350	11075	11923	181	181	181	181	182	12022	11626	113442	12072	11853
SRR6812673	12125	113689	193	113585	113591	114205	113912	12093	12284	11636	11640	11441	113353	78	78	114130	11504	11682	11627	11764	11761	13071	11762	11763	13098	11709	11710	106485	11739	105323	12378	12120	114272	11928	11613	10989	12350	11075	11923	181	181	181	181	182	12022	11626	113442	12072	11853
SRR6812674	12125	113688	194	113584	113590	114204	113911	12093	12285	11636	11640	11442	113352	79	79	114129	11505	11682	11627	11765	11762	13071	11763	11764	13099	11709	11710	106484	11740	105322	12379	12120	114271	11929	11613	10990	12350	11076	11923	182	182	182	182	183	12022	11626	113441	12072	11854
SRR6812675	12127	113691	195	113586	113593	114206	113913	12095	12286	11638	11642	11443	113355	80	80	114132	11506	11684	11629	11766	11763	13073	11764	11765	13100	11711	11712	106487	11741	105331	12380	12122	114274	11930	11615	10991	12352	11077	11925	183	183	183	183	184	12024	11628	113445	12074	11855
SRR6812676	12126	113692	194	113587	113594	114207	113914	12094	12285	11637	11641	11442	113356	79	79	114133	11505	11683	11628	11765	11762	13072	11763	11764	13099	11710	11711	106488	11740	105326	12379	12121	114275	11929	11614	10990	12351	11076	11924	182	182	182	182	183	12023	11627	113447	12073	11854
SRR6812677	12126	113690	194	113586	113592	114206	113913	12094	12285	11637	11641	11442	113354	79	79	114131	11505	11683	11628	11765	11762	13072	11763	11764	13099	11710	11711	106486	11740	105324	12379	12121	114273	11929	11614	10990	12351	11076	11924	182	182	182	182	183	12023	11627	113444	12073	11854
SRR6812678	12128	113705	196	113599	113606	114220	113927	12096	12287	11639	11643	11444	113368	81	81	114145	11507	11685	11630	11767	11764	13074	11765	11766	13101	11712	11713	106498	11742	105342	12381	12123	114288	11931	11616	10992	12353	11078	11926	184	184	184	184	185	12025	11630	113461	12075	11856
SRR9734768	11945	114115	11891	113960	113967	114683	114377	11949	11825	11828	11834	12003	113795	11907	11907	114581	11918	12274	12100	12380	12379	12727	12379	12381	12746	11628	11630	106544	12353	105350	12140	11754	114703	11548	11450	11871	12298	11978	11633	11939	11939	11939	11934	11938	11827	11485	113890	11916	11844
SRR9858709	1103	113736	12113	113517	113524	114250	113887	1142	11737	11834	11839	12246	113344	12148	12147	114171	12377	12545	12474	12649	12647	12881	12648	12646	12908	11852	11852	105968	12627	104782	11997	11730	114237	11907	11671	12253	12467	12177	11955	12158	12154	12154	12153	12153	11767	11784	113439	1080	12143
[truncated: 805 more columns]
