# Supplementary material for: Emergence of Klebsiella pneumoniae ST14 co-harboring blaNDM-1, blaOXA-232, mcr-1.1, and a novel IncI1 tet(X4) plasmid, with evidence of ColKP3 mobilization under antibiotic pressure
Source: Curr Res Microb Sci. 2025 Aug 28;9:100466. doi: 10.1016/j.crmicr.2025.100466 (PMC12444185; doi:10.1016/j.crmicr.2025.100466)
Supplement: Supplementary file 12 [file mmc12.xlsx]

## Sheet: Sheet1
#Organism group	Isolate identifiers	Isolate	Location	Isolation source	Isolation type	BioSample	Assembly	MLST
Klebsiella pneumoniae	"NUITM-VK5"	PDT001112771.1	Viet Nam:Hanoi			SAMD00298539	GCA_019657165.1	4
Klebsiella pneumoniae	"20194432M","EC3171","SRS8394224"	PDT001411259.1	Singapore	wound	clinical	SAMN17981824	GCA_025094595.1	4
Klebsiella pneumoniae	"YZ-58"	PDT001471525.1	China	pork	environmental/other	SAMN28157411	GCA_025908435.1	5
Klebsiella pneumoniae	"SWJC3343Bt"	PDT002104162.1	China	pork	environmental/other	SAMN37208470	GCA_037075945.1	5
Klebsiella pneumoniae	"SWJC3298Bt"	PDT002104172.1	China	pork	environmental/other	SAMN37208469	GCA_037076145.1	5
Klebsiella pneumoniae	"FJ8-TC"	PDT001830285.1	China: Zhejiang		clinical	SAMN25889008	GCA_030544975.1	11
Klebsiella pneumoniae	"KP-HB21H30786"	PDT002340804.1	China: Hubei	swab sample	clinical	SAMN43221292	GCA_041448335.1	11
Klebsiella pneumoniae	"KP-HB21H30727"	PDT002340802.1	China: Hubei	swab sample	clinical	SAMN43221293	GCA_041448295.1	15
Klebsiella pneumoniae	"TQ30"	PDT001416345.1	China	fresh feces		SAMN27625141	GCA_025175775.1	25
Klebsiella pneumoniae	"JZ18"	PDT001416346.1	China	fresh feces		SAMN27625117	GCA_025176665.1	25
Klebsiella pneumoniae	"SWJC4210Bt"	PDT002104158.1	China	pork	environmental/other	SAMN37208476	GCA_037075835.1	25
Klebsiella pneumoniae	"AB4-4"	PDT000903685.1	China	pork	environmental/other	SAMN16274477	GCA_015731585.1	35
Klebsiella pneumoniae	"TQ11"	PDT001416344.1	China	fresh feces		SAMN27625142	GCA_025175085.1	35
Klebsiella pneumoniae	"2016CRE_7","SRS7731319"	PDT000925125.1	Singapore	Intermediate-Care Facility	clinical	SAMN16824632	GCA_022026775.1	37
Klebsiella pneumoniae	"2016CRE_8","SRS7731318"	PDT000925124.1	Singapore	Intermediate-Care Facility	clinical	SAMN16824633	GCA_022026825.1	37
Klebsiella pneumoniae	"GD21SC417","GS21SC417"	PDT001323013.1	China:Guangdong			SAMN23799605	GCA_023650835.1	37
Klebsiella pneumoniae	"JS-25"	PDT002058731.1	China	pig	environmental/other	SAMN39398235	GCA_035871415.1	39
Klebsiella pneumoniae	"JS-24"	PDT002058737.1	China	pig	environmental/other	SAMN39398234	GCA_035871705.1	39
Klebsiella pneumoniae	"Klebsiella pneumoniae T877","T877"	PDT001267912.1	China: Guangdong province		clinical	SAMN21849140	GCA_022577075.1	43
Klebsiella pneumoniae	"GCID_GNCIT_00104_biosam","KPSW+02","SRS2437763"	PDT000233397.1	Thailand: Lamphun	Rectal swab	clinical	SAMN07450639	GCA_002247645.1	101
Klebsiella pneumoniae	"JS-9"	PDT002058724.1	China	pig	environmental/other	SAMN39398229	GCA_035830495.1	127
Klebsiella pneumoniae	"JS-39"	PDT002058732.1	China	pig	environmental/other	SAMN39398237	GCA_035871515.1	127
Klebsiella pneumoniae	"JS-1"	PDT002058733.1	China	pig	environmental/other	SAMN39398228	GCA_035871535.1	127
Klebsiella pneumoniae	"JS-16"	PDT002058734.1	China	pig	environmental/other	SAMN39398231	GCA_035871555.1	127
Klebsiella pneumoniae	"31","NTT31XS"	PDT001078322.1	China: Yangzhou	intestinal contents		SAMN19778273	GCA_019048885.1	176
Klebsiella pneumoniae	"SWJQ2966Rt"	PDT002104171.1	China	pork	environmental/other	SAMN37208462	GCA_037076125.1	185
Klebsiella pneumoniae	"MRSN581745","SRS19181722"	PDT001128417.2	Thailand	urine	clinical	SAMN18874753	GCA_019927805.1	244
Klebsiella pneumoniae	"AMR-0330","ESKAPEE pathogen","Microbial","SRS13152024"	PDT001325842.1	Thailand: Chonburi	urine	clinical	SAMN28592075	GCA_023778315.1	244
Klebsiella pneumoniae	"GD22SC4287TT"	PDT002077868.1	China:Guangdong,Guangzhou	egg shell		SAMN37155324	GCA_036576475.1	252
Klebsiella pneumoniae	"20168210U","EC1807","SRS8394306"	PDT001411185.1	Singapore	URINARY	clinical	SAMN17981743	GCA_025102265.1	277
Klebsiella pneumoniae	"KP8333"	PDT001866923.1	Pakistan: Faisalabad			SAMN35068106	GCA_030930005.1	281
Klebsiella pneumoniae	"GD21SC1725T","SRS15524073"	PDT001472179.1	China: Guangdong, Guangzhou	vegetable		SAMN31416123	GCA_025909935.1	327
Klebsiella pneumoniae	"L3995hy"	PDT001911506.1	China:Hangzhou	human stool	clinical	SAMN37449614	GCA_032248875.1	485
Klebsiella pneumoniae	"ERS5904874","S.15.20.Kp","bacteria"	PDT001218043.1	Germany	hospital	clinical	SAMEA8218291	GCA_021821245.1	487
Klebsiella pneumoniae	"JS-13"	PDT002058686.1	China	pig	environmental/other	SAMN39398230	GCA_035828675.1	505
Klebsiella pneumoniae	"Tc5-51","sewage water-6"	PDT001684162.1	China: Fuzhou	environmental wastewater		SAMN32303416	GCA_029623535.1	534
Klebsiella pneumoniae	"Tc5-56","sewage water-7"	PDT001684163.1	China: Fuzhou	environmental wastewater		SAMN32303417	GCA_029623565.1	534
Klebsiella pneumoniae	"Kp85-d10-2"	PDT001710097.1	China	feces; evolved day10-2	clinical	SAMN33731307	GCA_029904225.1	534
Klebsiella pneumoniae	"Kp85-d9-2"	PDT001710098.1	China	feces; evolved day9-2	clinical	SAMN33731305	GCA_029904245.1	534
Klebsiella pneumoniae	"Kp85-d8-3"	PDT001710100.1	China	feces; evolved day8-3	clinical	SAMN33731302	GCA_029904255.1	534
Klebsiella pneumoniae	"Kp85-d9-1"	PDT001710099.1	China	feces; evolved day9-1	clinical	SAMN33731304	GCA_029904265.1	534
Klebsiella pneumoniae	"Kp85-d8-2"	PDT001710101.1	China	feces; evolved day8-2	clinical	SAMN33731301	GCA_029904305.1	534
Klebsiella pneumoniae	"Kp85-d7-4"	PDT001710103.1	China	feces; evolved day7-4	clinical	SAMN33731298	GCA_029904345.1	534
Klebsiella pneumoniae	"Kp85-d7-5"	PDT001710104.1	China	feces; evolved day7-5	clinical	SAMN33731299	GCA_029904355.1	534
Klebsiella pneumoniae	"Kp85-d7-2"	PDT001710106.1	China	feces; evolved day7-2	clinical	SAMN33731296	GCA_029904385.1	534
Klebsiella pneumoniae	"Kp85-d7-1"	PDT001710107.1	China	feces; evolved day7-1	clinical	SAMN33731295	GCA_029904425.1	534
Klebsiella pneumoniae	"Kp85-d8-1"	PDT001710108.1	China	feces; evolved day8-1	clinical	SAMN33731300	GCA_029904445.1	534
Klebsiella pneumoniae	"Kp85anc"	PDT001710109.1	China	feces; ancestral strain	clinical	SAMN33731294	GCA_029904455.1	534
Klebsiella pneumoniae	"2019YY85","KP85"	PDT001859238.1	China: Beijing	feces	clinical	SAMN20294572	GCA_030847575.1	534
Klebsiella pneumoniae	"JZ47"	PDT001416348.1	China	fresh feces		SAMN27625115	GCA_025176705.1	629
Klebsiella pneumoniae	"RDZ41","pRDZ41"	PDT002022339.1	China:Chengdu	human	clinical	SAMN37196536	GCA_034259265.1	629
Klebsiella pneumoniae	"201911016M","EC3266","SRS8394278"	PDT001411206.1	Singapore	wound	clinical	SAMN17981844	GCA_025095235.1	709
Klebsiella pneumoniae	"K-1L"	PDT001132735.1	China:Guangxi			SAMN18487815	GCA_020023465.1	727
Klebsiella pneumoniae	"SRS13890214","b1-2L"	PDT001140286.1	China:Guangxi			SAMN18487814	GCA_020172745.1	727
Klebsiella pneumoniae	"SWJC4018Bt"	PDT002104161.1	China	pork	environmental/other	SAMN37208473	GCA_037075925.1	873
Klebsiella pneumoniae	"SWJQ2991Bt"	PDT002104167.1	China	pork	environmental/other	SAMN37208464	GCA_037076045.1	873
Klebsiella pneumoniae	"SWJQ2965Bt"	PDT002104170.1	China	pork	environmental/other	SAMN37208465	GCA_037076065.1	873
Klebsiella pneumoniae	"SDP9R"	PDT000903683.1	China	pork	environmental/other	SAMN16274502	GCA_015731075.1	1418
Klebsiella pneumoniae	"SWJQ3071Bt"	PDT002104163.1	China	pork	environmental/other	SAMN37208471	GCA_037075955.1	1425
Klebsiella pneumoniae	"YZ-31-5"	PDT001485917.1	China	pork	environmental/other	SAMN28157414	GCA_026163625.1	1517
Klebsiella pneumoniae	"20SC1-3AZ6BT","p20SC1-3AZ6BT"	PDT002022340.1	China:Chengdu	swine	environmental/other	SAMN37196594	GCA_034259285.1	1805
Klebsiella pneumoniae	"SWJC4097Bt"	PDT002104154.1	China	pork	environmental/other	SAMN37208483	GCA_037075735.1	3393
Klebsiella pneumoniae	"SWJC3920Bt"	PDT002104155.1	China	pork	environmental/other	SAMN37208479	GCA_037075755.1	3393
Klebsiella pneumoniae	"SWJC4178Bt"	PDT002104153.1	China	pork	environmental/other	SAMN37208481	GCA_037075765.1	3393
Klebsiella pneumoniae	"SWJC4028Bt"	PDT002104156.1	China	pork	environmental/other	SAMN37208478	GCA_037075825.1	3393
Klebsiella pneumoniae	"SWJC3926Bt"	PDT002104160.1	China	pork	environmental/other	SAMN37208477	GCA_037075845.1	3393
Klebsiella pneumoniae	"SWJC4111Bt"	PDT002104157.1	China	pork	environmental/other	SAMN37208475	GCA_037075855.1	3393
Klebsiella pneumoniae	"SWJC4231Bt"	PDT002104159.1	China	pork	environmental/other	SAMN37208474	GCA_037075865.1	3393
Klebsiella pneumoniae	"SWJC4217Bt"	PDT002104164.1	China	pork	environmental/other	SAMN37208472	GCA_037075935.1	3393
Klebsiella pneumoniae	"SWJC3585Bt"	PDT002104168.1	China	duck meat	environmental/other	SAMN37208466	GCA_037076055.1	3393
Klebsiella pneumoniae	"CDK8905"	PDT002159238.1	China	rectal swab	clinical	SAMN37877991	GCA_039572745.1	3393
Klebsiella pneumoniae	"3Z-5L"	PDT001132734.1	China:Guangxi			SAMN18487813	GCA_020023445.1	3830
Klebsiella pneumoniae	"JS-17"	PDT002058727.1	China	pig	environmental/other	SAMN39398232	GCA_035831055.1	4295
Klebsiella pneumoniae	"JS-36"	PDT002058735.1	China	pig	environmental/other	SAMN39398236	GCA_035871575.1	4295
Klebsiella pneumoniae	"JS-19"	PDT002058736.1	China	pig	environmental/other	SAMN39398233	GCA_035871645.1	4295
Klebsiella pneumoniae	"SWJQ3381Bt"	PDT002104165.1	China	pork	environmental/other	SAMN37208468	GCA_037075965.1	4552
Klebsiella pneumoniae	"SWJQ3617Bt"	PDT002104166.1	China	pork	environmental/other	SAMN37208467	GCA_037076025.1	4552
Klebsiella pneumoniae	"JZ2"	PDT001416347.1	China	fresh feces		SAMN27625116	GCA_025176685.1	4778
Klebsiella pneumoniae	"KP12","KQ26"	PDT001655938.1	China:Yunnan	swine farm		SAMN32065220	GCA_029085765.1	4778
Klebsiella pneumoniae	"KP9","KQ23"	PDT001655941.1	China:Yunnan	swine farm		SAMN32065217	GCA_029085845.1	4778
Klebsiella pneumoniae	"KP16","KQ30"	PDT001655950.1	China:Yunnan	swine farm		SAMN32065224	GCA_029087565.1	4778
Klebsiella pneumoniae	"KP15","KQ29"	PDT001655951.1	China:Sichuan	swine farm		SAMN32065223	GCA_029087585.1	4778
Klebsiella pneumoniae	"KP13","KQ27"	PDT001655953.1	China:Sichuan	swine farm		SAMN32065221	GCA_029087615.1	4778
Klebsiella pneumoniae	"SWJC4166Bt"	PDT002104152.1	China	pork	environmental/other	SAMN37208485	GCA_037075745.1	5214
Klebsiella pneumoniae	"SWJC4181Bt"	PDT002112319.1	China	pork	environmental/other	SAMN37208480	GCA_037126685.1	5301
Klebsiella pneumoniae	"SWJQ2990Bt"	PDT002104169.1	China	pork	environmental/other	SAMN37208463	GCA_037076075.1	5808
Klebsiella pneumoniae	"HS19-2"	PDT000903684.1	China	pork	environmental/other	SAMN16274493	GCA_015731255.1	Unk
Klebsiella pneumoniae	"16","NTIC16-1"	PDT001078312.1	China: Yangzhou	intestinal contents		SAMN19778265	GCA_019038845.1	Unk
Klebsiella pneumoniae	"AUSMDU00041478","SRS9451519"	PDT001087355.1	Australia	feces	clinical	SAMN20033638	GCA_021933115.1	Unk
Klebsiella pneumoniae	"210-ESBLB","SRS3438957"	PDT000538623.1	Singapore	rectal swab	clinical	SAMN09460085	GCA_022355205.1	Unk
Klebsiella pneumoniae	"Klebsiella pneumoniae_WS29-2","WS_29-2"	PDT001678516.1	Thailand: Ratchaburi	natural water sources close by farm or community	environmental/other	SAMN31525422	GCA_029542185.1	Unk
Klebsiella pneumoniae	"KP8336"	PDT001866922.1	Pakistan: Faisalabad			SAMN35068107	GCA_030929955.1	Unk
Klebsiella pneumoniae	"YZ2-2"	PDT001955704.1	China: Yangzhou	retail markets		SAMN35565688	GCA_033037675.1	Unk
Klebsiella pneumoniae	"64EVAM"	PDT001992854.1	Singapore	feces	clinical	SAMN38124869	GCA_033802585.1	Unk
Klebsiella pneumoniae	"Klebsiella pneumoniae 12","SA2212"	PDT002094468.1	Malaysia: Serdang	blood	clinical	SAMN39420432	GCA_036903215.1	Unk
Klebsiella pneumoniae	"SWJC4194Bt"	PDT002104151.1	China	pork	environmental/other	SAMN37208482	GCA_037075725.1	Unk
Klebsiella pneumoniae	"SWJC3979Bt"	PDT002112318.1	China	pork	environmental/other	SAMN37208486	GCA_037126665.1	Unk
Klebsiella pneumoniae	"SWJC4150Bt"	PDT002112320.1	China	pork	environmental/other	SAMN37208484	GCA_037126705.1	Unk
Klebsiella pneumoniae			Thailand	wastewater	environmental/other			14	(in this study)
