# Supplementary material for: Emergence of Klebsiella pneumoniae ST14 co-harboring blaNDM-1, blaOXA-232, mcr-1.1, and a novel IncI1 tet(X4) plasmid, with evidence of ColKP3 mobilization under antibiotic pressure
Source: Curr Res Microb Sci. 2025 Aug 28;9:100466. doi: 10.1016/j.crmicr.2025.100466 (PMC12444185; doi:10.1016/j.crmicr.2025.100466)
Supplement: Supplementary file 13 [file mmc13.xlsx]

## Sheet: Sheet 1 - matrix_SNPDISTS_tetX
matrix_SNPDISTS_tetX
snp-dists 0.8.2	GCA_002247645.1	GCA_015731075.1	GCA_015731255.1	GCA_015731585.1	GCA_019038845.1	GCA_019048885.1	GCA_019657165.1	GCA_019927805.1	GCA_020023445.1	GCA_020023465.1	GCA_020172745.1	GCA_021821245.1	GCA_021933115.1	GCA_022026775.1	GCA_022026825.1	GCA_022355205.1	GCA_022577075.1	GCA_023650835.1	GCA_023778315.1	GCA_025094595.1	GCA_025095235.1	GCA_025102265.1	GCA_025175085.1	GCA_025175775.1	GCA_025176665.1	GCA_025176685.1	GCA_025176705.1	GCA_025908435.1	GCA_025909935.1	GCA_026163625.1	GCA_029085765.1	GCA_029085845.1	GCA_029087565.1	GCA_029087585.1	GCA_029087615.1	GCA_029542185.1	GCA_029623535.1	GCA_029623565.1	GCA_029904225.1	GCA_029904245.1	GCA_029904255.1	GCA_029904265.1	GCA_029904305.1	GCA_029904345.1	GCA_029904355.1	GCA_029904385.1	GCA_029904425.1	GCA_029904445.1	GCA_029904455.1
GCA_002247645.1	0	7235	63952	7094	64170	139562	139612	7169	63946	7587	7587	7118	7348	7590	7590	7429	1924	7636	7173	139299	7009	7438	7111	7582	7586	63868	7548	7209	7042	7544	63869	63869	63866	63869	63869	7341	7877	7878	7874	7956	7878	7877	7877	7877	7877	7877	7882	7947	7877
GCA_015731075.1	7235	0	64008	7166	64280	139662	139721	6948	64022	6946	6946	6779	7056	7012	7012	7106	7335	7040	6954	139403	6975	7070	7176	7326	7328	63955	6476	7168	7220	6691	63956	63956	63953	63956	63956	6589	7493	7494	7490	7567	7494	7493	7493	7493	7493	7493	7498	7558	7493
GCA_015731255.1	63952	64008	0	64167	32112	143152	143212	63826	7162	63964	63964	64063	63971	63991	63991	63856	64041	64058	63943	142899	64163	64005	64211	64033	64023	7007	63993	64099	64125	63851	7007	7007	7007	7007	7007	63835	64521	64522	64498	64498	64522	64521	64521	64521	64521	64521	64526	64430	64521
GCA_015731585.1	7094	7166	64167	0	64395	139827	139852	6944	64143	7712	7712	6905	7014	7731	7731	7231	6923	7707	6951	139537	6971	7285	433	7398	7401	64099	7339	6908	6903	7454	64100	64100	64097	64100	64100	7182	7700	7701	7699	7783	7701	7700	7700	7700	7700	7700	7705	7772	7700
GCA_019038845.1	64170	64280	32112	64395	0	142201	142275	64093	31958	64314	64314	64284	64224	64380	64380	64164	64308	64393	64181	141972	64318	64270	64433	64223	64218	32120	64132	64337	64274	64153	32120	32120	32120	32120	32120	64176	64700	64701	64675	64684	64701	64700	64700	64700	64700	64700	64705	64622	64700
GCA_019048885.1	139562	139662	143152	139827	142201	0	10725	139520	143153	139376	139376	139734	139684	139563	139563	139856	139694	139586	139659	10700	139787	139636	139841	139735	139678	143055	139632	139645	139765	139633	143065	143065	143062	143067	143065	139642	139788	139789	139728	139698	139789	139788	139788	139788	139788	139792	139792	139480	139788
GCA_019657165.1	139612	139721	143212	139852	142275	10725	0	139556	143236	139394	139394	139793	139731	139583	139583	139835	139734	139603	139699	75	139804	139645	139871	139775	139719	143149	139648	139712	139770	139634	143159	143159	143156	143161	143159	139728	139799	139800	139740	139707	139800	139799	139799	139799	139799	139803	139803	139488	139799
GCA_019927805.1	7169	6948	63826	6944	64093	139520	139556	0	63821	7164	7164	6939	7022	7191	7191	7038	7267	7214	0	139231	7052	6264	6949	7260	7264	63729	7207	7052	7248	7246	63730	63730	63727	63730	63730	6886	7538	7539	7537	7622	7539	7538	7538	7538	7538	7538	7543	7611	7538
GCA_020023445.1	63946	64022	7162	64143	31958	143153	143236	63821	0	63974	63974	64071	64003	64013	64013	63832	64069	64068	63943	142930	64120	64025	64196	63994	63985	7253	64014	64147	64136	63860	7253	7253	7253	7253	7253	63868	64516	64517	64493	64495	64517	64516	64516	64516	64516	64516	64521	64429	64516
GCA_020023465.1	7587	6946	63964	7712	64314	139376	139394	7164	63974	0	0	7381	7454	2253	2253	7346	7598	996	7173	139079	7387	7423	7731	7660	7662	63928	7371	7645	7562	6596	63929	63929	63926	63929	63929	6854	7951	7952	7950	8030	7952	7951	7951	7951	7951	7951	7956	8011	7951
GCA_020172745.1	7587	6946	63964	7712	64314	139376	139394	7164	63974	0	0	7381	7454	2253	2253	7346	7598	996	7173	139079	7387	7423	7731	7660	7662	63928	7371	7645	7562	6596	63929	63929	63926	63929	63929	6854	7951	7952	7950	8030	7952	7951	7951	7951	7951	7951	7956	8011	7951
GCA_021821245.1	7118	6779	64063	6905	64284	139734	139793	6939	64071	7381	7381	0	6893	7285	7285	6952	6994	7384	6942	139476	6989	7046	6942	6973	6976	64009	6924	6940	6953	7135	64010	64010	64007	64010	64010	6762	7366	7367	7366	7447	7367	7366	7366	7366	7366	7366	7371	7439	7366
GCA_021933115.1	7348	7056	63971	7014	64224	139684	139731	7022	64003	7454	7454	6893	0	7502	7502	7094	7360	7497	7028	139413	6941	7164	7049	6978	6982	63922	7240	7279	7140	7311	63923	63923	63920	63923	63923	6825	7291	7292	7288	7371	7292	7291	7291	7291	7291	7291	7296	7363	7291
GCA_022026775.1	7590	7012	63991	7731	64380	139563	139583	7191	64013	2253	2253	7285	7502	0	0	7419	7582	1604	7200	139272	7251	7480	7744	7715	7718	63966	7329	7532	7634	6686	63967	63967	63964	63967	63967	6885	8025	8026	8024	8106	8026	8025	8025	8025	8025	8025	8030	8087	8025
GCA_022026825.1	7590	7012	63991	7731	64380	139563	139583	7191	64013	2253	2253	7285	7502	0	0	7419	7582	1604	7200	139272	7251	7480	7744	7715	7718	63966	7329	7532	7634	6686	63967	63967	63964	63967	63967	6885	8025	8026	8024	8106	8026	8025	8025	8025	8025	8025	8030	8087	8025
GCA_022355205.1	7429	7106	63856	7231	64164	139856	139835	7038	63832	7346	7346	6952	7094	7419	7419	0	7453	7389	7041	139521	7184	7199	7259	7380	7384	63782	7021	7183	7234	7264	63783	63783	63780	63783	63783	6947	7569	7570	7568	7649	7570	7569	7569	7569	7569	7569	7574	7641	7569
GCA_022577075.1	1924	7335	64041	6923	64308	139694	139734	7267	64069	7598	7598	6994	7360	7582	7582	7453	0	7642	7271	139421	6833	7526	7002	7562	7565	63999	7576	7067	6882	7551	64000	64000	63997	64000	64000	7388	7901	7902	7901	7980	7902	7901	7901	7901	7901	7901	7906	7971	7901
GCA_023650835.1	7636	7040	64058	7707	64393	139586	139603	7214	64068	996	996	7384	7497	1604	1604	7389	7642	0	7223	139288	7309	7342	7752	7725	7728	64020	7374	7624	7541	6565	64021	64021	64018	64021	64021	6886	7959	7960	7958	8038	7960	7959	7959	7959	7959	7959	7964	8019	7959
GCA_023778315.1	7173	6954	63943	6951	64181	139659	139699	0	63943	7173	7173	6942	7028	7200	7200	7041	7271	7223	0	139374	7059	6270	6956	7265	7269	63846	7213	7056	7253	7254	63847	63847	63844	63847	63847	6892	7546	7547	7545	7630	7547	7546	7546	7546	7546	7546	7551	7619	7546
GCA_025094595.1	139299	139403	142899	139537	141972	10700	75	139231	142930	139079	139079	139476	139413	139272	139272	139521	139421	139288	139374	0	139494	139329	139556	139459	139412	142829	139334	139396	139452	139319	142839	142839	142836	142841	142839	139422	139483	139484	139424	139400	139484	139483	139483	139483	139483	139487	139487	139181	139483
GCA_025095235.1	7009	6975	64163	6971	64318	139787	139804	7052	64120	7387	7387	6989	6941	7251	7251	7184	6833	7309	7059	139494	0	7162	7044	7257	7261	64106	7220	6776	6683	7562	64107	64107	64104	64107	64107	7105	7688	7689	7687	7767	7689	7688	7688	7688	7688	7688	7693	7757	7688
GCA_025102265.1	7438	7070	64005	7285	64270	139636	139645	6264	64025	7423	7423	7046	7164	7480	7480	7199	7526	7342	6270	139329	7162	0	7315	7472	7475	63955	7284	7494	7307	7478	63956	63956	63953	63956	63956	7031	7691	7692	7689	7772	7692	7691	7691	7691	7691	7691	7696	7763	7691
GCA_025175085.1	7111	7176	64211	433	64433	139841	139871	6949	64196	7731	7731	6942	7049	7744	7744	7259	7002	7752	6956	139556	7044	7315	0	7432	7434	64146	7339	6937	6970	7479	64147	64147	64144	64147	64147	7199	7686	7687	7685	7768	7687	7686	7686	7686	7686	7686	7691	7758	7686
GCA_025175775.1	7582	7326	64033	7398	64223	139735	139775	7260	63994	7660	7660	6973	6978	7715	7715	7380	7562	7725	7265	139459	7257	7472	7432	0	30	63947	7396	7460	7355	7569	63948	63948	63945	63948	63948	7134	7680	7681	7679	7754	7681	7680	7680	7680	7680	7680	7685	7745	7680
GCA_025176665.1	7586	7328	64023	7401	64218	139678	139719	7264	63985	7662	7662	6976	6982	7718	7718	7384	7565	7728	7269	139412	7261	7475	7434	30	0	63938	7399	7464	7359	7572	63939	63939	63936	63939	63939	7137	7684	7685	7683	7758	7685	7684	7684	7684	7684	7684	7689	7749	7684
GCA_025176685.1	63868	63955	7007	64099	32120	143055	143149	63729	7253	63928	63928	64009	63922	63966	63966	63782	63999	64020	63846	142829	64106	63955	64146	63947	63938	0	63934	64076	64052	63796	0	0	0	0	0	63772	64410	64411	64386	64385	64411	64410	64410	64410	64410	64410	64415	64315	64410
GCA_025176705.1	7548	6476	63993	7339	64132	139632	139648	7207	64014	7371	7371	6924	7240	7329	7329	7021	7576	7374	7213	139334	7220	7284	7339	7396	7399	63934	0	7351	7356	6580	63935	63935	63932	63935	63935	6900	7578	7579	7577	7659	7579	7578	7578	7578	7578	7578	7583	7649	7578
GCA_025908435.1	7209	7168	64099	6908	64337	139645	139712	7052	64147	7645	7645	6940	7279	7532	7532	7183	7067	7624	7056	139396	6776	7494	6937	7460	7464	64076	7351	0	6827	7558	64077	64077	64074	64078	64077	7191	7742	7743	7739	7823	7743	7742	7742	7742	7742	7742	7747	7811	7742
GCA_025909935.1	7042	7220	64125	6903	64274	139765	139770	7248	64136	7562	7562	6953	7140	7634	7634	7234	6882	7541	7253	139452	6683	7307	6970	7355	7359	64052	7356	6827	0	7501	64053	64053	64050	64053	64053	7154	7761	7762	7761	7840	7762	7761	7761	7761	7761	7761	7766	7832	7761
GCA_026163625.1	7544	6691	63851	7454	64153	139633	139634	7246	63860	6596	6596	7135	7311	6686	6686	7264	7551	6565	7254	139319	7562	7478	7479	7569	7572	63796	6580	7558	7501	0	63797	63797	63794	63797	63797	7065	7710	7711	7709	7786	7711	7710	7710	7710	7710	7710	7715	7757	7710
GCA_029085765.1	63869	63956	7007	64100	32120	143065	143159	63730	7253	63929	63929	64010	63923	63967	63967	63783	64000	64021	63847	142839	64107	63956	64147	63948	63939	0	63935	64077	64053	63797	0	0	0	0	0	63773	64411	64412	64387	64386	64412	64411	64411	64411	64411	64411	64416	64316	64411
GCA_029085845.1	63869	63956	7007	64100	32120	143065	143159	63730	7253	63929	63929	64010	63923	63967	63967	63783	64000	64021	63847	142839	64107	63956	64147	63948	63939	0	63935	64077	64053	63797	0	0	0	0	0	63773	64411	64412	64387	64386	64412	64411	64411	64411	64411	64411	64416	64316	64411
GCA_029087565.1	63866	63953	7007	64097	32120	143062	143156	63727	7253	63926	63926	64007	63920	63964	63964	63780	63997	64018	63844	142836	64104	63953	64144	63945	63936	0	63932	64074	64050	63794	0	0	0	0	0	63770	64408	64409	64384	64383	64409	64408	64408	64408	64408	64408	64413	64313	64408
GCA_029087585.1	63869	63956	7007	64100	32120	143067	143161	63730	7253	63929	63929	64010	63923	63967	63967	63783	64000	64021	63847	142841	64107	63956	64147	63948	63939	0	63935	64078	64053	63797	0	0	0	0	0	63773	64411	64412	64387	64386	64412	64411	64411	64411	64411	64411	64416	64316	64411
GCA_029087615.1	63869	63956	7007	64100	32120	143065	143159	63730	7253	63929	63929	64010	63923	63967	63967	63783	64000	64021	63847	142839	64107	63956	64147	63948	63939	0	63935	64077	64053	63797	0	0	0	0	0	63773	64411	64412	64387	64386	64412	64411	64411	64411	64411	64411	64416	64316	64411
GCA_029542185.1	7341	6589	63835	7182	64176	139642	139728	6886	63868	6854	6854	6762	6825	6885	6885	6947	7388	6886	6892	139422	7105	7031	7199	7134	7137	63772	6900	7191	7154	7065	63773	63773	63770	63773	63773	0	7469	7470	7468	7551	7470	7469	7469	7469	7469	7469	7473	7540	7469
GCA_029623535.1	7877	7493	64521	7700	64700	139788	139799	7538	64516	7951	7951	7366	7291	8025	8025	7569	7901	7959	7546	139483	7688	7691	7686	7680	7684	64410	7578	7742	7761	7710	64411	64411	64408	64411	64411	7469	0	1	0	85	1	0	0	0	0	0	5	79	0
GCA_029623565.1	7878	7494	64522	7701	64701	139789	139800	7539	64517	7952	7952	7367	7292	8026	8026	7570	7902	7960	7547	139484	7689	7692	7687	7681	7685	64411	7579	7743	7762	7711	64412	64412	64409	64412	64412	7470	1	0	1	86	2	1	1	1	1	1	6	80	1
GCA_029904225.1	7874	7490	64498	7699	64675	139728	139740	7537	64493	7950	7950	7366	7288	8024	8024	7568	7901	7958	7545	139424	7687	7689	7685	7679	7683	64386	7577	7739	7761	7709	64387	64387	64384	64387	64387	7468	0	1	0	85	1	0	0	0	0	0	5	79	0
GCA_029904245.1	7956	7567	64498	7783	64684	139698	139707	7622	64495	8030	8030	7447	7371	8106	8106	7649	7980	8038	7630	139400	7767	7772	7768	7754	7758	64385	7659	7823	7840	7786	64386	64386	64383	64386	64386	7551	85	86	85	0	86	85	85	85	85	85	90	6	85
GCA_029904255.1	7878	7494	64522	7701	64701	139789	139800	7539	64517	7952	7952	7367	7292	8026	8026	7570	7902	7960	7547	139484	7689	7692	7687	7681	7685	64411	7579	7743	7762	7711	64412	64412	64409	64412	64412	7470	1	2	1	86	0	1	1	1	1	1	4	80	1
GCA_029904265.1	7877	7493	64521	7700	64700	139788	139799	7538	64516	7951	7951	7366	7291	8025	8025	7569	7901	7959	7546	139483	7688	7691	7686	7680	7684	64410	7578	7742	7761	7710	64411	64411	64408	64411	64411	7469	0	1	0	85	1	0	0	0	0	0	5	79	0
GCA_029904305.1	7877	7493	64521	7700	64700	139788	139799	7538	64516	7951	7951	7366	7291	8025	8025	7569	7901	7959	7546	139483	7688	7691	7686	7680	7684	64410	7578	7742	7761	7710	64411	64411	64408	64411	64411	7469	0	1	0	85	1	0	0	0	0	0	5	79	0
GCA_029904345.1	7877	7493	64521	7700	64700	139788	139799	7538	64516	7951	7951	7366	7291	8025	8025	7569	7901	7959	7546	139483	7688	7691	7686	7680	7684	64410	7578	7742	7761	7710	64411	64411	64408	64411	64411	7469	0	1	0	85	1	0	0	0	0	0	5	79	0
GCA_029904355.1	7877	7493	64521	7700	64700	139788	139799	7538	64516	7951	7951	7366	7291	8025	8025	7569	7901	7959	7546	139483	7688	7691	7686	7680	7684	64410	7578	7742	7761	7710	64411	64411	64408	64411	64411	7469	0	1	0	85	1	0	0	0	0	0	5	79	0
GCA_029904385.1	7877	7493	64521	7700	64700	139792	139803	7538	64516	7951	7951	7366	7291	8025	8025	7569	7901	7959	7546	139487	7688	7691	7686	7680	7684	64410	7578	7742	7761	7710	64411	64411	64408	64411	64411	7469	0	1	0	85	1	0	0	0	0	0	5	79	0
GCA_029904425.1	7882	7498	64526	7705	64705	139792	139803	7543	64521	7956	7956	7371	7296	8030	8030	7574	7906	7964	7551	139487	7693	7696	7691	7685	7689	64415	7583	7747	7766	7715	64416	64416	64413	64416	64416	7473	5	6	5	90	4	5	5	5	5	5	0	84	5
GCA_029904445.1	7947	7558	64430	7772	64622	139480	139488	7611	64429	8011	8011	7439	7363	8087	8087	7641	7971	8019	7619	139181	7757	7763	7758	7745	7749	64315	7649	7811	7832	7757	64316	64316	64313	64316	64316	7540	79	80	79	6	80	79	79	79	79	79	84	0	79
GCA_029904455.1	7877	7493	64521	7700	64700	139788	139799	7538	64516	7951	7951	7366	7291	8025	8025	7569	7901	7959	7546	139483	7688	7691	7686	7680	7684	64410	7578	7742	7761	7710	64411	64411	64408	64411	64411	7469	0	1	0	85	1	0	0	0	0	0	5	79	0
GCA_030544975.1	7368	6890	64080	7332	64293	139763	139804	6982	64105	6426	6426	7037	7028	6103	6103	7089	7504	6218	6986	139491	7013	7183	7261	7201	7205	64053	6997	7371	7339	7105	64054	64054	64051	64054	64054	6579	7830	7831	7826	7912	7831	7830	7830	7830	7830	7830	7835	7902	7830
GCA_030847575.1	7877	7493	64521	7700	64700	139788	139799	7538	64516	7951	7951	7366	7291	8025	8025	7569	7901	7959	7546	139483	7688	7691	7686	7680	7684	64410	7578	7742	7761	7710	64411	64411	64408	64411	64411	7469	0	1	0	85	1	0	0	0	0	0	5	79	0
GCA_030929955.1	7178	7147	64043	6926	64222	139890	139936	7059	64049	7597	7597	6869	6947	7641	7641	7139	7166	7635	7064	139620	7071	7228	6959	7247	7249	63974	7198	7135	7010	7375	63975	63975	63972	63976	63975	7013	7619	7620	7618	7701	7620	7619	7619	7619	7619	7619	7624	7691	7619
GCA_030930005.1	7070	6757	64013	6849	64302	139873	139890	6770	64037	7300	7300	6869	6893	7346	7346	7092	7107	7360	6776	139573	6939	7118	6867	7201	7203	63966	7119	7040	6997	7166	63967	63967	63964	63967	63967	6852	7652	7653	7649	7733	7653	7652	7652	7652	7652	7652	7657	7723	7652
GCA_032248875.1	7514	4618	63991	7529	64247	139650	139679	7340	63999	7359	7359	7135	7211	7448	7448	7160	7633	7456	7348	139366	7414	7377	7532	7470	7472	63928	6913	7588	7476	6866	63929	63929	63926	63929	63929	6953	7872	7873	7870	7945	7873	7872	7872	7872	7872	7872	7877	7936	7872
GCA_033037675.1	64169	64315	31942	64403	3702	142240	142305	64108	31784	64323	64323	64285	64268	64395	64395	64192	64302	64409	64195	142001	64344	64283	64447	64243	64238	31971	64168	64372	64270	64141	31971	31971	31971	31971	31971	64192	64688	64689	64663	64675	64689	64688	64688	64688	64688	64693	64693	64610	64688
GCA_033802585.1	7755	7053	64115	7710	64412	139552	139619	7609	64142	7546	7546	7379	7596	7587	7587	7769	7786	7629	7614	139310	7630	7813	7767	7785	7787	64089	7410	7955	7631	7541	64090	64090	64087	64090	64090	7574	8174	8175	8169	8252	8175	8174	8174	8174	8174	8174	8179	8244	8174
GCA_034259265.1	7546	6474	64002	7339	64139	139628	139645	7205	64021	7370	7370	6922	7238	7327	7327	7020	7574	7373	7211	139330	7219	7282	7339	7394	7397	63942	26	7349	7354	6578	63943	63943	63940	63943	63943	6899	7577	7578	7576	7658	7578	7577	7577	7577	7577	7577	7582	7648	7577
GCA_034259285.1	7427	6296	63997	7166	64198	139648	139687	6994	63990	6891	6891	6918	6965	6883	6883	7056	7484	6893	6999	139370	7154	7235	7199	7107	7110	63935	6789	7304	7421	6987	63936	63936	63933	63936	63936	6845	7482	7483	7481	7563	7483	7482	7482	7482	7482	7482	7487	7553	7482
GCA_035828675.1	7042	6731	63995	6817	64289	139876	139894	6743	64024	7270	7270	6841	6865	7319	7319	7064	7077	7332	6749	139577	6913	7095	6835	7171	7173	63947	7095	7010	6972	7138	63948	63948	63945	63948	63948	6823	7624	7625	7621	7705	7625	7624	7624	7624	7624	7624	7629	7694	7624
GCA_035830495.1	7166	6809	63894	6907	64117	139634	139709	6847	63932	7192	7192	6761	6741	7180	7180	6923	7091	7151	6853	139393	6946	7102	6938	7140	7143	63824	7087	7013	6992	7216	63825	63825	63822	63825	63825	6883	7484	7485	7480	7557	7485	7484	7484	7484	7484	7484	7489	7547	7484
GCA_035831055.1	6208	7463	64049	7121	64309	139691	139731	7350	64058	7675	7675	7110	7321	7724	7724	7430	6141	7705	7358	139417	7306	7653	7111	7634	7637	63984	7578	7311	6857	7482	63985	63985	63982	63985	63985	7409	7973	7974	7973	8052	7974	7973	7973	7973	7973	7973	7978	8041	7973
GCA_035871415.1	7478	7158	63990	7304	64272	139680	139718	7050	63985	7376	7376	7075	6918	7249	7249	7142	7441	7325	7056	139401	7165	7257	7341	7066	7069	63918	7179	7245	7382	7373	63919	63919	63916	63919	63919	7096	7585	7586	7585	7666	7586	7585	7585	7585	7585	7585	7590	7655	7585
GCA_035871515.1	7167	6810	63895	6908	64118	139634	139709	6848	63933	7193	7193	6762	6742	7181	7181	6924	7092	7152	6854	139393	6947	7103	6939	7141	7144	63825	7088	7014	6993	7217	63826	63826	63823	63826	63826	6884	7485	7486	7481	7558	7486	7485	7485	7485	7485	7485	7490	7548	7485
GCA_035871535.1	7167	6810	63895	6908	64118	139635	139710	6848	63933	7193	7193	6762	6742	7181	7181	6924	7092	7152	6854	139394	6947	7103	6939	7141	7144	63825	7088	7014	6993	7217	63826	63826	63823	63826	63826	6884	7485	7486	7481	7558	7486	7485	7485	7485	7485	7485	7490	7548	7485
GCA_035871555.1	7169	6812	63897	6910	64120	139640	139715	6850	63936	7195	7195	6764	6744	7183	7183	6926	7094	7154	6856	139399	6949	7105	6941	7143	7146	63827	7090	7016	6995	7219	63828	63828	63825	63829	63828	6886	7487	7488	7483	7560	7488	7487	7487	7487	7487	7487	7492	7550	7487
GCA_035871575.1	6208	7463	64049	7121	64309	139694	139734	7350	64059	7675	7675	7110	7321	7724	7724	7430	6141	7705	7358	139420	7306	7653	7111	7634	7637	63984	7578	7311	6857	7482	63985	63985	63982	63986	63985	7409	7973	7974	7973	8052	7974	7973	7973	7973	7973	7973	7978	8041	7973
GCA_035871645.1	6208	7463	64049	7121	64309	139694	139734	7350	64059	7675	7675	7110	7321	7724	7724	7430	6141	7705	7358	139420	7306	7653	7111	7634	7637	63984	7578	7311	6857	7482	63985	63985	63982	63986	63985	7409	7973	7974	7973	8052	7974	7973	7973	7973	7973	7973	7978	8041	7973
GCA_035871705.1	7478	7158	63990	7304	64271	139672	139710	7049	63984	7376	7376	7075	6918	7249	7249	7142	7441	7325	7055	139394	7165	7257	7341	7066	7069	63918	7179	7245	7382	7373	63919	63919	63916	63919	63919	7096	7585	7586	7585	7666	7586	7585	7585	7585	7585	7585	7590	7655	7585
GCA_036576475.1	7275	6982	64163	7264	64387	139787	139830	6955	64185	7513	7513	6942	6983	7439	7439	7141	7261	7504	6961	139515	7225	7126	7297	7305	7308	64115	7169	7253	7095	7489	64116	64116	64113	64116	64116	7066	7854	7855	7853	7935	7855	7854	7854	7854	7854	7854	7859	7924	7854
GCA_036903215.1	7887	7563	63986	7727	64268	139737	139794	7657	64048	8007	8007	7463	7507	7914	7914	7612	7921	7996	7663	139476	7622	7865	7770	7628	7631	63917	7690	7756	7797	7755	63918	63918	63915	63919	63918	7459	8092	8093	8086	8143	8093	8092	8092	8092	8092	8092	8097	8134	8092
GCA_037075725.1	6756	7308	63955	6928	64159	139786	139769	7067	63938	7474	7474	7041	7158	7416	7416	6963	6767	7466	7073	139453	6923	7195	6939	7389	7394	63883	7291	6898	6887	7515	63884	63884	63881	63884	63884	7097	7600	7601	7596	7683	7601	7600	7600	7600	7600	7600	7605	7671	7600
GCA_037075735.1	7265	4365	63893	7244	64083	139693	139746	7107	63899	7081	7081	6943	6988	7220	7220	6980	7322	7173	7113	139431	7119	7170	7259	7241	7243	63843	6609	7332	7169	6836	63844	63844	63841	63844	63844	6713	7589	7590	7586	7669	7590	7589	7589	7589	7589	7589	7594	7660	7589
GCA_037075745.1	7122	6857	63905	6795	64213	139719	139754	6975	63942	7315	7315	6715	5995	7316	7316	7023	7055	7332	6981	139439	6899	7034	6804	6889	6892	63835	7094	6998	6805	7257	63836	63836	63833	63836	63836	6964	7261	7262	7259	7340	7262	7261	7261	7261	7261	7261	7266	7331	7261
GCA_037075755.1	7266	4366	63894	7245	64084	139694	139747	7108	63900	7082	7082	6944	6989	7221	7221	6981	7323	7174	7114	139432	7120	7171	7260	7242	7244	63844	6610	7333	7170	6837	63845	63845	63842	63845	63845	6714	7590	7591	7587	7670	7591	7590	7590	7590	7590	7590	7595	7661	7590
GCA_037075765.1	7265	4365	63893	7244	64083	139693	139746	7107	63899	7081	7081	6943	6988	7220	7220	6980	7322	7173	7113	139431	7119	7170	7259	7241	7243	63843	6609	7332	7169	6836	63844	63844	63841	63844	63844	6713	7589	7590	7586	7669	7590	7589	7589	7589	7589	7589	7594	7660	7589
GCA_037075825.1	7265	4365	63893	7244	64083	139701	139753	7107	63899	7081	7081	6943	6988	7220	7220	6980	7322	7173	7113	139438	7119	7170	7259	7241	7243	63843	6609	7332	7169	6836	63844	63844	63841	63844	63844	6713	7589	7590	7586	7669	7590	7589	7589	7589	7589	7589	7594	7660	7589
GCA_037075835.1	7565	7309	64026	7381	64237	139722	139762	7243	64005	7643	7643	6956	6961	7699	7699	7364	7544	7709	7248	139446	7240	7455	7415	48	52	63956	7379	7444	7338	7553	63957	63957	63954	63957	63957	7117	7664	7665	7663	7738	7665	7664	7664	7664	7664	7664	7669	7729	7664
GCA_037075845.1	7265	4365	63893	7244	64083	139693	139746	7107	63899	7081	7081	6943	6988	7220	7220	6980	7322	7173	7113	139431	7119	7170	7259	7241	7243	63843	6609	7332	7169	6836	63844	63844	63841	63844	63844	6713	7589	7590	7586	7669	7590	7589	7589	7589	7589	7589	7594	7660	7589
GCA_037075855.1	7265	4365	63893	7244	64083	139693	139746	7107	63899	7081	7081	6943	6988	7220	7220	6980	7322	7173	7113	139431	7119	7170	7259	7241	7243	63843	6609	7332	7169	6836	63844	63844	63841	63844	63844	6713	7589	7590	7586	7669	7590	7589	7589	7589	7589	7589	7594	7660	7589
GCA_037075865.1	7265	4365	63893	7244	64083	139693	139746	7107	63899	7081	7081	6943	6988	7220	7220	6980	7322	7173	7113	139431	7119	7170	7259	7241	7243	63843	6609	7332	7169	6836	63844	63844	63841	63844	63844	6713	7589	7590	7586	7669	7590	7589	7589	7589	7589	7589	7594	7660	7589
GCA_037075925.1	7277	5510	63971	7235	64210	139862	139882	7110	63992	7124	7124	6960	6998	7122	7122	6943	7318	7185	7115	139568	7160	7081	7258	7230	7232	63932	6528	7441	7146	6786	63933	63933	63930	63933	63933	6568	7589	7590	7586	7671	7590	7589	7589	7589	7589	7589	7594	7659	7589
GCA_037075935.1	7265	4365	63893	7244	64083	139693	139746	7107	63899	7081	7081	6943	6988	7220	7220	6980	7322	7173	7113	139431	7119	7170	7259	7241	7243	63843	6609	7332	7169	6836	63844	63844	63841	63844	63844	6713	7589	7590	7586	7669	7590	7589	7589	7589	7589	7589	7594	7660	7589
GCA_037075945.1	7207	7166	64097	6906	64337	139644	139711	7050	64145	7643	7643	6938	7277	7530	7530	7181	7065	7622	7054	139395	6774	7492	6935	7458	7462	64074	7349	10	6825	7556	64075	64075	64072	64076	64075	7189	7740	7741	7737	7821	7741	7740	7740	7740	7740	7740	7745	7809	7740
GCA_037075955.1	7155	7044	63986	7009	64256	139759	139797	6938	63996	7391	7391	6969	6747	7324	7324	6800	7219	7333	6946	139480	7199	7107	6985	7266	7268	63911	7207	7261	7134	7249	63912	63912	63909	63912	63912	6827	7261	7262	7256	7344	7262	7261	7261	7261	7261	7261	7266	7333	7261
GCA_037075965.1	7380	1886	63945	7315	64216	139737	139802	7189	63979	7190	7190	6884	7153	7237	7237	7139	7430	7252	7195	139485	7141	7216	7353	7465	7467	63891	6492	7262	7319	6755	63892	63892	63889	63892	63892	6767	7643	7644	7643	7717	7644	7643	7643	7643	7643	7643	7648	7708	7643
GCA_037076025.1	7380	1886	63945	7315	64216	139729	139795	7189	63979	7190	7190	6884	7153	7237	7237	7139	7430	7252	7195	139477	7141	7216	7353	7465	7467	63891	6492	7262	7319	6755	63892	63892	63889	63892	63892	6767	7643	7644	7643	7717	7644	7643	7643	7643	7643	7643	7648	7708	7643
GCA_037076045.1	7265	5513	63969	7223	64206	139851	139869	7099	63990	7119	7119	6962	6988	7117	7117	6932	7307	7176	7104	139555	7147	7076	7236	7220	7222	63928	6523	7432	7139	6769	63929	63929	63926	63929	63929	6564	7571	7572	7568	7653	7572	7571	7571	7571	7571	7571	7576	7641	7571
GCA_037076055.1	7262	4362	63891	7241	64081	139692	139745	7104	63897	7078	7078	6940	6985	7217	7217	6977	7319	7170	7110	139430	7116	7167	7256	7238	7240	63840	6606	7329	7166	6833	63841	63841	63838	63841	63841	6710	7586	7587	7583	7666	7587	7586	7586	7586	7586	7586	7591	7657	7586
GCA_037076065.1	7265	5513	63969	7223	64206	139851	139869	7099	63990	7119	7119	6962	6988	7117	7117	6932	7307	7176	7104	139555	7147	7076	7236	7220	7222	63928	6523	7432	7139	6769	63929	63929	63926	63929	63929	6564	7571	7572	7568	7653	7572	7571	7571	7571	7571	7571	7576	7641	7571
GCA_037076075.1	7409	6886	64161	7237	64451	139680	139755	7027	64213	7241	7241	6989	6908	7324	7324	6965	7477	7336	7032	139437	7256	7209	7258	7138	7140	64133	7064	7406	7308	7274	64134	64134	64131	64134	64134	7057	7668	7669	7665	7748	7669	7668	7668	7668	7668	7668	7673	7738	7668
GCA_037076125.1	7221	6827	64112	6970	64268	139744	139750	6878	64089	7255	7255	6793	6837	7254	7254	6809	7140	7188	6884	139436	7014	7031	6981	7079	7082	64023	7080	6957	7004	7198	64024	64024	64021	64024	64024	6785	7442	7443	7440	7524	7443	7442	7442	7442	7442	7442	7447	7515	7442
GCA_037076145.1	7207	7166	64097	6906	64337	139644	139709	7050	64145	7643	7643	6938	7277	7530	7530	7181	7065	7622	7054	139393	6774	7492	6935	7458	7462	64074	7349	10	6825	7556	64075	64075	64072	64076	64075	7189	7740	7741	7737	7821	7741	7740	7740	7740	7740	7740	7745	7809	7740
GCA_037126665.1	64114	64245	31996	64356	5941	142143	142231	64061	31867	64255	64255	64225	64195	64326	64326	64099	64245	64342	64152	141924	64294	64233	64398	64204	64196	32030	64115	64316	64218	64103	32030	32030	32030	32030	32030	64141	64657	64658	64633	64639	64658	64657	64657	64657	64657	64657	64662	64575	64657
GCA_037126685.1	63860	63951	7055	64096	31880	143057	143129	63738	7076	63952	63952	64015	63947	63981	63981	63769	63953	64043	63857	142818	64077	63984	64151	63933	63924	7087	63959	64063	64071	63824	7087	7087	7087	7087	7087	63818	64405	64406	64380	64381	64406	64405	64405	64405	64405	64405	64409	64313	64405
GCA_037126705.1	40932	41050	31496	40989	45979	141587	141686	40921	31806	41163	41163	40921	41042	41238	41238	41078	40880	41273	41021	141371	40915	41052	41014	41165	41158	31320	41030	40714	40838	41030	31321	31321	31318	31321	31321	40998	41702	41703	41677	41767	41703	41702	41702	41702	41702	41702	41707	41728	41702
GCA_039572745.1	7261	4361	63886	7240	64074	139688	139742	7103	63892	7077	7077	6939	6984	7216	7216	6976	7318	7169	7109	139427	7115	7166	7255	7237	7239	63837	6605	7328	7165	6832	63838	63838	63835	63838	63838	6709	7585	7586	7582	7665	7586	7585	7585	7585	7585	7585	7590	7656	7585
GCA_041448335.1	7408	6970	64091	7400	64313	139635	139660	7047	64106	6544	6544	7108	7089	6158	6158	7192	7538	6339	7051	139347	7080	7298	7384	7243	7247	64059	7076	7455	7426	7175	64060	64060	64057	64060	64060	6651	7921	7922	7917	8003	7922	7921	7921	7921	7921	7921	7926	7993	7921
KP_WW21	7259	7423	64141	7264	64351	139691	139732	7405	64096	7732	7732	7192	7260	7841	7841	7456	7219	7805	7412	139410	3836	7606	7334	7609	7613	64073	7616	6881	6856	7937	64074	64074	64071	64074	64074	7506	7986	7987	7985	8066	7987	7986	7986	7986	7986	7986	7991	8053	7986
[truncated: 49 more columns]
